# Supplementary material for: The Regulatory Network and Role of the circRNA-miRNA-mRNA ceRNA Network in the Progression and the Immune Response of Wilms Tumor Based on RNA-Seq
Source: Front Genet. 2022 Apr 26;13:849941. doi: 10.3389/fgene.2022.849941 (PMC9086559; doi:10.3389/fgene.2022.849941)
Supplement: Supplementary file 1 [file Table3.XLSX]

## Sheet: DEcircRs
circRNA_id	known_circRNA	locus	circRNA_type	gene_id	D_SRPBM	E_SRPBM	F_SRPBM	G_SRPBM	S3_SRPBM	S4_SRPBM	S5_SRPBM	S6_SRPBM	N	C	log2FC	Pvalue	Qvalue	updown
circRNA.9033	-	19:21974729|21988909(-)	exon	ENSG00000160321(ZNF208:zinc finger protein 208 [Source:HGNC Symbol;Acc:HGNC:12999]),	0.145135	0.387055	0.373817	0.309899	5.13262	12.852	4.5801	11.1111	0.303977	8.41895	-4.79161	4.53602e-14	5.43823e-10	DOWN
circRNA.21840	hsa_circ_0006549	8:123380529|123380677(-)	exon	ENSG00000156802(ATAD2:ATPase family, AAA domain containing 2 [Source:HGNC Symbol;Acc:HGNC:30123]),	2.685	1.31599	5.60726	2.78909	0	0	0	0	3.09933	0	Inf	1.07337e-12	8.57911e-09	UP
circRNA.20046	-	6:51772702|51830989(-)	exon	ENSG00000170927(PKHD1:PKHD1, fibrocystin/polyductin [Source:HGNC Symbol;Acc:HGNC:9016]),	0	0	0	0	2.64651	2.24163	0.902141	2.71002	0	2.12507	#NAME?	4.54887e-12	2.71934e-08	DOWN
circRNA.20732	-	7:138732877|138733093(-)	exon	ENSG00000105929(ATP6V0A4:ATPase H+ transporting V0 subunit a4 [Source:HGNC Symbol;Acc:HGNC:866]),	0	0	0	0	3.0475	1.64386	3.81675	5.23936	0	3.43687	#NAME?	6.92538e-12	2.71934e-08	DOWN
circRNA.22512	-	8:71244603|71271897(-)	exon	ENSG00000104313(EYA1:EYA transcriptional coactivator and phosphatase 1 [Source:HGNC Symbol;Acc:HGNC:3519]),	0.87081	6.27029	3.73817	9.06456	0	0	0	0	4.98596	0	Inf	7.9387e-12	2.71934e-08	UP
circRNA.3198	hsa_circ_0009035	12:49991998|49992655(-)	exon	ENSG00000161800(RACGAP1:Rac GTPase activating protein 1 [Source:HGNC Symbol;Acc:HGNC:9804]),	1.30622	1.23858	2.76625	4.95839	0	0	0	0	2.56736	0	Inf	7.04927e-12	2.71934e-08	UP
circRNA.20076	-	6:52010309|52035721(-)	exon	ENSG00000170927(PKHD1:PKHD1, fibrocystin/polyductin [Source:HGNC Symbol;Acc:HGNC:9016]),	0	0	0	0.15495	2.16533	3.51189	1.5267	4.87803	0.0387374	3.02049	-6.28491	1.12427e-11	3.36971e-08	DOWN
circRNA.20044	hsa_circ_0076719	6:51772702|51791373(-)	exon	ENSG00000170927(PKHD1:PKHD1, fibrocystin/polyductin [Source:HGNC Symbol;Acc:HGNC:9016]),	0	0	0	0	1.60395	2.31635	0.971537	3.16168	0	2.01338	#NAME?	1.42543e-11	3.79765e-08	DOWN
circRNA.16686	-	4:105911149|105911732(+)	intron	ENSG00000168743(NPNT:nephronectin [Source:HGNC Symbol;Acc:HGNC:27405]),	0	0	0.149527	0	1.76434	4.85686	2.56763	9.30439	0.0373817	4.62331	-6.95045	4.82333e-11	1.15654e-07	DOWN
circRNA.11215	hsa_circ_0002563	1:44757556|44758140(+)	exon	ENSG00000142945(KIF2C:kinesin family member 2C [Source:HGNC Symbol;Acc:HGNC:6393]),	1.74162	3.71573	3.96246	3.95122	0.160395	0.298884	0	0.180668	3.34276	0.159987	4.38502	1.29979e-10	2.59719e-07	UP
circRNA.20052	hsa_circ_0076720	6:51791236|51830989(-)	exon	ENSG00000170927(PKHD1:PKHD1, fibrocystin/polyductin [Source:HGNC Symbol;Acc:HGNC:9016]),	0	0	0	0.15495	2.9673	1.94275	0.902141	3.34235	0.0387374	2.28863	-5.88462	1.36152e-09	2.51127e-06	DOWN
circRNA.12467	-	21:41488394|41489593(-)	exon	ENSG00000184012(TMPRSS2:transmembrane serine protease 2 [Source:HGNC Symbol;Acc:HGNC:11876]),	0	0	0.22429	0	2.40592	1.7933	2.49824	2.80035	0.0560726	2.37445	-5.40416	2.48259e-09	4.25197e-06	DOWN
circRNA.432	-	10:16982484|17019983(-)	exon	ENSG00000107611(CUBN:cubilin [Source:HGNC Symbol;Acc:HGNC:2548]),	0	0	0	0	2.56631	0.821931	2.15126	1.62601	0	1.79138	#NAME?	6.13179e-09	9.18926e-06	DOWN
circRNA.76	hsa_circ_0005620	10:103622470|103661114(-)	exon	ENSG00000107957(SH3PXD2A:SH3 and PX domains 2A [Source:HGNC Symbol;Acc:HGNC:23664]),	0	0	0.598107	0.309899	4.33065	6.27656	1.87368	6.59437	0.227002	4.76882	-4.39286	1.07769e-08	1.52004e-05	DOWN
circRNA.24113	hsa_circ_0008077	X:37386599|37426000(+)	exon	ENSG00000130962(PRRG1:proline rich and Gla domain 1 [Source:HGNC Symbol;Acc:HGNC:9469]),	0.435405	0.154822	0.149527	0	8.09992	5.45463	2.08186	5.69103	0.184939	5.33186	-4.84952	1.35498e-08	1.80498e-05	DOWN
circRNA.1973	-	11:70659828|70661678(-)	exon	ENSG00000162105(SHANK2:SH3 and multiple ankyrin repeat domains 2 [Source:HGNC Symbol;Acc:HGNC:14295]),	0	0.232233	0.299054	0.387374	3.60888	3.13828	2.49824	2.98102	0.229665	3.0566	-3.73432	2.01203e-08	2.53918e-05	DOWN
circRNA.13650	hsa_circ_0003071	2:200419250|200419496(+)	exon	ENSG00000196141(SPATS2L:spermatogenesis associated serine rich 2 like [Source:HGNC Symbol;Acc:HGNC:24574]),	0	0	0	0	1.60395	1.27026	0.902141	0.813005	0	1.14734	#NAME?	2.3138e-08	2.77401e-05	DOWN
circRNA.6757	hsa_circ_0039491	16:56867070|56868372(+)	exon	ENSG00000070915(SLC12A3:solute carrier family 12 member 3 [Source:HGNC Symbol;Acc:HGNC:10912]),	0	0	0	0	0.88217	1.7933	4.09433	1.62601	0	2.09895	#NAME?	2.46741e-08	2.81731e-05	DOWN
circRNA.18586	hsa_circ_0005585	5:43675511|43704400(+)	exon	ENSG00000112992(NNT:nicotinamide nucleotide transhydrogenase [Source:HGNC Symbol;Acc:HGNC:7863]),	0	0	0	0.15495	1.92473	1.27026	1.24912	1.89701	0.0387374	1.58528	-5.35487	2.76272e-08	2.8802e-05	DOWN
circRNA.20070	-	6:51934110|51960026(-)	exon	ENSG00000170927(PKHD1:PKHD1, fibrocystin/polyductin [Source:HGNC Symbol;Acc:HGNC:9016]),	0	0	0	0	1.12276	2.09219	0.346977	1.71634	0	1.31957	#NAME?	2.68411e-08	2.8802e-05	DOWN
circRNA.7516	hsa_circ_0003457	17:40406384|40406942(-)	exon	ENSG00000131747(TOP2A:DNA topoisomerase II alpha [Source:HGNC Symbol;Acc:HGNC:11989]),	0.507973	0.619288	1.86909	1.62697	0	0	0	0	1.15583	0	Inf	4.24808e-08	4.24419e-05	UP
circRNA.20047	-	6:51772702|51836469(-)	exon	ENSG00000170927(PKHD1:PKHD1, fibrocystin/polyductin [Source:HGNC Symbol;Acc:HGNC:9016]),	0	0	0	0	1.68414	1.86802	0.277582	1.44534	0	1.31877	#NAME?	4.74894e-08	4.55481e-05	DOWN
circRNA.21765	-	8:106604782|106605476(+)	intron	ENSG00000164830(OXR1:oxidation resistance 1 [Source:HGNC Symbol;Acc:HGNC:15822]),ENSG00000253582(AC090579.1:uncharacterized LOC105375700 [Source:NCBI gene;Acc:105375700]),	0.362838	0	0.523344	0.387374	4.73164	4.70742	1.73489	5.0587	0.318389	4.05816	-3.67196	6.08824e-08	5.61476e-05	DOWN
circRNA.13106	-	2:134870965|134872641(+)	exon	ENSG00000153086(ACMSD:aminocarboxymuconate semialdehyde decarboxylase [Source:HGNC Symbol;Acc:HGNC:19288]),	0	0	0	0	1.60395	0.74721	0.624559	1.35501	0	1.08268	#NAME?	7.31726e-08	5.84844e-05	DOWN
circRNA.15897	-	3:195688533|195708841(+)	exon	ENSG00000242086(MUC20-OT1:MUC20 overlapping transcript [Source:HGNC Symbol;Acc:HGNC:53807]),	0	0	0	0	1.92473	0.971373	0.76335	0.813005	0	1.11812	#NAME?	7.14423e-08	5.84844e-05	DOWN
circRNA.21834	hsa_circ_0085465	8:123337625|123339446(-)	exon	ENSG00000156802(ATAD2:ATPase family, AAA domain containing 2 [Source:HGNC Symbol;Acc:HGNC:30123]),	2.4673	4.56725	17.2703	22.0029	0.481184	1.34498	0.485768	0.632337	11.5769	0.736067	3.97527	7.15409e-08	5.84844e-05	UP
circRNA.5414	hsa_circ_0034414	15:38502312|38505920(-)	exon	ENSG00000172575(RASGRP1:RAS guanyl releasing protein 1 [Source:HGNC Symbol;Acc:HGNC:9878]),	0	0	0	0	0.801973	1.71858	0.416373	1.35501	0	1.07298	#NAME?	7.30551e-08	5.84844e-05	DOWN
circRNA.9354	hsa_circ_0005837	19:4941528|4941931(+)	exon	ENSG00000276043(UHRF1:ubiquitin like with PHD and ring finger domains 1 [Source:HGNC Symbol;Acc:HGNC:12556]),	0.435405	1.16117	1.12145	1.39455	0	0	0	0	1.02814	0	Inf	7.61315e-08	5.88865e-05	UP
circRNA.20079	-	6:52027829|52028351(-)	exon	ENSG00000170927(PKHD1:PKHD1, fibrocystin/polyductin [Source:HGNC Symbol;Acc:HGNC:9016]),	0	0	0	0.15495	0.801973	3.13828	0.832746	3.34235	0.0387374	2.02884	-5.71078	9.62235e-08	7.21015e-05	DOWN
circRNA.2288	-	12:100532458|100540818(+)	exon	ENSG00000012504(NR1H4:nuclear receptor subfamily 1 group H member 4 [Source:HGNC Symbol;Acc:HGNC:7967]),	0	0	0	0	0.88217	2.24163	0.346977	1.26467	0	1.18386	#NAME?	1.05783e-07	7.68625e-05	DOWN
circRNA.1431	hsa_circ_0000367	11:124647365|124648175(-)	exon	ENSG00000110013(SIAE:sialic acid acetylesterase [Source:HGNC Symbol;Acc:HGNC:18187]),	1.08851	1.08375	0.897161	0.852223	6.09499	10.0873	3.53917	9.48505	0.980413	7.30164	-2.89676	1.32133e-07	9.31847e-05	DOWN
circRNA.10214	-	1:186893011|186911389(+)	exon	ENSG00000116711(PLA2G4A:phospholipase A2 group IVA [Source:HGNC Symbol;Acc:HGNC:9035]),	0	0	0.22429	0	1.68414	3.73605	0.555164	1.62601	0.0560726	1.90034	-5.08282	1.41615e-07	9.499e-05	DOWN
circRNA.3069	hsa_circ_0025887	12:40302789|40304134(+)	exon	ENSG00000188906(LRRK2:leucine rich repeat kinase 2 [Source:HGNC Symbol;Acc:HGNC:18618]),	0	0	0.373817	0.232425	3.36829	2.39107	1.04093	2.80035	0.15156	2.40016	-3.98517	1.42616e-07	9.499e-05	DOWN
circRNA.14425	hsa_circ_0054214	2:39336920|39337581(-)	exon	ENSG00000011566(MAP4K3:mitogen-activated protein kinase kinase kinase kinase 3 [Source:HGNC Symbol;Acc:HGNC:6865]),	0.87081	0.851521	1.19621	0.387374	6.81677	7.69626	3.74736	7.85905	0.82648	6.52986	-2.982	1.50454e-07	9.75023e-05	DOWN
circRNA.22047	hsa_circ_0083443	8:17713214|17723833(-)	exon	ENSG00000129422(MTUS1:microtubule associated scaffold protein 1 [Source:HGNC Symbol;Acc:HGNC:29789]),	0	0	0	0	1.20296	0.971373	0.485768	0.903339	0	0.89086	#NAME?	1.82012e-07	0.000111904	DOWN
circRNA.9045	hsa_circ_0008122	19:23134080|23136043(+)	exon	ENSG00000183850(ZNF730:zinc finger protein 730 [Source:HGNC Symbol;Acc:HGNC:32470]),	4.57175	8.28298	18.9899	19.6786	1.44355	1.86802	0.208186	2.16801	12.8808	1.42194	3.17929	1.97916e-07	0.000118641	UP
circRNA.4356	-	13:95560132|95560463(+)	exon	ENSG00000134873(CLDN10:claudin 10 [Source:HGNC Symbol;Acc:HGNC:2033]),	0	0	0	0	0.561381	1.19554	0.693955	1.17434	0	0.906303	#NAME?	2.09927e-07	0.000122772	DOWN
circRNA.20053	-	6:51791236|51836469(-)	exon	ENSG00000170927(PKHD1:PKHD1, fibrocystin/polyductin [Source:HGNC Symbol;Acc:HGNC:9016]),	0	0	0	0	0.721775	1.12081	0.416373	1.44534	0	0.926076	#NAME?	2.53802e-07	0.000144897	DOWN
circRNA.5816	hsa_circ_0005301	15:64376743|64376905(-)	exon	ENSG00000259316(AC087632.1:novel transcript),ENSG00000166803(PCLAF:PCNA clamp associated factor [Source:HGNC Symbol;Acc:HGNC:28961]),	1.08851	1.08375	0.672871	0.852223	0	0	0	0	0.92434	0	Inf	2.76512e-07	0.000154191	UP
circRNA.16004	-	3:24297226|24348614(-)	exon	ENSG00000151090(THRB:thyroid hormone receptor beta [Source:HGNC Symbol;Acc:HGNC:11799]),	0	0	0	0	1.04256	0.672489	0.485768	2.07768	0	1.06963	#NAME?	2.97921e-07	0.000162353	DOWN
circRNA.13744	hsa_circ_0003493	2:202954005|202955758(+)	exon	ENSG00000138380(CARF:calcium responsive transcription factor [Source:HGNC Symbol;Acc:HGNC:14435]),	0.507973	0.232233	0.897161	0.697274	3.92967	4.93158	1.94307	4.24569	0.58366	3.7625	-2.68849	3.18228e-07	0.000169566	DOWN
circRNA.8785	hsa_circ_0005158	18:9524594|9525851(+)	exon	ENSG00000017797(RALBP1:ralA binding protein 1 [Source:HGNC Symbol;Acc:HGNC:9841]),	0.145135	0.619288	0.971924	0.852223	3.84947	5.75352	2.91461	4.87803	0.647143	4.34891	-2.7485	3.51054e-07	0.000182991	DOWN
circRNA.3113	-	12:43492505|43502405(-)	exon	ENSG00000173157(ADAMTS20:ADAM metallopeptidase with thrombospondin type 1 motif 20 [Source:HGNC Symbol;Acc:HGNC:17178]),	0.798243	0.464466	0.971924	1.00717	0	0	0	0	0.810452	0	Inf	3.71835e-07	0.000189699	UP
circRNA.8858	hsa_circ_0002534	19:11724194|11725327(-)	exon	ENSG00000197933(ZNF823:zinc finger protein 823 [Source:HGNC Symbol;Acc:HGNC:30936]),	1.45135	2.01269	2.16814	3.25394	9.38308	10.4609	7.14773	13.0081	2.22153	9.99996	-2.17037	3.90676e-07	0.000195159	DOWN
circRNA.5368	-	15:30974314|30976955(-)	exon	ENSG00000166912(MTMR10:myotubularin related protein 10 [Source:HGNC Symbol;Acc:HGNC:25999]),	0.217703	0	0.149527	0.309899	1.92473	2.8394	1.24912	2.16801	0.169282	2.04532	-3.59482	4.34302e-07	0.000208274	DOWN
circRNA.3111	-	12:43490395|43502405(-)	exon	ENSG00000173157(ADAMTS20:ADAM metallopeptidase with thrombospondin type 1 motif 20 [Source:HGNC Symbol;Acc:HGNC:17178]),	1.59649	0.619288	0.44858	1.8594	0	0	0	0	1.13094	0	Inf	4.56215e-07	0.000214223	UP
circRNA.17578	-	4:71486948|71497692(+)	exon	ENSG00000080493(SLC4A4:solute carrier family 4 member 4 [Source:HGNC Symbol;Acc:HGNC:11030]),	0	0.154822	0	0.15495	1.28316	1.64386	2.56763	2.34868	0.0774429	1.96083	-4.66219	5.17181e-07	0.000229648	DOWN
circRNA.23145	hsa_circ_0001900	9:135881633|135883078(-)	exon	ENSG00000130559(CAMSAP1:calmodulin regulated spectrin associated protein 1 [Source:HGNC Symbol;Acc:HGNC:19946]),	14.0055	27.6357	66.5394	67.4806	5.61381	10.7598	3.60856	9.21405	43.9153	7.29906	2.58894	5.12063e-07	0.000229648	UP
circRNA.13842	-	2:210040420|210075756(-)	exon	ENSG00000144445(KANSL1L:KAT8 regulatory NSL complex subunit 1 like [Source:HGNC Symbol;Acc:HGNC:26310]),	0	0	0	0	0.721775	1.4197	0.416373	0.813005	0	0.842713	#NAME?	5.3388e-07	0.000232752	DOWN
circRNA.20042	-	6:51632565|51649220(-)	exon	ENSG00000170927(PKHD1:PKHD1, fibrocystin/polyductin [Source:HGNC Symbol;Acc:HGNC:9016]),	0	0	0	0	0.641578	1.27026	0.346977	1.35501	0	0.903455	#NAME?	5.4926e-07	0.000235181	DOWN
circRNA.18868	hsa_circ_0004539	5:78509784|78510398(-)	exon	ENSG00000145685(LHFPL2:LHFPL tetraspan subfamily member 2 [Source:HGNC Symbol;Acc:HGNC:6588]),	0.362838	1.3934	3.73817	3.79627	0	0.149442	0	0.180668	2.32267	0.0825274	4.81477	5.87184e-07	0.000247009	UP
circRNA.9046	-	19:23134080|23138555(+)	intron	ENSG00000183850(ZNF730:zinc finger protein 730 [Source:HGNC Symbol;Acc:HGNC:32470]),	0.87081	0.77411	2.69148	4.64849	0	0.224163	0	0.180668	2.24622	0.101208	4.47211	6.41613e-07	0.000265252	UP
circRNA.13615	hsa_circ_0003469	2:196695046|196701180(+)	exon	ENSG00000144395(CCDC150:coiled-coil domain containing 150 [Source:HGNC Symbol;Acc:HGNC:26834]),	0.362838	0.464466	1.19621	2.24677	0	0	0	0	1.06757	0	Inf	6.66511e-07	0.000270875	UP
circRNA.10893	-	1:247157084|247159813(-)	exon	ENSG00000196418(ZNF124:zinc finger protein 124 [Source:HGNC Symbol;Acc:HGNC:12907]),	0.362838	0.77411	0.747634	2.01435	0	0	0	0	0.974732	0	Inf	6.81482e-07	0.000272343	UP
circRNA.18747	hsa_circ_0001495	5:69174877|69175537(+)	exon	ENSG00000134057(CCNB1:cyclin B1 [Source:HGNC Symbol;Acc:HGNC:1579]),	1.81419	1.78045	5.38297	10.769	0.160395	0.597768	0.346977	0.180668	4.93665	0.321452	3.94086	7.76799e-07	0.000305346	UP
circRNA.7874	hsa_circ_0006968	17:61776401|61780401(-)	exon	ENSG00000136492(BRIP1:BRCA1 interacting protein C-terminal helicase 1 [Source:HGNC Symbol;Acc:HGNC:20473]),	0.87081	1.23858	2.46719	3.71879	0	0.373605	0	0	2.07384	0.0934012	4.47272	8.1584e-07	0.000315519	UP
circRNA.6188	hsa_circ_0008843	15:89312904|89314707(+)	exon	ENSG00000140525(FANCI:FA complementation group I [Source:HGNC Symbol;Acc:HGNC:25568]),	0.58054	0.387055	1.12145	1.00717	0	0	0	0	0.774055	0	Inf	8.32944e-07	0.000317021	UP
circRNA.20067	-	6:51867863|51887245(-)	exon	ENSG00000170927(PKHD1:PKHD1, fibrocystin/polyductin [Source:HGNC Symbol;Acc:HGNC:9016]),	0	0	0	0	1.28316	0.896652	0.277582	1.08401	0	0.885349	#NAME?	8.47332e-07	0.000317458	DOWN
circRNA.22834	hsa_circ_0005752	9:111009148|111011690(-)	intron	ENSG00000198121(LPAR1:lysophosphatidic acid receptor 1 [Source:HGNC Symbol;Acc:HGNC:3166]),	0.435405	0.309644	1.6448	1.62697	0	0	0	0	1.0042	0	Inf	1.06468e-06	0.00038103	UP
circRNA.3152	hsa_circ_0004650	12:47104113|47108164(+)	intron	ENSG00000179715(PCED1B:PC-esterase domain containing 1B [Source:HGNC Symbol;Acc:HGNC:28255]),	0	0	0	0	3.28809	0.74721	0.485768	0.722671	0	1.31093	#NAME?	1.05516e-06	0.00038103	DOWN
circRNA.3296	hsa_circ_0026782	12:55700899|55701154(-)	exon	ENSG00000135424(ITGA7:integrin subunit alpha 7 [Source:HGNC Symbol;Acc:HGNC:6143]),	0	0	0	0.309899	0.801973	1.86802	2.01247	4.15536	0.0774748	2.20946	-4.83382	1.12595e-06	0.00039703	DOWN
circRNA.23683	hsa_circ_0008367	9:92268174|92269983(-)	exon	ENSG00000196305(IARS:isoleucyl-tRNA synthetase [Source:HGNC Symbol;Acc:HGNC:5330]),	1.30622	1.62563	2.01861	1.62697	0.240592	0	0	0.271002	1.64436	0.127898	3.68445	1.27878e-06	0.000444384	UP
circRNA.1105	hsa_circ_0019146	10:92143029|92181019(-)	exon	ENSG00000107864(CPEB3:cytoplasmic polyadenylation element binding protein 3 [Source:HGNC Symbol;Acc:HGNC:21746]),	0.145135	0.232233	0.373817	0.387374	2.9673	1.71858	1.4573	2.80035	0.28464	2.23588	-2.97364	1.35557e-06	0.000457799	DOWN
circRNA.13963	-	2:227307710|227309318(+)	exon	ENSG00000169031(COL4A3:collagen type IV alpha 3 chain [Source:HGNC Symbol;Acc:HGNC:2204]),	0	0	0	0	0.481184	1.64386	0.416373	0.813005	0	0.838606	#NAME?	1.54033e-06	0.000512971	DOWN
circRNA.3520	-	12:72562165|72575542(+)	exon	ENSG00000072657(TRHDE:thyrotropin releasing hormone degrading enzyme [Source:HGNC Symbol;Acc:HGNC:30748]),	0	0	0	0	0.561381	0.896652	0.346977	1.98734	0	0.948089	#NAME?	1.5954e-06	0.000524035	DOWN
circRNA.3110	-	12:43452274|43454052(-)	exon	ENSG00000173157(ADAMTS20:ADAM metallopeptidase with thrombospondin type 1 motif 20 [Source:HGNC Symbol;Acc:HGNC:17178]),	1.23365	0.387055	0.44858	2.01435	0	0	0	0	1.02091	0	Inf	1.61781e-06	0.000524213	UP
circRNA.9519	hsa_circ_0013353	1:100913663|100921841(+)	exon	ENSG00000162695(SLC30A7:solute carrier family 30 member 7 [Source:HGNC Symbol;Acc:HGNC:19306]),	0.507973	0.928932	0.44858	1.31707	0	0	0	0	0.800639	0	Inf	1.75815e-06	0.000562093	UP
circRNA.3870	hsa_circ_0000467	13:21167988|21168399(-)	exon	ENSG00000165480(SKA3:spindle and kinetochore associated complex subunit 3 [Source:HGNC Symbol;Acc:HGNC:20262]),	0.653108	1.08375	3.28959	6.19799	0	0.298884	0	0.180668	2.80611	0.119888	4.54881	1.84e-06	0.00058052	UP
circRNA.23358	hsa_circ_0086736	9:33996223|33998864(-)	exon	ENSG00000137073(UBAP2:ubiquitin associated protein 2 [Source:HGNC Symbol;Acc:HGNC:14185]),	0.58054	0.387055	0.971924	0.852223	0	0	0	0	0.697936	0	Inf	2.05418e-06	0.000639676	UP
circRNA.16485	-	3:64809795|64873346(+)	intron	ENSG00000241684(ADAMTS9-AS2:ADAMTS9 antisense RNA 2 [Source:HGNC Symbol;Acc:HGNC:42435]),	0	0	0	0	0.400986	1.4197	0.416373	0.903339	0	0.785099	#NAME?	2.32874e-06	0.000715879	DOWN
circRNA.6037	-	15:75859878|75873568(+)	exon	ENSG00000140367(UBE2Q2:ubiquitin conjugating enzyme E2 Q2 [Source:HGNC Symbol;Acc:HGNC:19248]),	0	0	0	0	0.481184	0.672489	0.555164	1.71634	0	0.856295	#NAME?	2.37235e-06	0.000720053	DOWN
circRNA.7066	hsa_circ_0002766	16:89758577|89762022(-)	exon	ENSG00000187741(FANCA:FA complementation group A [Source:HGNC Symbol;Acc:HGNC:3582]),	1.16108	0.541877	1.34574	1.31707	0.160395	0	0	0	1.09144	0.0400986	4.76654	2.48384e-06	0.000744468	UP
circRNA.7795	hsa_circ_0044833	17:59197544|59197789(+)	exon	ENSG00000068489(PRR11:proline rich 11 [Source:HGNC Symbol;Acc:HGNC:25619]),	3.26554	2.94162	8.29874	4.33859	0.240592	1.34498	0.416373	0.271002	4.71112	0.568236	3.05151	2.56751e-06	0.000760047	UP
circRNA.1498	-	11:134480845|134482730(+)	exon	ENSG00000255545(AP004608.1:uncharacterized LOC283177 [Source:NCBI gene;Acc:283177]),	0	0	0	0	0.400986	0.74721	0.971537	1.08401	0	0.800935	#NAME?	2.84824e-06	0.000832711	DOWN
circRNA.21578	hsa_circ_0079422	7:8218305|8236005(-)	exon	ENSG00000003147(ICA1:islet cell autoantigen 1 [Source:HGNC Symbol;Acc:HGNC:5343]),	0	0	0.373817	0	1.04256	4.18437	0.902141	2.52935	0.0934543	2.16461	-4.5337	2.98491e-06	0.000837919	DOWN
circRNA.866	hsa_circ_0006151	10:68468123|68470163(-)	exon	ENSG00000138346(DNA2:DNA replication helicase/nuclease 2 [Source:HGNC Symbol;Acc:HGNC:2939]),	3.48324	9.21191	14.4293	23.8623	0.962367	3.58661	0.902141	1.53568	12.7467	1.7467	2.86742	2.99913e-06	0.000837919	UP
circRNA.20198	-	6:73635382|73636707(-)	exon	ENSG00000119899(SLC17A5:solute carrier family 17 member 5 [Source:HGNC Symbol;Acc:HGNC:10933]),	0	0	0	0	0.88217	1.04609	0.346977	0.542003	0	0.704311	#NAME?	3.2259e-06	0.000889086	DOWN
circRNA.16462	hsa_circ_0005989	3:61622463|61623140(+)	intron	ENSG00000144724(PTPRG:protein tyrosine phosphatase, receptor type G [Source:HGNC Symbol;Acc:HGNC:9671]),	0.58054	0.154822	1.49527	1.8594	0	0	0	0	1.02251	0	Inf	3.27004e-06	0.000891012	UP
circRNA.16446	hsa_circ_0066394	3:58431593|58431984(-)	exon	ENSG00000168291(PDHB:pyruvate dehydrogenase E1 beta subunit [Source:HGNC Symbol;Acc:HGNC:8808]),	0	0	0	0	0.721775	0.821931	0.277582	0.903339	0	0.681157	#NAME?	3.48088e-06	0.000937803	DOWN
circRNA.20056	-	6:51829023|51836469(-)	intron	ENSG00000170927(PKHD1:PKHD1, fibrocystin/polyductin [Source:HGNC Symbol;Acc:HGNC:9016]),	0	0	0	0	1.44355	0.224163	0.624559	1.62601	0	0.979571	#NAME?	3.63448e-06	0.000968307	DOWN
circRNA.8872	hsa_circ_0007222	19:12249978|12250368(-)	exon	ENSG00000197857(ZNF44:zinc finger protein 44 [Source:HGNC Symbol;Acc:HGNC:13110]),	0	0	0.149527	0	0.88217	1.04609	1.24912	1.17434	0.0373817	1.08793	-4.86311	3.6841e-06	0.000970739	DOWN
circRNA.13786	hsa_circ_0004575	2:205440370|205440672(+)	exon	ENSG00000116117(PARD3B:par-3 family cell polarity regulator beta [Source:HGNC Symbol;Acc:HGNC:14446]),	0	0.232233	0.149527	0.464849	1.92473	1.86802	1.31851	3.70369	0.211652	2.20374	-3.38019	3.85287e-06	0.00100417	DOWN
circRNA.22620	-	8:91289136|91318380(+)	exon	ENSG00000147606(SLC26A7:solute carrier family 26 member 7 [Source:HGNC Symbol;Acc:HGNC:14467]),	0	0	0.44858	0.542324	2.48612	2.31635	3.81675	4.51669	0.247726	3.28398	-3.72863	4.08811e-06	0.00105403	DOWN
circRNA.18027	hsa_circ_0006907	5:133980729|133980956(-)	exon	ENSG00000213585(VDAC1:voltage dependent anion channel 1 [Source:HGNC Symbol;Acc:HGNC:12669]),	0.362838	0.387055	0.897161	1.08465	0	0	0	0	0.682925	0	Inf	4.32054e-06	0.00110211	UP
circRNA.10474	-	1:216650973|216677491(-)	exon	ENSG00000196482(ESRRG:estrogen related receptor gamma [Source:HGNC Symbol;Acc:HGNC:3474]),	0	0	0	0	0.481184	0.971373	0.277582	1.35501	0	0.771286	#NAME?	4.51131e-06	0.00113865	DOWN
circRNA.16466	-	3:61748878|61769416(+)	exon	ENSG00000144724(PTPRG:protein tyrosine phosphatase, receptor type G [Source:HGNC Symbol;Acc:HGNC:9671]),	0	1.3934	3.51388	4.41607	0	0	0	0	2.33084	0	Inf	4.77807e-06	0.00119342	UP
circRNA.7755	hsa_circ_0044695	17:54947261|54950126(+)	exon	ENSG00000141198(TOM1L1:target of myb1 like 1 membrane trafficking protein [Source:HGNC Symbol;Acc:HGNC:11983]),	0	0	0	0	0.88217	0.448326	0.416373	1.08401	0	0.707719	#NAME?	4.946e-06	0.00122263	DOWN
circRNA.23675	-	9:91883258|91886770(-)	exon	ENSG00000169071(ROR2:receptor tyrosine kinase like orphan receptor 2 [Source:HGNC Symbol;Acc:HGNC:10257]),	0	1.08375	10.0183	3.33142	0	0	0	0	3.60837	0	Inf	5.02584e-06	0.00122644	UP
circRNA.5423	-	15:40170062|40170681(+)	exon	ENSG00000156970(BUB1B:BUB1 mitotic checkpoint serine/threonine kinase B [Source:HGNC Symbol;Acc:HGNC:1149]),	0.362838	0.696699	0.44858	1.31707	0	0	0	0	0.706297	0	Inf	5.06371e-06	0.00122644	UP
circRNA.1628	hsa_circ_0021549	11:30495296|30536175(-)	exon	ENSG00000066382(MPPED2:metallophosphoesterase domain containing 2 [Source:HGNC Symbol;Acc:HGNC:1180]),	0	0	0.149527	0	0.721775	1.56914	0.624559	0.993672	0.0373817	0.977287	-4.70838	5.23683e-06	0.00125569	DOWN
circRNA.19351	-	6:136388393|136389517(-)	exon	ENSG00000135525(MAP7:microtubule associated protein 7 [Source:HGNC Symbol;Acc:HGNC:6869]),	0	0	0	0.232425	1.68414	1.12081	0.416373	1.26467	0.0581061	1.1215	-4.2706	5.6541e-06	0.00134232	DOWN
circRNA.13341	-	2:164521980|164527135(-)	exon	ENSG00000115290(GRB14:growth factor receptor bound protein 14 [Source:HGNC Symbol;Acc:HGNC:4565]),	0	0	0	0	0.641578	0.672489	0.346977	0.903339	0	0.641096	#NAME?	6.22725e-06	0.00146389	DOWN
circRNA.10972	hsa_circ_0011153	1:28560633|28561398(+)	exon	ENSG00000180098(TRNAU1AP:tRNA selenocysteine 1 associated protein 1 [Source:HGNC Symbol;Acc:HGNC:30813]),	0	0	0	0	0.400986	0.821931	0.76335	0.722671	0	0.677235	#NAME?	6.63867e-06	0.00154546	DOWN
circRNA.21841	-	8:123380529|123381493(-)	intron	ENSG00000156802(ATAD2:ATPase family, AAA domain containing 2 [Source:HGNC Symbol;Acc:HGNC:30123]),	0.507973	0.309644	1.57003	0.619799	0	0	0	0	0.751862	0	Inf	6.73831e-06	0.00155357	UP
circRNA.12211	hsa_circ_0001174	20:60180050|60180913(+)	intron	ENSG00000228340(MIR646HG:MIR646 host gene [Source:HGNC Symbol;Acc:HGNC:27659]),	0.217703	0	0	0	1.92473	1.4197	2.49824	1.35501	0.0544256	1.79942	-5.0471	6.93045e-06	0.00156772	DOWN
circRNA.13625	hsa_circ_0004191	2:196912882|196923125(-)	intron	ENSG00000197121(PGAP1:post-GPI attachment to proteins 1 [Source:HGNC Symbol;Acc:HGNC:25712]),	1.95932	1.3934	4.18675	4.72597	0.561381	0.896652	0.208186	0.271002	3.06636	0.484305	2.66254	6.87787e-06	0.00156772	UP
circRNA.15842	-	3:186731545|186732674(+)	exon	ENSG00000113889(KNG1:kininogen 1 [Source:HGNC Symbol;Acc:HGNC:6383]),	0	0	0	0	0.962367	0.896652	0.485768	0.361335	0	0.676531	#NAME?	7.17349e-06	0.00160753	DOWN
circRNA.17561	-	4:70942823|70970024(+)	exon	ENSG00000173542(MOB1B:MOB kinase activator 1B [Source:HGNC Symbol;Acc:HGNC:29801]),	0	0	0	0	0.962367	0.672489	0.208186	0.903339	0	0.686595	#NAME?	8.16983e-06	0.00181385	DOWN
circRNA.3440	-	12:66891901|66892371(-)	intron	ENSG00000256248(),	0.217703	0.696699	0.897161	0.852223	0	0	0	0	0.665947	0	Inf	8.2551e-06	0.00181597	UP
circRNA.178	-	10:11851997|11852215(+)	exon	ENSG00000148426(PROSER2:proline and serine rich 2 [Source:HGNC Symbol;Acc:HGNC:23728]),	0	0	0.149527	0.15495	0.721775	1.64386	0.485768	1.53568	0.0761191	1.09677	-3.84886	8.98933e-06	0.00195951	DOWN
circRNA.16503	hsa_circ_0003101	3:66236544|66263379(+)	exon	ENSG00000144741(SLC25A26:solute carrier family 25 member 26 [Source:HGNC Symbol;Acc:HGNC:20661]),	0	0	0	0	2.72671	0	0.902141	3.52302	0	1.78797	#NAME?	9.6747e-06	0.00208991	DOWN
circRNA.4763	hsa_circ_0031787	14:49664626|49674427(-)	exon	ENSG00000100479(POLE2:DNA polymerase epsilon 2, accessory subunit [Source:HGNC Symbol;Acc:HGNC:9178]),	0.435405	1.16117	1.86909	1.62697	0	0.298884	0	0	1.27316	0.074721	4.09075	1.03532e-05	0.00221652	UP
circRNA.15649	hsa_circ_0006156	3:172247533|172251541(+)	exon	ENSG00000075420(FNDC3B:fibronectin type III domain containing 3B [Source:HGNC Symbol;Acc:HGNC:24670]),	1.16108	0.696699	0.523344	1.00717	6.49598	4.18437	4.16373	6.23304	0.847074	5.26928	-2.63705	1.14641e-05	0.00239031	DOWN
circRNA.23534	-	9:72210687|72219506(+)	exon	ENSG00000119125(GDA:guanine deaminase [Source:HGNC Symbol;Acc:HGNC:4212]),	0	0	0	0	0.721775	0.523047	1.31851	0.451669	0	0.753751	#NAME?	1.13851e-05	0.00239031	DOWN
circRNA.24259	-	X:80288906|80310233(-)	exon	ENSG00000278530(CHMP1B2P:charged multivesicular body protein 1B2, pseudogene [Source:HGNC Symbol;Acc:HGNC:49380]),	0	0	0	0	0	5.00631	0.76335	2.80035	0	2.1425	#NAME?	1.13017e-05	0.00239031	DOWN
circRNA.1514	hsa_circ_0021346	11:16095996|16097688(-)	exon	ENSG00000110693(SOX6:SRY-box 6 [Source:HGNC Symbol;Acc:HGNC:16421]),	0	0	0	0	0.240592	0.896652	0.832746	0.903339	0	0.718332	#NAME?	1.16471e-05	0.00239645	DOWN
circRNA.5682	-	15:55624342|55627128(-)	exon	ENSG00000166450(PRTG:protogenin [Source:HGNC Symbol;Acc:HGNC:26373]),	0.29027	0.696699	1.49527	0.929698	0	0.149442	0	0	0.852984	0.0373605	4.51293	1.16934e-05	0.00239645	UP
circRNA.22028	hsa_circ_0006410	8:15650697|15673836(+)	exon	ENSG00000104723(TUSC3:tumor suppressor candidate 3 [Source:HGNC Symbol;Acc:HGNC:30242]),	1.23365	3.01903	3.43912	3.56384	0.320789	1.04609	0.138791	0.361335	2.81391	0.466752	2.59185	1.18569e-05	0.00240937	UP
circRNA.7576	-	17:42877141|42878073(-)	intron	ENSG00000213373(LINC00671:long intergenic non-protein coding RNA 671 [Source:HGNC Symbol;Acc:HGNC:44339]),	0	0	0	0	1.28316	0.149442	1.5961	0.813005	0	0.960425	#NAME?	1.21928e-05	0.0024568	DOWN
circRNA.18402	-	5:177393694|177394195(+)	exon	ENSG00000131183(SLC34A1:solute carrier family 34 member 1 [Source:HGNC Symbol;Acc:HGNC:11019]),	0	0	0	0	0.240592	0.373605	1.17972	2.25835	0	1.01307	#NAME?	1.26911e-05	0.0025359	DOWN
circRNA.18273	hsa_circ_0003506	5:157359005|157361598(+)	exon	ENSG00000055163(CYFIP2:cytoplasmic FMR1 interacting protein 2 [Source:HGNC Symbol;Acc:HGNC:13760]),	0	0	0	0.232425	0.721775	1.49442	0.416373	1.35501	0.0581061	0.996894	-4.10068	1.2805e-05	0.00253752	DOWN
circRNA.3151	-	12:46651790|46654632(+)	intron	ENSG00000257261(AC008014.1:novel transcript),	0	0	0	0	0.641578	0.523047	0.346977	0.903339	0	0.603735	#NAME?	1.31081e-05	0.00257629	DOWN
circRNA.10482	-	1:216865061|216939673(-)	exon	ENSG00000196482(ESRRG:estrogen related receptor gamma [Source:HGNC Symbol;Acc:HGNC:3474]),	0	0	0	0	0.400986	0.74721	0.416373	0.813005	0	0.594393	#NAME?	1.34013e-05	0.00259663	DOWN
circRNA.13853	-	2:210104104|210155404(-)	intron	ENSG00000144445(KANSL1L:KAT8 regulatory NSL complex subunit 1 like [Source:HGNC Symbol;Acc:HGNC:26310]),	0	0	0.149527	0.15495	1.20296	0.597768	1.11033	1.53568	0.0761191	1.11168	-3.86834	1.34282e-05	0.00259663	DOWN
circRNA.23588	hsa_circ_0087284	9:79612656|79654075(+)	exon	ENSG00000106829(TLE4:transducin like enhancer of split 4 [Source:HGNC Symbol;Acc:HGNC:11840]),	0.29027	0.154822	2.09338	1.39455	0	0	0	0	0.983254	0	Inf	1.48602e-05	0.00285053	UP
circRNA.22770	hsa_circ_0004425	9:100498765|100516771(+)	exon	ENSG00000241697(TMEFF1:transmembrane protein with EGF like and two follistatin like domains 1 [Source:HGNC Symbol;Acc:HGNC:11866]),ENSG00000251349(MSANTD3-TMEFF1:MSANTD3-TMEFF1 readthrough [Source:HGNC Symbol;Acc:HGNC:38838]),	0.87081	10.4505	39.4751	22.9326	1.28316	1.27026	0.485768	2.16801	18.4322	1.3018	3.82365	1.50094e-05	0.00285631	UP
circRNA.10345	-	1:207027494|207027679(-)	exon	ENSG00000182795(C1orf116:chromosome 1 open reading frame 116 [Source:HGNC Symbol;Acc:HGNC:28667]),	0	0	0	0	0.801973	0.523047	0.277582	0.903339	0	0.626485	#NAME?	1.54462e-05	0.0029163	DOWN
circRNA.5826	hsa_circ_0002205	15:64817946|64819223(-)	exon	ENSG00000140451(PIF1:PIF1 5'-to-3' DNA helicase [Source:HGNC Symbol;Acc:HGNC:26220]),	0.29027	0.541877	0.44858	1.31707	0	0	0	0	0.64945	0	Inf	1.58002e-05	0.00295981	UP
circRNA.9212	hsa_circ_0000932	19:39453356|39453521(+)	exon	ENSG00000196235(SUPT5H:SPT5 homolog, DSIF elongation factor subunit [Source:HGNC Symbol;Acc:HGNC:11469]),	0	0	0	0	0.481184	0.373605	0.624559	0.993672	0	0.618255	#NAME?	1.8194e-05	0.00338182	DOWN
circRNA.23379	hsa_circ_0008518	9:35295696|35313989(+)	exon	ENSG00000198722(UNC13B:unc-13 homolog B [Source:HGNC Symbol;Acc:HGNC:12566]),	0	0	0.22429	0	0.962367	0.74721	0.693955	1.17434	0.0560726	0.894468	-3.99566	1.84778e-05	0.00340816	DOWN
circRNA.14148	-	2:24563904|24568882(+)	intron	ENSG00000084676(NCOA1:nuclear receptor coactivator 1 [Source:HGNC Symbol;Acc:HGNC:7668]),	0	0	0	0	0.801973	0.523047	0.555164	0.451669	0	0.582963	#NAME?	1.87998e-05	0.00344109	DOWN
circRNA.21552	-	7:78343778|78346043(-)	exon	ENSG00000187391(MAGI2:membrane associated guanylate kinase, WW and PDZ domain containing 2 [Source:HGNC Symbol;Acc:HGNC:18957]),	0	0	0	0	0.320789	1.12081	0.624559	0.451669	0	0.629458	#NAME?	1.96877e-05	0.0035763	DOWN
circRNA.18734	hsa_circ_0072741	5:66759709|66788794(+)	exon	ENSG00000069020(MAST4:microtubule associated serine/threonine kinase family member 4 [Source:HGNC Symbol;Acc:HGNC:19037]),	0	0	0.523344	0.15495	2.16533	2.01747	0.902141	1.80668	0.169573	1.7229	-3.34486	2.00096e-05	0.00360744	DOWN
circRNA.11702	hsa_circ_0003310	1:94220258|94231643(-)	exon	ENSG00000137962(ARHGAP29:Rho GTPase activating protein 29 [Source:HGNC Symbol;Acc:HGNC:30207]),	0	0	0	0	0.801973	1.49442	0.277582	0.271002	0	0.711244	#NAME?	2.08953e-05	0.00373901	DOWN
circRNA.18584	hsa_circ_0072391	5:43295752|43297166(-)	exon	ENSG00000112972(HMGCS1:3-hydroxy-3-methylglutaryl-CoA synthase 1 [Source:HGNC Symbol;Acc:HGNC:5007]),	0.58054	0.541877	1.57003	1.8594	6.65637	4.33382	3.46977	5.14903	1.13796	4.90225	-2.10699	2.16883e-05	0.00385217	DOWN
circRNA.7695	hsa_circ_0044396	17:49041378|49042377(+)	exon	ENSG00000159217(IGF2BP1:insulin like growth factor 2 mRNA binding protein 1 [Source:HGNC Symbol;Acc:HGNC:28866]),	0	4.41243	0.523344	3.95122	0	0	0	0	2.22175	0	Inf	2.33857e-05	0.0041231	UP
circRNA.19420	hsa_circ_0078130	6:144827611|144835938(+)	exon	ENSG00000152818(UTRN:utrophin [Source:HGNC Symbol;Acc:HGNC:12635]),	0	0	0	0	0.88217	0.672489	0.208186	0.632337	0	0.598796	#NAME?	2.49691e-05	0.00430727	DOWN
circRNA.4581	hsa_circ_0007656	14:30955620|30956242(-)	exon	ENSG00000196792(STRN3:striatin 3 [Source:HGNC Symbol;Acc:HGNC:15720]),	0	0	0	0	0.561381	0.298884	0.76335	0.813005	0	0.609155	#NAME?	2.6369e-05	0.00451625	DOWN
circRNA.10475	-	1:216650973|216682026(-)	exon	ENSG00000196482(ESRRG:estrogen related receptor gamma [Source:HGNC Symbol;Acc:HGNC:3474]),	0	0	0	0	0.481184	0.523047	0.277582	1.17434	0	0.614038	#NAME?	2.76066e-05	0.00466902	DOWN
circRNA.20830	hsa_circ_0006357	7:148846470|148847305(-)	exon	ENSG00000106462(EZH2:enhancer of zeste 2 polycomb repressive complex 2 subunit [Source:HGNC Symbol;Acc:HGNC:3527]),	2.61243	1.47081	8.59779	16.1922	0.641578	0.896652	0.416373	0	7.21832	0.488651	3.88479	2.76504e-05	0.00466902	UP
circRNA.14376	-	2:38121985|38131614(+)	exon	ENSG00000232973(CYP1B1-AS1:CYP1B1 antisense RNA 1 [Source:HGNC Symbol;Acc:HGNC:28543]),	0	0	0	0	0.320789	0.896652	0.693955	0.451669	0	0.590766	#NAME?	2.93237e-05	0.0048828	DOWN
circRNA.14140	-	2:24554389|24556055(+)	exon	ENSG00000084676(NCOA1:nuclear receptor coactivator 1 [Source:HGNC Symbol;Acc:HGNC:7668]),	0	0	0	0	0.481184	0.74721	0.485768	0.451669	0	0.541458	#NAME?	3.12674e-05	0.00517055	DOWN
circRNA.323	-	10:128115940|128119319(-)	exon	ENSG00000148773(MKI67:marker of proliferation Ki-67 [Source:HGNC Symbol;Acc:HGNC:7107]),	0.145135	0.619288	0.44858	2.01435	0	0	0	0	0.806837	0	Inf	3.24906e-05	0.00533602	UP
circRNA.2307	hsa_circ_0004459	12:101897863|101901433(+)	exon	ENSG00000136048(DRAM1:DNA damage regulated autophagy modulator 1 [Source:HGNC Symbol;Acc:HGNC:25645]),	0	0	0	0	2.56631	1.71858	0.76335	0	0	1.26206	#NAME?	3.42155e-05	0.00558108	DOWN
circRNA.16986	hsa_circ_0008618	4:150798081|150817257(-)	exon	ENSG00000198589(LRBA:LPS responsive beige-like anchor protein [Source:HGNC Symbol;Acc:HGNC:1742]),	0.435405	1.00634	1.04669	1.08465	4.49105	5.60407	1.73489	4.06502	0.893271	3.97376	-2.15333	3.45798e-05	0.00560239	DOWN
circRNA.8676	hsa_circ_0046677	18:670692|671451(+)	exon	ENSG00000176890(TYMS:thymidylate synthetase [Source:HGNC Symbol;Acc:HGNC:12441]),	0.217703	0.232233	1.27098	1.00717	0	0	0	0	0.682022	0	Inf	3.48607e-05	0.00561	UP
circRNA.20181	-	6:72295937|72333835(+)	exon	ENSG00000079841(RIMS1:regulating synaptic membrane exocytosis 1 [Source:HGNC Symbol;Acc:HGNC:17282]),	0	4.02537	0.897161	1.62697	0	0	0	0	1.63738	0	Inf	3.5242e-05	0.00562155	UP
circRNA.6103	-	15:78593092|78593628(+)	exon	ENSG00000169684(CHRNA5:cholinergic receptor nicotinic alpha 5 subunit [Source:HGNC Symbol;Acc:HGNC:1959]),	0.217703	0.696699	0.523344	0.852223	0	0	0	0	0.572492	0	Inf	3.54014e-05	0.00562155	UP
circRNA.17571	-	4:71378719|71397653(+)	intron	ENSG00000080493(SLC4A4:solute carrier family 4 member 4 [Source:HGNC Symbol;Acc:HGNC:11030]),	0	0	0	0	0.240592	1.86802	0.416373	0.451669	0	0.744165	#NAME?	3.58555e-05	0.0056562	DOWN
circRNA.17569	hsa_circ_0069922	4:71236576|71255399(+)	exon	ENSG00000080493(SLC4A4:solute carrier family 4 member 4 [Source:HGNC Symbol;Acc:HGNC:11030]),	0	0	0.149527	0.232425	1.44355	1.19554	0.624559	0.813005	0.0954878	1.01916	-3.41592	3.71916e-05	0.00582863	DOWN
circRNA.3548	hsa_circ_0005543	12:77966229|77968702(+)	exon	ENSG00000067798(NAV3:neuron navigator 3 [Source:HGNC Symbol;Acc:HGNC:15998]),	1.30622	0.696699	0.672871	0.852223	0	0.224163	0	0	0.882002	0.0560407	3.97623	3.85896e-05	0.00600845	UP
circRNA.7873	hsa_circ_0000794	17:61744432|61780401(-)	exon	ENSG00000136492(BRIP1:BRCA1 interacting protein C-terminal helicase 1 [Source:HGNC Symbol;Acc:HGNC:20473]),	0.29027	0.464466	0.598107	0.697274	0	0	0	0	0.512529	0	Inf	4.14129e-05	0.00640644	UP
circRNA.4765	hsa_circ_0004904	14:49669524|49674427(-)	exon	ENSG00000100479(POLE2:DNA polymerase epsilon 2, accessory subunit [Source:HGNC Symbol;Acc:HGNC:9178]),	1.16108	1.62563	2.46719	3.02152	0	0.74721	0	0.180668	2.06886	0.231969	3.15683	4.20044e-05	0.00645629	UP
circRNA.1951	hsa_circ_0023249	11:68759569|68761687(-)	exon	ENSG00000110090(CPT1A:carnitine palmitoyltransferase 1A [Source:HGNC Symbol;Acc:HGNC:2328]),	0	0.232233	0	0.232425	1.12276	1.71858	0.624559	1.62601	0.116164	1.27298	-3.45397	4.49227e-05	0.00686087	DOWN
circRNA.14517	-	2:44456568|44549728(+)	exon	ENSG00000143919(CAMKMT:calmodulin-lysine N-methyltransferase [Source:HGNC Symbol;Acc:HGNC:26276]),	0	0	0	0	1.36335	2.46579	0	1.08401	0	1.22829	#NAME?	4.66358e-05	0.00703291	DOWN
circRNA.8614	-	18:58165788|58252054(+)	exon	ENSG00000049759(NEDD4L:neural precursor cell expressed, developmentally down-regulated 4-like, E3 ubiquitin protein ligase [Source:HGNC Symbol;Acc:HGNC:7728]),	0.217703	1.70304	2.46719	1.39455	12.19	5.15575	6.38438	15.0858	1.44562	9.70397	-2.74689	4.73941e-05	0.0071026	DOWN
circRNA.13839	-	2:208642225|208656989(+)	intron	ENSG00000144407(PTH2R:parathyroid hormone 2 receptor [Source:HGNC Symbol;Acc:HGNC:9609]),	0	0	0	0	0.481184	0.298884	0.76335	0.722671	0	0.566522	#NAME?	4.81031e-05	0.00716407	DOWN
circRNA.22200	-	8:31692617|31693735(+)	intron	ENSG00000157168(NRG1:neuregulin 1 [Source:HGNC Symbol;Acc:HGNC:7997]),	0.29027	0.309644	0.672871	0.852223	0	0	0	0	0.531252	0	Inf	5.14468e-05	0.00752189	UP
circRNA.23412	hsa_circ_0005460	9:36581644|36589652(+)	exon	ENSG00000165304(MELK:maternal embryonic leucine zipper kinase [Source:HGNC Symbol;Acc:HGNC:16870]),	0.362838	0.309644	1.12145	0.464849	0	0	0	0	0.564695	0	Inf	5.1232e-05	0.00752189	UP
circRNA.23419	hsa_circ_0007658	9:36597222|36643083(+)	exon	ENSG00000165304(MELK:maternal embryonic leucine zipper kinase [Source:HGNC Symbol;Acc:HGNC:16870]),	0.145135	0.541877	1.12145	0.619799	0	0	0	0	0.607066	0	Inf	5.10746e-05	0.00752189	UP
circRNA.21813	hsa_circ_0005015	8:121628714|121629340(-)	exon	ENSG00000170961(HAS2:hyaluronan synthase 2 [Source:HGNC Symbol;Acc:HGNC:4819]),	0	6.81217	10.5416	18.439	0	0.298884	0.208186	0.271002	8.94821	0.194518	5.52362	5.19878e-05	0.00755493	UP
circRNA.11731	hsa_circ_0006323	1:97515726|97549744(-)	exon	ENSG00000188641(DPYD:dihydropyrimidine dehydrogenase [Source:HGNC Symbol;Acc:HGNC:3012]),	0	0	0	0	0.481184	0.896652	0.138791	0.903339	0	0.604991	#NAME?	5.44667e-05	0.00779601	DOWN
circRNA.6849	-	16:68828174|68829797(+)	exon	ENSG00000039068(CDH1:cadherin 1 [Source:HGNC Symbol;Acc:HGNC:1748]),	0	0	0	0	0.641578	0.672489	0.138791	0.993672	0	0.611633	#NAME?	5.46221e-05	0.00779601	DOWN
circRNA.3114	-	12:43492505|43532195(-)	exon	ENSG00000173157(ADAMTS20:ADAM metallopeptidase with thrombospondin type 1 motif 20 [Source:HGNC Symbol;Acc:HGNC:17178]),	0.29027	0.928932	0.22429	1.00717	0	0	0	0	0.612666	0	Inf	5.57638e-05	0.00791187	UP
circRNA.10364	-	1:20775724|20776005(-)	exon	ENSG00000127483(HP1BP3:heterochromatin protein 1 binding protein 3 [Source:HGNC Symbol;Acc:HGNC:24973]),	0.29027	1.3934	1.49527	3.87374	0.160395	0.298884	0	0	1.76317	0.11482	3.94073	5.80795e-05	0.00810905	UP
circRNA.20566	-	7:122345574|122379442(-)	exon	ENSG00000081803(CADPS2:calcium dependent secretion activator 2 [Source:HGNC Symbol;Acc:HGNC:16018]),	0	0	0	0	0.240592	0.821931	0.485768	0.632337	0	0.545157	#NAME?	5.7611e-05	0.00810905	DOWN
circRNA.7433	hsa_circ_0043267	17:37283267|37284970(-)	exon	ENSG00000278540(ACACA:acetyl-CoA carboxylase alpha [Source:HGNC Symbol;Acc:HGNC:84]),	0.798243	0.309644	0.373817	0.697274	0	0	0	0	0.544744	0	Inf	5.81682e-05	0.00810905	UP
circRNA.24273	-	X:84156075|84164387(-)	exon	ENSG00000072133(RPS6KA6:ribosomal protein S6 kinase A6 [Source:HGNC Symbol;Acc:HGNC:10435]),	0	0	0	0	0.561381	0.149442	0.555164	1.44534	0	0.677832	#NAME?	5.91116e-05	0.00819294	DOWN
circRNA.16034	-	3:28010470|28028603(-)	exon	ENSG00000235493(LINC01967:long intergenic non-protein coding RNA 1967 [Source:HGNC Symbol;Acc:HGNC:52793]),	0	1.08375	1.19621	1.8594	0	0	0	0	1.03484	0	Inf	6.09673e-05	0.00839941	UP
circRNA.17842	-	5:102257115|102270806(-)	exon	ENSG00000173930(SLCO4C1:solute carrier organic anion transporter family member 4C1 [Source:HGNC Symbol;Acc:HGNC:23612]),	0	0	0	0	0.400986	0.821931	0.208186	0.813005	0	0.561027	#NAME?	6.13019e-05	0.00839941	DOWN
circRNA.22175	hsa_circ_0006539	8:30474779|30504436(+)	exon	ENSG00000157110(RBPMS:RNA binding protein, mRNA processing factor [Source:HGNC Symbol;Acc:HGNC:19097]),	0	0	0.747634	1.08465	9.14249	11.5818	0.902141	7.49771	0.45807	7.28102	-3.9905	6.43383e-05	0.00876536	DOWN
circRNA.7754	hsa_circ_0005652	17:54938924|54947312(+)	exon	ENSG00000141198(TOM1L1:target of myb1 like 1 membrane trafficking protein [Source:HGNC Symbol;Acc:HGNC:11983]),	0.145135	0.232233	0.598107	0.852223	2.08513	2.01747	2.01247	2.89068	0.456925	2.25144	-2.30082	6.4847e-05	0.00878475	DOWN
circRNA.1098	hsa_circ_0004224	10:92081320|92091944(-)	exon	ENSG00000107864(CPEB3:cytoplasmic polyadenylation element binding protein 3 [Source:HGNC Symbol;Acc:HGNC:21746]),	0.943378	0.154822	0.373817	0.464849	3.12769	4.10965	2.49824	4.06502	0.484217	3.45015	-2.83294	6.57671e-05	0.00885935	DOWN
circRNA.10836	hsa_circ_0003553	1:24514314|24514567(+)	exon	ENSG00000117602(RCAN3:RCAN family member 3 [Source:HGNC Symbol;Acc:HGNC:3042]),	0.145135	0.154822	0	0	1.44355	0.971373	0.693955	1.17434	0.0749893	1.0708	-3.83587	6.66814e-05	0.00893232	DOWN
circRNA.1515	-	11:16095996|16111923(-)	exon	ENSG00000110693(SOX6:SRY-box 6 [Source:HGNC Symbol;Acc:HGNC:16421]),	0	0	0	0.232425	0.400986	1.19554	0.485768	1.71634	0.0581061	0.949658	-4.03065	6.96291e-05	0.0092734	DOWN
circRNA.5721	hsa_circ_0035435	15:57451500|57461892(+)	exon	ENSG00000128849(CGNL1:cingulin like 1 [Source:HGNC Symbol;Acc:HGNC:25931]),	0	0	0	0.232425	0.962367	0.672489	0.76335	0.722671	0.0581061	0.780219	-3.74712	7.0001e-05	0.0092734	DOWN
circRNA.6303	hsa_circ_0037858	16:11553533|11556735(-)	exon	ENSG00000189067(LITAF:lipopolysaccharide induced TNF factor [Source:HGNC Symbol;Acc:HGNC:16841]),	0	0	0.299054	0	1.04256	2.24163	0.277582	1.26467	0.0747634	1.20661	-4.01249	7.39439e-05	0.00974191	DOWN
circRNA.3604	-	12:88515534|88545865(-)	exon	ENSG00000049130(KITLG:KIT ligand [Source:HGNC Symbol;Acc:HGNC:6343]),	0	0	0	0.309899	0.721775	1.94275	0.555164	0.903339	0.0774748	1.03076	-3.73383	7.55324e-05	0.00989532	DOWN
circRNA.5723	hsa_circ_0035436	15:57461680|57461892(+)	exon	ENSG00000128849(CGNL1:cingulin like 1 [Source:HGNC Symbol;Acc:HGNC:25931]),	0	1.54822	0.22429	0.464849	9.62367	8.44347	4.71889	8.67205	0.55934	7.86452	-3.81356	7.59337e-05	0.00989532	DOWN
circRNA.22520	hsa_circ_0084765	8:71317552|71334174(-)	exon	ENSG00000104313(EYA1:EYA transcriptional coactivator and phosphatase 1 [Source:HGNC Symbol;Acc:HGNC:3519]),	0.507973	1.93528	0	1.70445	0	0	0	0	1.03692	0	Inf	7.73145e-05	0.0100208	UP
circRNA.23183	-	9:15199861|15211397(-)	exon	ENSG00000155158(TTC39B:tetratricopeptide repeat domain 39B [Source:HGNC Symbol;Acc:HGNC:23704]),	0	0	0.22429	0	1.52375	1.49442	0.138791	1.26467	0.0560726	1.10541	-4.30114	7.98317e-05	0.0102914	DOWN
circRNA.467	hsa_circ_0017929	10:20211669|20219102(+)	exon	ENSG00000120594(PLXDC2:plexin domain containing 2 [Source:HGNC Symbol;Acc:HGNC:21013]),	0	0	0	0	0.561381	0.523047	0.208186	0.813005	0	0.526405	#NAME?	8.08629e-05	0.0103686	DOWN
circRNA.2464	hsa_circ_0005981	12:111482787|111486824(-)	exon	ENSG00000204842(ATXN2:ataxin 2 [Source:HGNC Symbol;Acc:HGNC:10555]),	0	0	0	0	0.721775	0.523047	0.277582	0.451669	0	0.493518	#NAME?	8.14296e-05	0.0103857	DOWN
circRNA.16730	-	4:109987744|109999846(+)	exon	ENSG00000138798(EGF:epidermal growth factor [Source:HGNC Symbol;Acc:HGNC:3229]),	0	0	0	0	0.641578	0.298884	0.138791	2.25835	0	0.8344	#NAME?	8.37552e-05	0.0106258	DOWN
circRNA.13982	hsa_circ_0008382	2:230357805|230361697(+)	exon	ENSG00000185404(SP140L:SP140 nuclear body protein like [Source:HGNC Symbol;Acc:HGNC:25105]),	0	0	0	0	0.400986	0.672489	0.208186	0.813005	0	0.523667	#NAME?	8.47429e-05	0.0106945	DOWN
circRNA.11362	hsa_circ_0005482	1:53803928|53806517(-)	exon	ENSG00000058804(NDC1:NDC1 transmembrane nucleoporin [Source:HGNC Symbol;Acc:HGNC:25525]),	1.66905	0.851521	0.747634	0.852223	0	0.298884	0	0	1.03011	0.074721	3.78514	8.53777e-05	0.0107026	UP
circRNA.19513	hsa_circ_0002894	6:152249161|152256765(-)	exon	ENSG00000131018(SYNE1:spectrin repeat containing nuclear envelope protein 1 [Source:HGNC Symbol;Acc:HGNC:17089]),	0	0.232233	0.523344	0	1.92473	2.24163	0.832746	1.80668	0.188894	1.70145	-3.17111	8.56996e-05	0.0107026	DOWN
circRNA.24114	hsa_circ_0090183	X:37406209|37426000(+)	exon	ENSG00000130962(PRRG1:proline rich and Gla domain 1 [Source:HGNC Symbol;Acc:HGNC:9469]),ENSG00000250349(AF241726.2:novel proline rich Gla (G-carboxyglutamic acid) 1 (PRRG1) and tetraspanin 7 (TSPAN7) protein),	0.798243	0.154822	0.598107	0	4.81184	4.78214	2.08186	3.70369	0.387793	3.84488	-3.30958	9.19914e-05	0.0114289	DOWN
circRNA.14724	hsa_circ_0054867	2:61488165|61490776(-)	exon	ENSG00000082898(XPO1:exportin 1 [Source:HGNC Symbol;Acc:HGNC:12825]),	0.217703	0.309644	0.373817	1.78192	0	0	0	0	0.670771	0	Inf	9.88458e-05	0.0122171	UP
circRNA.23570	-	9:77428907|77434522(-)	exon	ENSG00000156049(GNA14:G protein subunit alpha 14 [Source:HGNC Symbol;Acc:HGNC:4382]),	0	0	0	0	0.481184	1.27026	0.208186	0.361335	0	0.580241	#NAME?	9.94364e-05	0.0122271	DOWN
circRNA.11386	-	1:58536509|58539306(-)	intron	ENSG00000173406(DAB1:DAB1, reelin adaptor protein [Source:HGNC Symbol;Acc:HGNC:2661]),ENSG00000162600(OMA1:OMA1 zinc metallopeptidase [Source:HGNC Symbol;Acc:HGNC:29661]),	0	0	0	0.232425	1.20296	0.821931	0.277582	0.993672	0.0581061	0.824036	-3.82595	0.000101294	0.012392	DOWN
circRNA.10403	hsa_circ_0000179	1:212044660|212047417(+)	exon	ENSG00000143476(DTL:denticleless E3 ubiquitin protein ligase homolog [Source:HGNC Symbol;Acc:HGNC:30288]),	0.29027	0.387055	1.19621	2.40172	0	0.224163	0	0	1.06881	0.0560407	4.25339	0.000103808	0.0126351	UP
circRNA.17816	-	4:94875831|94996134(+)	exon	ENSG00000138696(BMPR1B:bone morphogenetic protein receptor type 1B [Source:HGNC Symbol;Acc:HGNC:1077]),	0	0	0	0	0.801973	0.448326	0.138791	0.903339	0	0.573107	#NAME?	0.00010546	0.0127713	DOWN
circRNA.18269	hsa_circ_0074760	5:157294783|157296774(+)	exon	ENSG00000055163(CYFIP2:cytoplasmic FMR1 interacting protein 2 [Source:HGNC Symbol;Acc:HGNC:13760]),	0	0	0	0	1.12276	0.298884	0.277582	0.542003	0	0.560308	#NAME?	0.000108382	0.0130592	DOWN
circRNA.429	-	10:16906203|16907679(-)	exon	ENSG00000107611(CUBN:cubilin [Source:HGNC Symbol;Acc:HGNC:2548]),	0	0	0	0	0.481184	0.373605	0.693955	0.451669	0	0.500103	#NAME?	0.000110424	0.0132387	DOWN
circRNA.11396	hsa_circ_0006633	1:59339958|59378837(+)	exon	ENSG00000172456(FGGY:FGGY carbohydrate kinase domain containing [Source:HGNC Symbol;Acc:HGNC:25610]),	0.653108	1.54822	1.4205	3.95122	7.77913	7.09849	5.27406	10.6594	1.89326	7.70277	-2.0245	0.000113702	0.0135234	DOWN
circRNA.14976	-	2:86688232|86701949(-)	intron	ENSG00000249884(RNF103-CHMP3:RNF103-CHMP3 readthrough [Source:HGNC Symbol;Acc:HGNC:38847]),	0.725675	1.85786	2.84101	2.55667	0.641578	0.149442	0	0.180668	1.9953	0.242922	3.03804	0.000113926	0.0135234	UP
circRNA.2618	-	12:120970243|120974598(-)	exon	ENSG00000241388(HNF1A-AS1:HNF1A antisense RNA 1 [Source:HGNC Symbol;Acc:HGNC:26785]),	0	0	0	0	0.801973	0.373605	0.138791	1.08401	0	0.599594	#NAME?	0.00011589	0.0136887	DOWN
circRNA.16006	-	3:24318358|24337371(-)	exon	ENSG00000151090(THRB:thyroid hormone receptor beta [Source:HGNC Symbol;Acc:HGNC:11799]),	0.145135	0	0	0	1.12276	1.12081	0.277582	1.17434	0.0362838	0.923875	-4.6703	0.000121133	0.013964	DOWN
circRNA.9467	hsa_circ_0006382	19:8455405|8463686(+)	exon	ENSG00000099783(HNRNPM:heterogeneous nuclear ribonucleoprotein M [Source:HGNC Symbol;Acc:HGNC:5046]),	0.798243	0.77411	1.04669	0.619799	4.17026	3.213	1.80428	5.6007	0.80971	3.69706	-2.1909	0.000120983	0.013964	DOWN
circRNA.19601	hsa_circ_0078617	6:161034259|161049979(+)	exon	ENSG00000085511(MAP3K4:mitogen-activated protein kinase kinase kinase 4 [Source:HGNC Symbol;Acc:HGNC:6856]),	0	0.928932	1.6448	0.929698	0	0	0	0	0.875856	0	Inf	0.000126364	0.0144974	UP
circRNA.19293	hsa_circ_0077837	6:130926605|130956499(-)	exon	ENSG00000079819(EPB41L2:erythrocyte membrane protein band 4.1 like 2 [Source:HGNC Symbol;Acc:HGNC:3379]),	0	0	0	0.15495	1.28316	0.523047	0.555164	0.632337	0.0387374	0.748426	-4.27206	0.000127799	0.014523	DOWN
circRNA.7230	hsa_circ_0003505	17:21006896|21007996(-)	exon	ENSG00000124422(USP22:ubiquitin specific peptidase 22 [Source:HGNC Symbol;Acc:HGNC:12621]),	0.87081	1.62563	2.99054	1.47202	0.400986	0.448326	0	0	1.73975	0.212328	3.03451	0.000127198	0.014523	UP
circRNA.18683	hsa_circ_0071653	5:618990|620261(+)	exon	ENSG00000112877(CEP72:centrosomal protein 72 [Source:HGNC Symbol;Acc:HGNC:25547]),	0.29027	0.851521	0.971924	0.774748	0	0	0	0.180668	0.722116	0.0451669	3.99889	0.000136314	0.0154177	UP
circRNA.15132	hsa_circ_0001326	3:111913319|111920419(+)	exon	ENSG00000144824(PHLDB2:pleckstrin homology like domain family B member 2 [Source:HGNC Symbol;Acc:HGNC:29573]),	0	0	0.672871	0.697274	3.0475	3.66133	1.11033	2.98102	0.342536	2.70004	-2.97865	0.000137592	0.0154891	DOWN
circRNA.12818	hsa_circ_0063716	22:44802077|44825593(+)	exon	ENSG00000248405(PRR5-ARHGAP8:PRR5-ARHGAP8 readthrough [Source:HGNC Symbol;Acc:HGNC:34512]),ENSG00000241484(ARHGAP8:Rho GTPase activating protein 8 [Source:HGNC Symbol;Acc:HGNC:677]),	0	0	0	0	0.561381	1.56914	0	1.89701	0	1.00688	#NAME?	0.00013906	0.0155812	DOWN
circRNA.21604	-	7:87739791|87741579(+)	exon	ENSG00000105784(RUNDC3B:RUN domain containing 3B [Source:HGNC Symbol;Acc:HGNC:30286]),	0	0	0	0	0.320789	0.672489	0.277582	0.632337	0	0.475799	#NAME?	0.000141867	0.0158218	DOWN
circRNA.24270	-	X:84134782|84164387(-)	exon	ENSG00000072133(RPS6KA6:ribosomal protein S6 kinase A6 [Source:HGNC Symbol;Acc:HGNC:10435]),	0	0	0	0	0.320789	0.74721	0.138791	1.17434	0	0.595282	#NAME?	0.000144658	0.0160584	DOWN
circRNA.12072	hsa_circ_0060551	20:45815541|45815913(+)	exon	ENSG00000175063(UBE2C:ubiquitin conjugating enzyme E2 C [Source:HGNC Symbol;Acc:HGNC:15937]),	0.217703	0.619288	0.822398	2.40172	0	0.224163	0	0	1.01528	0.0560407	4.17925	0.000155977	0.0170777	UP
circRNA.21869	hsa_circ_0001821	8:127890589|127890998(+)	exon	ENSG00000249859(PVT1:Pvt1 oncogene [Source:HGNC Symbol;Acc:HGNC:9709]),	4.93459	3.25126	2.91577	5.34576	0.561381	1.64386	0	0.451669	4.11185	0.664228	2.63004	0.00015574	0.0170777	UP
circRNA.19834	hsa_circ_0001571	6:3076764|3077935(+)	exon	ENSG00000137275(RIPK1:receptor interacting serine/threonine kinase 1 [Source:HGNC Symbol;Acc:HGNC:10019]),	0.29027	0.309644	0.373817	0.309899	1.76434	2.16691	0.76335	1.71634	0.320908	1.60274	-2.32031	0.000161224	0.0175719	DOWN
circRNA.18811	hsa_circ_0071775	5:7414573|7520899(+)	exon	ENSG00000078295(ADCY2:adenylate cyclase 2 [Source:HGNC Symbol;Acc:HGNC:233]),	0	0.619288	2.09338	0.929698	0	0	0	0	0.91059	0	Inf	0.000163154	0.017681	UP
circRNA.8835	hsa_circ_0007223	19:11147818|11148113(-)	exon	ENSG00000161888(SPC24:SPC24, NDC80 kinetochore complex component [Source:HGNC Symbol;Acc:HGNC:26913]),	0.507973	0.928932	0.897161	0.232425	0	0.149442	0	0	0.641623	0.0373605	4.10214	0.000164436	0.017681	UP
circRNA.13271	hsa_circ_0056768	2:158309433|158345318(-)	exon	ENSG00000153237(CCDC148:coiled-coil domain containing 148 [Source:HGNC Symbol;Acc:HGNC:25191]),	0	0	0.149527	0.309899	0.721775	2.01747	0.555164	0.993672	0.114857	1.07202	-3.22243	0.000172341	0.0184481	DOWN
circRNA.18530	hsa_circ_0003227	5:37301437|37303414(-)	exon	ENSG00000113569(NUP155:nucleoporin 155 [Source:HGNC Symbol;Acc:HGNC:8063]),	0.145135	0.696699	0.523344	1.62697	0	0.149442	0	0	0.748037	0.0373605	4.32353	0.000174319	0.0184948	UP
circRNA.6758	hsa_circ_0039494	16:56867073|56868372(+)	exon	ENSG00000070915(SLC12A3:solute carrier family 12 member 3 [Source:HGNC Symbol;Acc:HGNC:10912]),	0	0	0	0	0	0.597768	1.17972	1.62601	0	0.850875	#NAME?	0.000175373	0.0185246	DOWN
circRNA.20057	-	6:51830861|51836469(-)	exon	ENSG00000170927(PKHD1:PKHD1, fibrocystin/polyductin [Source:HGNC Symbol;Acc:HGNC:9016]),	0	0	0	0	0.400986	0.298884	0.485768	0.722671	0	0.477077	#NAME?	0.000177052	0.0186018	DOWN
circRNA.22496	hsa_circ_0001809	8:69755424|69761875(-)	exon	ENSG00000137571(SLCO5A1:solute carrier organic anion transporter family member 5A1 [Source:HGNC Symbol;Acc:HGNC:19046]),	0	0.851521	0.747634	1.70445	0	0	0	0	0.825901	0	Inf	0.000177655	0.0186018	UP
circRNA.13241	hsa_circ_0008061	2:15488894|15539356(-)	exon	ENSG00000151779(NBAS:neuroblastoma amplified sequence [Source:HGNC Symbol;Acc:HGNC:15625]),	0.217703	0.309644	0.523344	0.852223	0	0	0	0	0.475728	0	Inf	0.000178552	0.0186145	UP
circRNA.6736	hsa_circ_0008308	16:53619025|53622356(-)	exon	ENSG00000103494(RPGRIP1L:RPGRIP1 like [Source:HGNC Symbol;Acc:HGNC:29168]),	0.362838	0.851521	1.49527	0.852223	0	0.298884	0	0	0.890463	0.074721	3.57497	0.000181501	0.0188399	UP
circRNA.4260	-	13:71475141|71489148(-)	exon	ENSG00000276644(DACH1:dachshund family transcription factor 1 [Source:HGNC Symbol;Acc:HGNC:2663]),	0	0.541877	0.971924	2.09182	0	0	0	0	0.901406	0	Inf	0.000185498	0.0191719	UP
circRNA.3408	hsa_circ_0025162	12:6521798|6523346(+)	exon	ENSG00000010292(NCAPD2:non-SMC condensin I complex subunit D2 [Source:HGNC Symbol;Acc:HGNC:24305]),	0.29027	0.154822	0.373817	1.78192	0	0	0	0	0.650208	0	Inf	0.000190703	0.0196252	UP
circRNA.8090	-	17:78004170|78009697(+)	intron	ENSG00000078687(TNRC6C:trinucleotide repeat containing 6C [Source:HGNC Symbol;Acc:HGNC:29318]),	0	0	0	0	0.561381	0.224163	0.346977	0.813005	0	0.486381	#NAME?	0.000192729	0.0197489	DOWN
circRNA.17048	-	4:165100628|165103096(-)	exon	ENSG00000170088(TMEM192:transmembrane protein 192 [Source:HGNC Symbol;Acc:HGNC:26775]),	0	0	0	0.232425	0.561381	0.597768	0.832746	0.903339	0.0581061	0.723808	-3.63885	0.000196705	0.020031	DOWN
circRNA.17917	-	5:115539665|115542901(-)	intron	ENSG00000145780(FEM1C:fem-1 homolog C [Source:HGNC Symbol;Acc:HGNC:16933]),	0.145135	0.464466	0.971924	0.464849	0	0	0	0	0.511594	0	Inf	0.000197152	0.020031	UP
circRNA.18662	hsa_circ_0072568	5:59180595|59215968(-)	exon	ENSG00000113448(PDE4D:phosphodiesterase 4D [Source:HGNC Symbol;Acc:HGNC:8783]),	0	0.309644	0.373817	0	3.20789	2.16691	0.832746	1.08401	0.170865	1.82289	-3.41529	0.000200279	0.0202629	DOWN
circRNA.16984	hsa_circ_0071186	4:150761783|150817257(-)	exon	ENSG00000198589(LRBA:LPS responsive beige-like anchor protein [Source:HGNC Symbol;Acc:HGNC:1742]),	0	0	0.22429	0.15495	0.801973	1.27026	0.346977	1.08401	0.09481	0.875803	-3.2075	0.000201294	0.02028	DOWN
circRNA.20926	-	7:158679960|158689953(-)	exon	ENSG00000146918(NCAPG2:non-SMC condensin II complex subunit G2 [Source:HGNC Symbol;Acc:HGNC:21904]),	0.217703	0.232233	0.523344	1.00717	0	0	0	0	0.495113	0	Inf	0.000212321	0.0213014	UP
circRNA.10777	hsa_circ_0007875	1:236824119|236826896(+)	exon	ENSG00000116984(MTR:5-methyltetrahydrofolate-homocysteine methyltransferase [Source:HGNC Symbol;Acc:HGNC:7468]),	0.145135	0.232233	0.523344	0.619799	0.641578	2.54051	2.42884	3.52302	0.380128	2.28349	-2.58668	0.000224263	0.0222206	DOWN
circRNA.16982	hsa_circ_0071175	4:150735258|150817257(-)	exon	ENSG00000198589(LRBA:LPS responsive beige-like anchor protein [Source:HGNC Symbol;Acc:HGNC:1742]),	0	0	0	0	0.721775	0.373605	0.208186	0.542003	0	0.461392	#NAME?	0.000225639	0.0222649	DOWN
circRNA.22769	hsa_circ_0087776	9:100498765|100513333(+)	exon	ENSG00000241697(TMEFF1:transmembrane protein with EGF like and two follistatin like domains 1 [Source:HGNC Symbol;Acc:HGNC:11866]),ENSG00000251349(MSANTD3-TMEFF1:MSANTD3-TMEFF1 readthrough [Source:HGNC Symbol;Acc:HGNC:38838]),	0	0.387055	2.16814	1.16212	0	0	0	0	0.929329	0	Inf	0.000227009	0.0223083	UP
circRNA.9001	hsa_circ_0006455	19:20217140|20220417(-)	exon	ENSG00000267383(AC011447.3:novel transcript, antisense to ZNF486 and ZNF90),	0.943378	2.70939	1.94385	5.19081	0	0.298884	0	0.813005	2.69686	0.277972	3.27827	0.000239173	0.0234077	UP
circRNA.24166	hsa_circ_0001921	X:53403566|53403893(-)	exon	ENSG00000072501(SMC1A:structural maintenance of chromosomes 1A [Source:HGNC Symbol;Acc:HGNC:11111]),	0.145135	0.154822	0.299054	0.232425	1.68414	1.94275	0.693955	0.813005	0.207859	1.28346	-2.62636	0.000240956	0.0234864	DOWN
circRNA.18993	-	5:93585401|93593749(+)	exon	ENSG00000175745(NR2F1:nuclear receptor subfamily 2 group F member 1 [Source:HGNC Symbol;Acc:HGNC:7975]),	0.58054	0	0.44858	3.40889	0	0	0	0	1.1095	0	Inf	0.000244482	0.0237336	UP
circRNA.17385	hsa_circ_0004124	4:41661420|41671594(+)	exon	ENSG00000064042(LIMCH1:LIM and calponin homology domains 1 [Source:HGNC Symbol;Acc:HGNC:29191]),	0	0	0	0	0.561381	0.373605	0.346977	0.451669	0	0.433408	#NAME?	0.000246037	0.023752	DOWN
circRNA.17756	hsa_circ_0070382	4:87084120|87091829(+)	exon	ENSG00000172493(AFF1:AF4/FMR2 family member 1 [Source:HGNC Symbol;Acc:HGNC:7135]),	0.145135	0.464466	0	0.929698	1.84454	4.78214	1.66549	2.43901	0.384825	2.6828	-2.80146	0.000246653	0.023752	DOWN
circRNA.20841	hsa_circ_0082888	7:150284753|150295347(-)	exon	ENSG00000106526(ACTR3C:ARP3 actin related protein 3 homolog C [Source:HGNC Symbol;Acc:HGNC:37282]),	0	0	0	0.232425	0.400986	1.49442	0.832746	0.451669	0.0581061	0.794955	-3.77411	0.000254221	0.0242115	DOWN
circRNA.2927	hsa_circ_0025705	12:26979784|26990627(-)	exon	ENSG00000064115(TM7SF3:transmembrane 7 superfamily member 3 [Source:HGNC Symbol;Acc:HGNC:23049]),	0	0	0	0	0.320789	0.373605	0.416373	0.632337	0	0.435776	#NAME?	0.000255464	0.0242115	DOWN
circRNA.3770	-	13:111217679|111233293(+)	exon	ENSG00000102606(ARHGEF7:Rho guanine nucleotide exchange factor 7 [Source:HGNC Symbol;Acc:HGNC:15607]),	0.145135	0.154822	0.897161	1.16212	0	0	0	0	0.58981	0	Inf	0.000254736	0.0242115	UP
circRNA.3970	-	13:30251931|30255615(-)	intron	ENSG00000102781(KATNAL1:katanin catalytic subunit A1 like 1 [Source:HGNC Symbol;Acc:HGNC:28361]),	0	0.309644	1.04669	2.78909	0	0	0	0	1.03636	0	Inf	0.000252987	0.0242115	UP
circRNA.1890	-	11:66752638|66759096(+)	intron	ENSG00000173715(C11orf80:chromosome 11 open reading frame 80 [Source:HGNC Symbol;Acc:HGNC:26197]),	0	0	0.373817	0.309899	1.04256	2.01747	0.416373	2.07768	0.170929	1.38852	-3.02208	0.000257874	0.0243437	DOWN
circRNA.22335	hsa_circ_0001799	8:47700403|47702015(+)	exon	ENSG00000164808(SPIDR:scaffold protein involved in DNA repair [Source:HGNC Symbol;Acc:HGNC:28971]),	0	0	0	0	0.641578	0.298884	0.208186	0.722671	0	0.46783	#NAME?	0.000270949	0.0254777	DOWN
circRNA.24097	hsa_circ_0089823	X:2953143|2955537(-)	exon	ENSG00000157399(ARSE:arylsulfatase E [Source:HGNC Symbol;Acc:HGNC:719]),	0	0	0	0.15495	0.240592	0.821931	1.04093	0.993672	0.0387374	0.774282	-4.32106	0.000273003	0.0255705	DOWN
circRNA.22033	-	8:16495793|16514838(-)	intron	ENSG00000038945(MSR1:macrophage scavenger receptor 1 [Source:HGNC Symbol;Acc:HGNC:7376]),	0	0	0	0	0.641578	0.373605	0.208186	0.542003	0	0.441343	#NAME?	0.000275558	0.0257094	DOWN
circRNA.15914	-	3:196487399|196488683(-)	exon	ENSG00000163961(RNF168:ring finger protein 168 [Source:HGNC Symbol;Acc:HGNC:26661]),	0	0	0.22429	0	0.400986	0.821931	0.416373	1.26467	0.0560726	0.725991	-3.69458	0.000282704	0.0261201	DOWN
circRNA.8416	hsa_circ_0047383	18:32270217|32270383(-)	exon	ENSG00000141441(GAREM1:GRB2 associated regulator of MAPK1 subtype 1 [Source:HGNC Symbol;Acc:HGNC:26136]),	0	0	0	0	1.04256	0.373605	0.416373	0.180668	0	0.503302	#NAME?	0.000281326	0.0261201	DOWN
circRNA.23554	hsa_circ_0087233	9:76067955|76096102(+)	exon	ENSG00000099139(PCSK5:proprotein convertase subtilisin/kexin type 5 [Source:HGNC Symbol;Acc:HGNC:8747]),	0	0.464466	1.04669	1.47202	0	0	0	0	0.745794	0	Inf	0.000284619	0.0261479	UP
circRNA.13330	hsa_circ_0056856	2:160123791|160126601(-)	exon	ENSG00000115221(ITGB6:integrin subunit beta 6 [Source:HGNC Symbol;Acc:HGNC:6161]),	0	0	0	0	0.320789	3.73605	0	0.813005	0	1.21746	#NAME?	0.0002915	0.0266778	DOWN
circRNA.8671	-	18:65809704|65824831(+)	exon	ENSG00000081138(CDH7:cadherin 7 [Source:HGNC Symbol;Acc:HGNC:1766]),	0	0.232233	2.69148	1.2396	0	0	0	0	1.04083	0	Inf	0.000295184	0.0269123	UP
circRNA.2816	-	12:15681226|15713325(-)	intron	ENSG00000151491(EPS8:epidermal growth factor receptor pathway substrate 8 [Source:HGNC Symbol;Acc:HGNC:3420]),	0	0.232233	0	0.387374	1.52375	1.34498	1.87368	0.993672	0.154902	1.43402	-3.21064	0.000308493	0.0279134	DOWN
circRNA.4849	hsa_circ_0031978	14:54408745|54415930(+)	exon	ENSG00000100526(CDKN3:cyclin dependent kinase inhibitor 3 [Source:HGNC Symbol;Acc:HGNC:1791]),	0	1.23858	1.34574	1.70445	0	0.149442	0	0	1.07219	0.0373605	4.8429	0.000307875	0.0279134	UP
circRNA.17135	hsa_circ_0071480	4:182600924|182628889(+)	exon	ENSG00000218336(TENM3:teneurin transmembrane protein 3 [Source:HGNC Symbol;Acc:HGNC:29944]),	0	0.541877	1.34574	0.929698	0	0	0	0	0.704329	0	Inf	0.000311409	0.0280713	UP
circRNA.14427	hsa_circ_0054218	2:39453839|39454365(+)	exon	ENSG00000231312(AC007388.1:uncharacterized LOC728730 [Source:NCBI gene;Acc:728730]),	0	0	0	0	0.801973	0.224163	0.346977	0.451669	0	0.456196	#NAME?	0.000319883	0.0286279	DOWN
circRNA.9881	hsa_circ_0014608	1:155709773|155717128(+)	exon	ENSG00000132676(DAP3:death associated protein 3 [Source:HGNC Symbol;Acc:HGNC:2673]),	1.01595	0.851521	0.747634	1.5495	0.240592	0.298884	0	0.180668	1.04115	0.180036	2.53182	0.000323896	0.0287643	UP
circRNA.17960	-	5:124690498|124701269(-)	intron	ENSG00000168916(ZNF608:zinc finger protein 608 [Source:HGNC Symbol;Acc:HGNC:29238]),	0.435405	2.01269	1.04669	0.542324	0	0	0	0.271002	1.00928	0.0677504	3.89695	0.000325213	0.0287748	UP
circRNA.336	hsa_circ_0002109	10:13172376|13172765(+)	exon	ENSG00000065328(MCM10:minichromosome maintenance 10 replication initiation factor [Source:HGNC Symbol;Acc:HGNC:18043]),	0.217703	0.232233	0.373817	1.16212	0	0	0	0	0.496469	0	Inf	0.000330102	0.0291	UP
circRNA.4028	hsa_circ_0029994	13:35805699|35808320(-)	exon	ENSG00000133083(DCLK1:doublecortin like kinase 1 [Source:HGNC Symbol;Acc:HGNC:2700]),	3.99121	0	0.299054	0.464849	0	0	0	0	1.18878	0	Inf	0.000332633	0.029109	UP
circRNA.8968	-	19:18342859|18343415(+)	intron	ENSG00000130517(PGPEP1:pyroglutamyl-peptidase I [Source:HGNC Symbol;Acc:HGNC:13568]),	0	0.154822	0	0	1.20296	0.74721	0.832746	0.451669	0.0387055	0.808646	-4.3849	0.000331561	0.029109	DOWN
circRNA.11430	-	1:61908372|61914664(+)	exon	ENSG00000132849(PATJ:PATJ, crumbs cell polarity complex component [Source:HGNC Symbol;Acc:HGNC:28881]),	0	0	0.299054	0.15495	0.88217	1.04609	0.485768	1.08401	0.113501	0.87451	-2.94577	0.000342562	0.0298689	DOWN
circRNA.15693	-	3:175737306|175755418(+)	exon	ENSG00000177694(NAALADL2:N-acetylated alpha-linked acidic dipeptidase like 2 [Source:HGNC Symbol;Acc:HGNC:23219]),	0	0	0	0	0.240592	0.373605	0.416373	0.722671	0	0.43831	#NAME?	0.000351382	0.0304168	DOWN
circRNA.9882	-	1:155709773|155721618(+)	exon	ENSG00000132676(DAP3:death associated protein 3 [Source:HGNC Symbol;Acc:HGNC:2673]),	0.29027	0.309644	0.22429	1.16212	0	0	0	0	0.496582	0	Inf	0.000351336	0.0304168	UP
circRNA.23628	-	9:85669485|85681335(-)	exon	ENSG00000135049(AGTPBP1:ATP/GTP binding protein 1 [Source:HGNC Symbol;Acc:HGNC:17258]),	0.58054	0	0.822398	1.2396	0	0	0	0	0.660634	0	Inf	0.000355619	0.0306728	UP
circRNA.16574	-	3:76350823|76354385(+)	intron	ENSG00000185008(ROBO2:roundabout guidance receptor 2 [Source:HGNC Symbol;Acc:HGNC:10250]),	1.08851	0.309644	0.299054	0.232425	0	0	0	0	0.482409	0	Inf	0.000374229	0.0321623	UP
circRNA.11118	hsa_circ_0000053	1:36361221|36362656(-)	exon	ENSG00000196182(STK40:serine/threonine kinase 40 [Source:HGNC Symbol;Acc:HGNC:21373]),	1.45135	0.232233	0.971924	1.16212	5.7742	5.82824	3.19219	3.70369	0.954408	4.62458	-2.27664	0.000377241	0.0323053	DOWN
circRNA.3677	hsa_circ_0006419	12:95682707|95683711(-)	exon	ENSG00000074527(NTN4:netrin 4 [Source:HGNC Symbol;Acc:HGNC:13658]),	0	0	0	0	0.240592	0.298884	0.485768	0.813005	0	0.459562	#NAME?	0.000382378	0.0326287	DOWN
circRNA.19424	-	6:145864388|145894977(-)	exon	ENSG00000146414(SHPRH:SNF2 histone linker PHD RING helicase [Source:HGNC Symbol;Acc:HGNC:19336]),	0	0	0	0	0.561381	0.597768	0.138791	0.451669	0	0.437402	#NAME?	0.000392323	0.0333586	DOWN
circRNA.6197	-	15:90103291|90103452(+)	intron	ENSG00000259685(IDH2-DT:IDH2 divergent transcript [Source:HGNC Symbol;Acc:HGNC:53154]),	0	0	0	0	0.481184	0.448326	0.416373	0.271002	0	0.404221	#NAME?	0.000396548	0.0335987	DOWN
circRNA.20368	-	6:90088961|90206681(-)	exon	ENSG00000112182(BACH2:BTB domain and CNC homolog 2 [Source:HGNC Symbol;Acc:HGNC:14078]),	0	0.309644	2.99054	0.619799	0	0	0	0	0.979995	0	Inf	0.00040519	0.03421	UP
circRNA.11429	hsa_circ_0012782	1:61899583|61901459(+)	exon	ENSG00000132849(PATJ:PATJ, crumbs cell polarity complex component [Source:HGNC Symbol;Acc:HGNC:28881]),	0	0	0	0	0.320789	0.224163	0.485768	0.722671	0	0.438348	#NAME?	0.000409553	0.0343366	DOWN
circRNA.11873	hsa_circ_0059286	20:3296861|3298175(-)	exon	ENSG00000088854(C20orf194:chromosome 20 open reading frame 194 [Source:HGNC Symbol;Acc:HGNC:17721]),	0.217703	0	0.44858	0.542324	2.8871	2.54051	0.693955	1.26467	0.302152	1.84656	-2.6115	0.000412947	0.0345005	DOWN
circRNA.1861	-	11:64994253|64994549(-)	intron	ENSG00000168062(BATF2:basic leucine zipper ATF-like transcription factor 2 [Source:HGNC Symbol;Acc:HGNC:25163]),	0	0	0	0	0.481184	0.523047	0.346977	0.271002	0	0.405552	#NAME?	0.000421148	0.0350635	DOWN
circRNA.2738	hsa_circ_0008565	12:123616511|123617872(+)	exon	ENSG00000111364(DDX55:DEAD-box helicase 55 [Source:HGNC Symbol;Acc:HGNC:20085]),	0.58054	0.619288	0.747634	0.387374	0	0	0	0.180668	0.583709	0.0451669	3.69191	0.000424941	0.0352569	UP
circRNA.8991	hsa_circ_0050256	19:19645874|19646347(-)	exon	ENSG00000105726(ATP13A1:ATPase 13A1 [Source:HGNC Symbol;Acc:HGNC:24215]),	1.16108	0.619288	0.22429	0.929698	0	0	0	0.180668	0.733589	0.0451669	4.02163	0.000428531	0.03542	UP
circRNA.8546	hsa_circ_0007956	18:49491626|49491833(-)	exon	ENSG00000265681(RPL17:ribosomal protein L17 [Source:HGNC Symbol;Acc:HGNC:10307]),	0.362838	0.154822	1.49527	0.232425	0	0	0	0	0.561338	0	Inf	0.000433461	0.0355943	UP
circRNA.16495	hsa_circ_0066452	3:65429520|65430881(-)	exon	ENSG00000151276(MAGI1:membrane associated guanylate kinase, WW and PDZ domain containing 1 [Source:HGNC Symbol;Acc:HGNC:946]),	0	0	0	0	0.320789	0.523047	0.277582	0.451669	0	0.393272	#NAME?	0.000445254	0.0361909	DOWN
circRNA.17725	-	4:85972036|85977691(+)	exon	ENSG00000138639(ARHGAP24:Rho GTPase activating protein 24 [Source:HGNC Symbol;Acc:HGNC:25361]),	0	0	0	0	0.320789	0.523047	0.277582	0.451669	0	0.393272	#NAME?	0.000444952	0.0361909	DOWN
circRNA.12731	hsa_circ_0063340	22:38620212|38623279(-)	exon	ENSG00000184949(FAM227A:family with sequence similarity 227 member A [Source:HGNC Symbol;Acc:HGNC:44197]),	1.16108	0.851521	0.747634	1.00717	0.160395	0.224163	0	0.271002	0.941852	0.16389	2.52278	0.000448299	0.036193	UP
circRNA.22850	hsa_circ_0003731	9:111578796|111586165(-)	exon	ENSG00000106853(PTGR1:prostaglandin reductase 1 [Source:HGNC Symbol;Acc:HGNC:18429]),	0.435405	0.309644	0.897161	0.309899	2.00493	1.94275	1.5961	2.61968	0.488027	2.04086	-2.06415	0.000448141	0.036193	DOWN
circRNA.3122	-	12:44703726|44714741(-)	exon	ENSG00000184613(NELL2:neural EGFL like 2 [Source:HGNC Symbol;Acc:HGNC:7751]),	0.653108	0	0.299054	2.63414	0	0	0	0	0.896577	0	Inf	0.000453641	0.0365014	UP
circRNA.23965	-	X:147228401|147229919(+)	intron	ENSG00000284377(AL589669.1:periphilin-1-like [Source:NCBI gene;Acc:105373347]),	0	0	0	0	0.561381	0	1.94307	0.361335	0	0.716447	#NAME?	0.000455706	0.0365449	DOWN
circRNA.3401	hsa_circ_0027440	12:64864668|64866903(+)	exon	ENSG00000111490(TBC1D30:TBC1 domain family member 30 [Source:HGNC Symbol;Acc:HGNC:29164]),	0	0	0.299054	0	1.20296	0.523047	0.346977	1.53568	0.0747634	0.902165	-3.59299	0.000457531	0.036569	DOWN
circRNA.10617	hsa_circ_0016707	1:226265533|226266332(-)	exon	ENSG00000183814(LIN9:lin-9 DREAM MuvB core complex component [Source:HGNC Symbol;Acc:HGNC:30830]),	0.145135	0.232233	0.822398	0.619799	0	0	0	0	0.454891	0	Inf	0.000471509	0.0374366	UP
circRNA.18834	-	5:7690691|7698374(+)	exon	ENSG00000078295(ADCY2:adenylate cyclase 2 [Source:HGNC Symbol;Acc:HGNC:233]),	0	0.77411	1.86909	0.387374	0	0	0	0	0.757642	0	Inf	0.00047486	0.0375782	UP
circRNA.17445	-	4:48998460|49007326(+)	exon	ENSG00000109182(CWH43:cell wall biogenesis 43 C-terminal homolog [Source:HGNC Symbol;Acc:HGNC:26133]),	0	0	0	0	0.721775	0.224163	0.138791	0.903339	0	0.497017	#NAME?	0.000485588	0.0383007	DOWN
circRNA.10272	hsa_circ_0015798	1:197652235|197715074(-)	exon	ENSG00000213047(DENND1B:DENN domain containing 1B [Source:HGNC Symbol;Acc:HGNC:28404]),	0	0	0.299054	0	0.721775	0.821931	0.416373	0.993672	0.0747634	0.738438	-3.30407	0.000487684	0.03834	DOWN
circRNA.15692	-	3:175463401|175471758(+)	exon	ENSG00000177694(NAALADL2:N-acetylated alpha-linked acidic dipeptidase like 2 [Source:HGNC Symbol;Acc:HGNC:23219]),	0	0	0	0	0.801973	0.224163	0.346977	0.361335	0	0.433612	#NAME?	0.000489894	0.0383878	DOWN
circRNA.21778	-	8:108449823|108450492(+)	exon	ENSG00000104412(EMC2:ER membrane protein complex subunit 2 [Source:HGNC Symbol;Acc:HGNC:28963]),	0.653108	0.387055	0.598107	0.309899	2.00493	3.51189	2.15126	1.71634	0.487042	2.34611	-2.26815	0.000494485	0.0386214	DOWN
circRNA.21864	-	8:126707186|126709147(+)	exon	ENSG00000254286(),	0	0	0	0	0.641578	0.373605	0.138791	0.632337	0	0.446578	#NAME?	0.000506694	0.0394464	DOWN
circRNA.10005	hsa_circ_0015136	1:168104477|168104894(-)	exon	ENSG00000143147(GPR161:G protein-coupled receptor 161 [Source:HGNC Symbol;Acc:HGNC:23694]),	0	0.232233	1.04669	2.01435	0	0	0	0	0.823317	0	Inf	0.000516037	0.0398957	UP
circRNA.22170	-	8:30390752|30504436(+)	intron	ENSG00000157110(RBPMS:RNA binding protein, mRNA processing factor [Source:HGNC Symbol;Acc:HGNC:19097]),	0	0	0	0	0.88217	0.149442	0.138791	0.993672	0	0.541019	#NAME?	0.000520784	0.0398957	DOWN
circRNA.5954	hsa_circ_0003454	15:71916370|71938927(-)	exon	ENSG00000066933(MYO9A:myosin IXA [Source:HGNC Symbol;Acc:HGNC:7608]),	0	0	0	0	1.04256	0.672489	0	0.993672	0	0.677181	#NAME?	0.000514406	0.0398957	DOWN
circRNA.7612	hsa_circ_0007378	17:44154556|44155411(+)	exon	ENSG00000125319(C17orf53:chromosome 17 open reading frame 53 [Source:HGNC Symbol;Acc:HGNC:28460]),	0	0.541877	2.16814	1.5495	0	0.149442	0	0	1.06488	0.0373605	4.83303	0.00051941	0.0398957	UP
circRNA.9466	-	19:8337795|8339167(-)	intron	ENSG00000186994(KANK3:KN motif and ankyrin repeat domains 3 [Source:HGNC Symbol;Acc:HGNC:24796]),	0	0.387055	1.12145	0.542324	3.0475	2.98884	1.24912	3.79402	0.512708	2.76987	-2.43361	0.00051786	0.0398957	DOWN
circRNA.9285	hsa_circ_0008263	19:45613541|45614700(-)	exon	ENSG00000125746(EML2:echinoderm microtubule associated protein like 2 [Source:HGNC Symbol;Acc:HGNC:18035]),	0	0	0	0	0.400986	0.149442	0.485768	0.722671	0	0.439717	#NAME?	0.000527989	0.0403188	DOWN
circRNA.13506	-	2:180724596|180725291(+)	intron	ENSG00000281131(SCHLAP1:SWI/SNF complex antagonist associated with prostate cancer 1 [Source:HGNC Symbol;Acc:HGNC:48603]),	0	2.24492	0.44858	0.464849	0	0	0	0	0.789587	0	Inf	0.000549082	0.0416642	UP
circRNA.15549	hsa_circ_0001350	3:155829688|155834041(-)	exon	ENSG00000169359(SLC33A1:solute carrier family 33 member 1 [Source:HGNC Symbol;Acc:HGNC:95]),	0	0.464466	0.747634	1.47202	2.72671	7.17321	1.5961	3.97469	0.671031	3.86768	-2.52702	0.000559884	0.0423381	DOWN
circRNA.12105	-	20:48690947|48692790(-)	exon	ENSG00000124126(PREX1:phosphatidylinositol-3,4,5-trisphosphate dependent Rac exchange factor 1 [Source:HGNC Symbol;Acc:HGNC:32594]),	0	0	0	0	0.320789	0.298884	0.277582	0.813005	0	0.427565	#NAME?	0.000566517	0.0424819	DOWN
circRNA.8523	-	18:46946057|46946923(+)	exon	ENSG00000167216(KATNAL2:katanin catalytic subunit A1 like 2 [Source:HGNC Symbol;Acc:HGNC:25387]),	0	0	0	0	0.320789	0.298884	0.277582	0.813005	0	0.427565	#NAME?	0.000566945	0.0424819	DOWN
circRNA.14723	hsa_circ_0005050	2:61485768|61490776(-)	exon	ENSG00000082898(XPO1:exportin 1 [Source:HGNC Symbol;Acc:HGNC:12825]),	1.88676	2.32233	3.58864	7.51506	0.561381	1.7933	0.138791	1.17434	3.8282	0.916954	2.06174	0.000574921	0.0429453	UP
circRNA.19415	-	6:144537582|144542870(+)	exon	ENSG00000152818(UTRN:utrophin [Source:HGNC Symbol;Acc:HGNC:12635]),	0.217703	0.387055	1.27098	1.16212	3.60888	4.03493	0.971537	3.61335	0.759465	3.05718	-2.00914	0.000584116	0.0433582	DOWN
circRNA.22173	hsa_circ_0007409	8:30474779|30479377(+)	exon	ENSG00000157110(RBPMS:RNA binding protein, mRNA processing factor [Source:HGNC Symbol;Acc:HGNC:19097]),	0	0.309644	1.49527	1.31707	7.29795	5.00631	1.87368	4.24569	0.780496	4.60591	-2.56102	0.000582405	0.0433582	DOWN
circRNA.3634	-	12:92264709|92272616(-)	intron	ENSG00000277851(LINC02391:long intergenic non-protein coding RNA 2391 [Source:HGNC Symbol;Acc:HGNC:53318]),	0	0	0	0	0.561381	0.597768	0.208186	0.271002	0	0.409584	#NAME?	0.000585872	0.0433582	DOWN
circRNA.17297	hsa_circ_0001400	4:37631385|37638504(-)	exon	ENSG00000181826(RELL1:RELT like 1 [Source:HGNC Symbol;Acc:HGNC:27379]),	0.145135	0	0	0	0.641578	0.971373	0.416373	0.632337	0.0362838	0.665415	-4.19686	0.000588848	0.0434443	DOWN
circRNA.4301	hsa_circ_0008259	13:75713182|75761038(+)	exon	ENSG00000261553(AL137782.1:novel transcript),ENSG00000136153(LMO7:LIM domain 7 [Source:HGNC Symbol;Acc:HGNC:6646]),	0	0	0	0	0.641578	0.224163	0.416373	0.361335	0	0.410862	#NAME?	0.000593632	0.0436629	DOWN
circRNA.5435	hsa_circ_0034616	15:40709025|40728824(+)	exon	ENSG00000051180(RAD51:RAD51 recombinase [Source:HGNC Symbol;Acc:HGNC:9817]),	0.145135	0.309644	0.598107	0.619799	0	0	0	0	0.418171	0	Inf	0.000597423	0.0438074	UP
circRNA.23651	-	9:87604954|87606228(+)	intron	ENSG00000196730(DAPK1:death associated protein kinase 1 [Source:HGNC Symbol;Acc:HGNC:2674]),	0	0	0	0.309899	1.12276	0.597768	0.346977	0.993672	0.0774748	0.765295	-3.30422	0.000607892	0.0444391	DOWN
circRNA.16616	hsa_circ_0066604	3:97912167|97915736(+)	exon	ENSG00000080200(CRYBG3:crystallin beta-gamma domain containing 3 [Source:HGNC Symbol;Acc:HGNC:34427]),	0	0	0	0	0.160395	0.74721	0.277582	0.542003	0	0.431797	#NAME?	0.000617959	0.0450377	DOWN
circRNA.4761	hsa_circ_0008002	14:49663315|49674427(-)	exon	ENSG00000100479(POLE2:DNA polymerase epsilon 2, accessory subunit [Source:HGNC Symbol;Acc:HGNC:9178]),	1.08851	1.31599	1.86909	3.25394	0.160395	0.597768	0	0.722671	1.88188	0.370208	2.34577	0.000623497	0.0453037	UP
circRNA.21239	hsa_circ_0008729	7:47435282|47442055(-)	exon	ENSG00000136205(TNS3:tensin 3 [Source:HGNC Symbol;Acc:HGNC:21616]),	0	0	0.22429	0	0.320789	1.04609	0.555164	0.632337	0.0560726	0.638596	-3.50954	0.000627361	0.0453098	DOWN
circRNA.17500	hsa_circ_0069821	4:56272321|56272492(+)	exon	ENSG00000109265(KIAA1211:KIAA1211 [Source:HGNC Symbol;Acc:HGNC:29219]),	0.362838	2.70939	3.36435	1.39455	0.481184	0.373605	0	0	1.95778	0.213697	3.19558	0.000635338	0.0457482	UP
circRNA.15839	-	3:186722437|186727344(+)	exon	ENSG00000113889(KNG1:kininogen 1 [Source:HGNC Symbol;Acc:HGNC:6383]),	0	0	0	0	0.400986	0.448326	0.277582	0.361335	0	0.372057	#NAME?	0.000646888	0.0463017	DOWN
circRNA.3177	hsa_circ_0003770	12:48939655|48941188(-)	exon	ENSG00000272822(AC073610.3:novel protein),ENSG00000134287(ARF3:ADP ribosylation factor 3 [Source:HGNC Symbol;Acc:HGNC:654]),	0.145135	0.77411	5.45773	3.71879	0.160395	0.298884	0.138791	0.361335	2.52394	0.239851	3.39547	0.000646381	0.0463017	UP
circRNA.12446	hsa_circ_0061721	21:39218152|39218660(-)	exon	ENSG00000185658(BRWD1:bromodomain and WD repeat domain containing 1 [Source:HGNC Symbol;Acc:HGNC:12760]),	0.29027	0.232233	0.299054	0.309899	1.44355	2.09219	0.555164	1.35501	0.282864	1.36148	-2.26699	0.00065803	0.046614	DOWN
circRNA.2702	-	12:122584278|122584990(+)	exon	ENSG00000184445(KNTC1:kinetochore associated 1 [Source:HGNC Symbol;Acc:HGNC:17255]),	0.145135	0.154822	0.971924	1.5495	0	0.149442	0	0	0.705345	0.0373605	4.23874	0.000659027	0.046614	UP
circRNA.4302	hsa_circ_0007610	13:75727029|75761038(+)	exon	ENSG00000136153(LMO7:LIM domain 7 [Source:HGNC Symbol;Acc:HGNC:6646]),ENSG00000261553(AL137782.1:novel transcript),	0	0	0	0	0.801973	0.448326	0.138791	0.361335	0	0.437606	#NAME?	0.00065524	0.046614	DOWN
circRNA.16045	hsa_circ_0064644	3:29868858|29899755(+)	exon	ENSG00000144642(RBMS3:RNA binding motif single stranded interacting protein 3 [Source:HGNC Symbol;Acc:HGNC:13427]),	0	0	0	0	0.801973	0.224163	0.277582	0.361335	0	0.416263	#NAME?	0.00066399	0.0467795	DOWN
circRNA.21852	-	8:124585087|124591235(-)	exon	ENSG00000170873(MTSS1:MTSS1, I-BAR domain containing [Source:HGNC Symbol;Acc:HGNC:20443]),	0	0	0.22429	0.309899	0.962367	0.896652	0.902141	0.632337	0.133547	0.848374	-2.66735	0.000665269	0.0467795	DOWN
circRNA.18585	hsa_circ_0003832	5:43675511|43677806(+)	exon	ENSG00000112992(NNT:nicotinamide nucleotide transhydrogenase [Source:HGNC Symbol;Acc:HGNC:7863]),	0.145135	0.154822	0.149527	0	1.52375	0.821931	0.416373	1.17434	0.112371	0.984098	-3.13053	0.000690707	0.0484262	DOWN
circRNA.10191	-	1:185734841|185865863(+)	exon	ENSG00000143341(HMCN1:hemicentin 1 [Source:HGNC Symbol;Acc:HGNC:19194]),	0	0	1.49527	6.27546	0	0	0	0	1.94268	0	Inf	0.000699302	0.0486025	UP
circRNA.1615	-	11:2768844|2778037(+)	exon	ENSG00000053918(KCNQ1:potassium voltage-gated channel subfamily Q member 1 [Source:HGNC Symbol;Acc:HGNC:6294]),	0	0	0.149527	0	1.44355	0.672489	0.277582	0.361335	0.0373817	0.688739	-4.20355	0.000697212	0.0486025	DOWN
circRNA.18805	hsa_circ_0005777	5:73840480|73840760(+)	exon	ENSG00000214944(ARHGEF28:Rho guanine nucleotide exchange factor 28 [Source:HGNC Symbol;Acc:HGNC:30322]),	0.362838	4.33502	5.68202	3.25394	21.974	23.6118	6.87015	17.4344	3.40845	17.4726	-2.35791	0.000698519	0.0486025	DOWN
circRNA.10670	hsa_circ_0010803	1:23044427|23053839(+)	exon	ENSG00000004487(KDM1A:lysine demethylase 1A [Source:HGNC Symbol;Acc:HGNC:29079]),	0.145135	0.541877	0.299054	0.697274	0	0	0	0	0.420835	0	Inf	0.000701523	0.0486159	UP
circRNA.24098	hsa_circ_0004844	X:2953143|2958435(-)	exon	ENSG00000157399(ARSE:arylsulfatase E [Source:HGNC Symbol;Acc:HGNC:719]),	0	0	0	0	0.160395	0.523047	0.208186	0.993672	0	0.471325	#NAME?	0.000709913	0.0490556	DOWN
circRNA.9441	hsa_circ_0005598	19:58392976|58393487(+)	exon	ENSG00000083845(RPS5:ribosomal protein S5 [Source:HGNC Symbol;Acc:HGNC:10426]),	1.08851	0.541877	0.971924	1.00717	0.240592	0.298884	0	0	0.902372	0.134869	2.74216	0.000718673	0.0495183	UP
