# Supplementary material for: The Regulatory Network and Role of the circRNA-miRNA-mRNA ceRNA Network in the Progression and the Immune Response of Wilms Tumor Based on RNA-Seq
Source: Front Genet. 2022 Apr 26;13:849941. doi: 10.3389/fgene.2022.849941 (PMC9086559; doi:10.3389/fgene.2022.849941)
Supplement: Supplementary file 2 [file Table2.XLS]

circRNA_id	known_circRNA	locus	circRNA_type	gene_id	G_junc_reads	S5_junc_reads	S3_junc_reads	D_junc_reads	S4_junc_reads	S6_junc_reads	E_junc_reads	F_junc_reads	G_SRPBM	S5_SRPBM	S3_SRPBM	D_SRPBM	S4_SRPBM	S6_SRPBM	E_SRPBM	F_SRPBM
circRNA.1	hsa_circ_0017425	10:1000677|1001013(+)	exon	ENSG00000107937(GTPBP4:GTP binding protein 4 [Source:HGNC Symbol;Acc:HGNC:21535]),	0	0	0	3	0	0	0	0	0	0	0	0.217702584	0	0	0	0
circRNA.2	hsa_circ_0017426	10:1000677|1007128(+)	exon	ENSG00000107937(GTPBP4:GTP binding protein 4 [Source:HGNC Symbol;Acc:HGNC:21535]),	3	0	0	5	0	0	0	0	0.232424525	0	0	0.362837639	0	0	0	0
circRNA.3	-	10:100238022|100238231(-)	exon	ENSG00000095485(CWF19L1:CWF19 like cell cycle control factor 1 [Source:HGNC Symbol;Acc:HGNC:25613]),	0	0	0	0	0	3	0	0	0	0	0	0	0	0.271001553	0	0
circRNA.4	hsa_circ_0006718	10:100260218|100262063(-)	exon	ENSG00000095485(CWF19L1:CWF19 like cell cycle control factor 1 [Source:HGNC Symbol;Acc:HGNC:25613]),	0	2	0	0	0	5	0	4	0	0.13879094	0	0	0	0.451669256	0	0.299053644
circRNA.5	-	10:100354427|100354632(+)	exon	ENSG00000099194(SCD:stearoyl-CoA desaturase [Source:HGNC Symbol;Acc:HGNC:10571]),	3	0	0	4	0	0	0	0	0.232424525	0	0	0.290270111	0	0	0	0
circRNA.6	-	10:100750694|100809236(+)	exon	ENSG00000075891(PAX2:paired box 2 [Source:HGNC Symbol;Acc:HGNC:8616]),	2	0	0	0	0	0	0	4	0.154949683	0	0	0	0	0	0	0.299053644
circRNA.7	-	10:100779498|100781365(+)	exon	ENSG00000075891(PAX2:paired box 2 [Source:HGNC Symbol;Acc:HGNC:8616]),	5	0	0	0	0	0	9	8	0.387374209	0	0	0	0	0	0.696699323	0.598107288
circRNA.8	-	10:100779498|100787011(+)	exon	ENSG00000075891(PAX2:paired box 2 [Source:HGNC Symbol;Acc:HGNC:8616]),	0	0	0	0	0	0	2	0	0	0	0	0	0	0	0.154822072	0
circRNA.9	-	10:100779498|100806605(+)	exon	ENSG00000075891(PAX2:paired box 2 [Source:HGNC Symbol;Acc:HGNC:8616]),	0	0	0	0	0	0	4	0	0	0	0	0	0	0	0.309644144	0
circRNA.10	-	10:100779498|100809236(+)	exon	ENSG00000075891(PAX2:paired box 2 [Source:HGNC Symbol;Acc:HGNC:8616]),	3	0	0	0	0	0	2	0	0.232424525	0	0	0	0	0	0.154822072	0
circRNA.11	-	10:100806430|100809236(+)	exon	ENSG00000075891(PAX2:paired box 2 [Source:HGNC Symbol;Acc:HGNC:8616]),	16	0	0	0	4	0	11	12	1.239597468	0	0	0	0.298883924	0	0.851521395	0.897160932
circRNA.12	hsa_circ_0006654	10:100923975|100926019(+)	exon	ENSG00000119906(SLF2:SMC5-SMC6 complex localization factor 2 [Source:HGNC Symbol;Acc:HGNC:17814]),	4	0	0	0	0	0	0	0	0.309899367	0	0	0	0	0	0	0
circRNA.13	-	10:100929317|100945506(+)	exon	ENSG00000119906(SLF2:SMC5-SMC6 complex localization factor 2 [Source:HGNC Symbol;Acc:HGNC:17814]),	0	0	0	0	0	0	0	2	0	0	0	0	0	0	0	0.149526822
circRNA.14	hsa_circ_0019540	10:100937402|100938736(+)	exon	ENSG00000119906(SLF2:SMC5-SMC6 complex localization factor 2 [Source:HGNC Symbol;Acc:HGNC:17814]),	12	7	10	3	19	6	11	19	0.929698101	0.48576829	0.801972625	0.217702584	1.419698638	0.542003107	0.851521395	1.420504809
circRNA.15	hsa_circ_0006409	10:100937402|100944128(+)	exon	ENSG00000119906(SLF2:SMC5-SMC6 complex localization factor 2 [Source:HGNC Symbol;Acc:HGNC:17814]),	3	0	5	3	2	3	2	5	0.232424525	0	0.400986312	0.217702584	0.149441962	0.271001553	0.154822072	0.373817055
circRNA.16	hsa_circ_0002045	10:100937402|100950753(+)	exon	ENSG00000119906(SLF2:SMC5-SMC6 complex localization factor 2 [Source:HGNC Symbol;Acc:HGNC:17814]),	2	0	0	0	5	0	0	0	0.154949683	0	0	0	0.373604905	0	0	0
circRNA.18	-	10:100944026|100950753(+)	exon	ENSG00000119906(SLF2:SMC5-SMC6 complex localization factor 2 [Source:HGNC Symbol;Acc:HGNC:17814]),	2	0	5	0	0	3	0	2	0.154949683	0	0.400986312	0	0	0.271001553	0	0.149526822
circRNA.19	-	10:100956451|100959496(+)	exon	ENSG00000119906(SLF2:SMC5-SMC6 complex localization factor 2 [Source:HGNC Symbol;Acc:HGNC:17814]),	3	0	0	0	0	0	0	0	0.232424525	0	0	0	0	0	0	0
circRNA.20	hsa_circ_0006555	10:101584602|101586156(-)	exon	ENSG00000166169(POLL:DNA polymerase lambda [Source:HGNC Symbol;Acc:HGNC:9184]),	0	0	0	0	0	0	0	2	0	0	0	0	0	0	0	0.149526822
circRNA.21	hsa_circ_0005741	10:101624745|101676436(-)	exon	ENSG00000107829(FBXW4:F-box and WD repeat domain containing 4 [Source:HGNC Symbol;Acc:HGNC:10847]),	3	0	0	3	0	0	0	2	0.232424525	0	0	0.217702584	0	0	0	0.149526822
circRNA.22	hsa_circ_0008362	10:101667886|101676436(-)	exon	ENSG00000107829(FBXW4:F-box and WD repeat domain containing 4 [Source:HGNC Symbol;Acc:HGNC:10847]),	18	15	23	7	24	21	11	23	1.394547151	1.040932051	1.844537037	0.507972695	1.793303542	1.897010873	0.851521395	1.719558453
circRNA.23	hsa_circ_0019591	10:101672915|101673673(-)	exon	ENSG00000107829(FBXW4:F-box and WD repeat domain containing 4 [Source:HGNC Symbol;Acc:HGNC:10847]),	0	0	0	0	0	0	0	4	0	0	0	0	0	0	0	0.299053644
circRNA.24	hsa_circ_0000255	10:101672915|101676436(-)	exon	ENSG00000107829(FBXW4:F-box and WD repeat domain containing 4 [Source:HGNC Symbol;Acc:HGNC:10847]),	11	6	6	4	15	0	7	5	0.852223259	0.41637282	0.481183575	0.290270111	1.120814714	0	0.541877251	0.373817055
circRNA.25	-	10:101790896|101791439(-)	exon	ENSG00000198408(OGA:O-GlcNAcase [Source:HGNC Symbol;Acc:HGNC:7056]),	2	0	0	0	0	0	0	0	0.154949683	0	0	0	0	0	0	0
circRNA.26	-	10:101803735|101804019(-)	exon	ENSG00000198408(OGA:O-GlcNAcase [Source:HGNC Symbol;Acc:HGNC:7056]),	3	0	0	0	0	0	0	0	0.232424525	0	0	0	0	0	0	0
circRNA.27	hsa_circ_0019623	10:101813030|101813606(-)	exon	ENSG00000198408(OGA:O-GlcNAcase [Source:HGNC Symbol;Acc:HGNC:7056]),	0	0	2	0	0	0	0	0	0	0	0.160394525	0	0	0	0	0
circRNA.28	-	10:101877804|101889490(-)	intron	ENSG00000120029(ARMH3:armadillo-like helical domain containing 3 [Source:HGNC Symbol;Acc:HGNC:25788]),	0	2	0	0	0	2	0	0	0	0.13879094	0	0	0	0.180667702	0	0
circRNA.29	-	10:101877804|101957732(-)	intron	ENSG00000120029(ARMH3:armadillo-like helical domain containing 3 [Source:HGNC Symbol;Acc:HGNC:25788]),	0	0	0	0	2	0	0	0	0	0	0	0	0.149441962	0	0	0
circRNA.30	hsa_circ_0007564	10:101889412|101957732(-)	exon	ENSG00000120029(ARMH3:armadillo-like helical domain containing 3 [Source:HGNC Symbol;Acc:HGNC:25788]),	2	2	7	0	3	2	0	3	0.154949683	0.13879094	0.561380837	0	0.224162943	0.180667702	0	0.224290233
circRNA.31	hsa_circ_0004117	10:101939863|101957732(-)	exon	ENSG00000120029(ARMH3:armadillo-like helical domain containing 3 [Source:HGNC Symbol;Acc:HGNC:25788]),	19	14	17	4	26	28	13	20	1.472021993	0.971536581	1.363353462	0.290270111	1.942745504	2.529347831	1.006343467	1.49526822
circRNA.32	hsa_circ_0019632	10:101956597|101957732(-)	exon	ENSG00000120029(ARMH3:armadillo-like helical domain containing 3 [Source:HGNC Symbol;Acc:HGNC:25788]),	0	0	0	0	0	0	0	3	0	0	0	0	0	0	0	0.224290233
circRNA.33	hsa_circ_0003293	10:101975212|101995355(-)	exon	ENSG00000120029(ARMH3:armadillo-like helical domain containing 3 [Source:HGNC Symbol;Acc:HGNC:25788]),	6	0	0	0	3	5	2	0	0.46484905	0	0	0	0.224162943	0.451669256	0.154822072	0
circRNA.34	-	10:101990551|101995355(-)	exon	ENSG00000120029(ARMH3:armadillo-like helical domain containing 3 [Source:HGNC Symbol;Acc:HGNC:25788]),	0	0	5	0	0	0	0	0	0	0	0.400986312	0	0	0	0	0
circRNA.35	hsa_circ_0019641	10:101990551|102014024(-)	exon	ENSG00000120029(ARMH3:armadillo-like helical domain containing 3 [Source:HGNC Symbol;Acc:HGNC:25788]),	0	0	0	0	2	0	0	0	0	0	0	0	0.149441962	0	0	0
circRNA.36	hsa_circ_0019652	10:102009374|102014024(-)	exon	ENSG00000120029(ARMH3:armadillo-like helical domain containing 3 [Source:HGNC Symbol;Acc:HGNC:25788]),	0	0	2	0	0	0	0	0	0	0	0.160394525	0	0	0	0	0
circRNA.37	-	10:102023477|102025248(-)	exon	ENSG00000120029(ARMH3:armadillo-like helical domain containing 3 [Source:HGNC Symbol;Acc:HGNC:25788]),	0	0	4	3	6	5	0	5	0	0	0.32078905	0.217702584	0.448325886	0.451669256	0	0.373817055
circRNA.38	hsa_circ_0019656	10:102023477|102029745(-)	exon	ENSG00000120029(ARMH3:armadillo-like helical domain containing 3 [Source:HGNC Symbol;Acc:HGNC:25788]),	4	0	0	0	3	0	0	0	0.309899367	0	0	0	0.224162943	0	0	0
circRNA.39	hsa_circ_0019658	10:102023477|102040125(-)	exon	ENSG00000120029(ARMH3:armadillo-like helical domain containing 3 [Source:HGNC Symbol;Acc:HGNC:25788]),	0	0	0	0	2	0	0	0	0	0	0	0	0.149441962	0	0	0
circRNA.40	-	10:102025156|102029745(-)	exon	ENSG00000120029(ARMH3:armadillo-like helical domain containing 3 [Source:HGNC Symbol;Acc:HGNC:25788]),	0	0	0	0	3	0	0	0	0	0	0	0	0.224162943	0	0	0
circRNA.41	hsa_circ_0002218	10:102025156|102033339(-)	exon	ENSG00000120029(ARMH3:armadillo-like helical domain containing 3 [Source:HGNC Symbol;Acc:HGNC:25788]),	0	0	0	3	0	0	0	2	0	0	0	0.217702584	0	0	0	0.149526822
circRNA.42	-	10:102029638|102040125(-)	exon	ENSG00000120029(ARMH3:armadillo-like helical domain containing 3 [Source:HGNC Symbol;Acc:HGNC:25788]),	0	0	0	0	4	0	0	0	0	0	0	0	0.298883924	0	0	0
circRNA.43	hsa_circ_0019682	10:102143045|102145090(+)	exon	ENSG00000148840(PPRC1:peroxisome proliferator-activated receptor gamma, coactivator-related 1 [Source:HGNC Symbol;Acc:HGNC:30025]),	4	0	3	11	4	0	0	3	0.309899367	0	0.240591787	0.798242806	0.298883924	0	0	0.224290233
circRNA.44	hsa_circ_0019696	10:102258929|102260116(+)	exon	ENSG00000107862(GBF1:golgi brefeldin A resistant guanine nucleotide exchange factor 1 [Source:HGNC Symbol;Acc:HGNC:4181]),	16	24	27	25	27	17	9	15	1.239597468	1.665491281	2.165326087	1.814188196	2.017466485	1.535675469	0.696699323	1.121451165
circRNA.45	hsa_circ_0019701	10:102358039|102359435(+)	exon	ENSG00000107862(GBF1:golgi brefeldin A resistant guanine nucleotide exchange factor 1 [Source:HGNC Symbol;Acc:HGNC:4181]),	0	0	0	0	4	0	4	0	0	0	0	0	0.298883924	0	0.309644144	0
circRNA.46	hsa_circ_0003839	10:102360184|102360395(+)	exon	ENSG00000107862(GBF1:golgi brefeldin A resistant guanine nucleotide exchange factor 1 [Source:HGNC Symbol;Acc:HGNC:4181]),	7	0	8	4	0	9	9	11	0.542323892	0	0.6415781	0.290270111	0	0.81300466	0.696699323	0.822397521
circRNA.47	-	10:102369211|102369775(+)	exon	ENSG00000107862(GBF1:golgi brefeldin A resistant guanine nucleotide exchange factor 1 [Source:HGNC Symbol;Acc:HGNC:4181]),	0	0	0	2	0	0	0	0	0	0	0	0.145135056	0	0	0	0
circRNA.48	hsa_circ_0019737	10:102473570|102474012(+)	exon	ENSG00000138111(MFSD13A:major facilitator superfamily domain containing 13A [Source:HGNC Symbol;Acc:HGNC:26196]),	0	0	0	0	3	0	0	4	0	0	0	0	0.224162943	0	0	0.299053644
circRNA.49	hsa_circ_0019748	10:102484160|102484376(-)	exon	ENSG00000138107(ACTR1A:ARP1 actin related protein 1 homolog A [Source:HGNC Symbol;Acc:HGNC:167]),	0	0	0	0	3	0	0	0	0	0	0	0	0.224162943	0	0	0
circRNA.50	hsa_circ_0019752	10:102488150|102489138(-)	exon	ENSG00000138107(ACTR1A:ARP1 actin related protein 1 homolog A [Source:HGNC Symbol;Acc:HGNC:167]),	6	0	0	0	2	0	6	0	0.46484905	0	0	0	0.149441962	0	0.464466215	0
circRNA.51	-	10:102524760|102525058(+)	intron	ENSG00000107882(SUFU:SUFU negative regulator of hedgehog signaling [Source:HGNC Symbol;Acc:HGNC:16466]),	0	0	0	0	0	0	0	3	0	0	0	0	0	0	0	0.224290233
circRNA.52	-	10:102592582|102597293(+)	exon	ENSG00000107882(SUFU:SUFU negative regulator of hedgehog signaling [Source:HGNC Symbol;Acc:HGNC:16466]),	0	0	0	0	0	0	0	2	0	0	0	0	0	0	0	0.149526822
circRNA.53	-	10:102689893|102705489(-)	exon	ENSG00000138175(ARL3:ADP ribosylation factor like GTPase 3 [Source:HGNC Symbol;Acc:HGNC:694]),	3	0	4	0	0	3	0	0	0.232424525	0	0.32078905	0	0	0.271001553	0	0
circRNA.54	-	10:102699373|102705489(-)	exon	ENSG00000138175(ARL3:ADP ribosylation factor like GTPase 3 [Source:HGNC Symbol;Acc:HGNC:694]),	0	0	2	0	0	2	0	0	0	0	0.160394525	0	0	0.180667702	0	0
circRNA.55	-	10:102731723|102733603(+)	exon	ENSG00000156398(SFXN2:sideroflexin 2 [Source:HGNC Symbol;Acc:HGNC:16086]),	0	0	0	0	0	0	3	2	0	0	0	0	0	0	0.232233108	0.149526822
circRNA.56	-	10:102872448|102873233(+)	exon	ENSG00000214435(AS3MT:arsenite methyltransferase [Source:HGNC Symbol;Acc:HGNC:17452]),ENSG00000270316(BORCS7-ASMT:BORCS7-ASMT readthrough (NMD candidate) [Source:HGNC Symbol;Acc:HGNC:49183]),	6	0	3	0	4	3	2	5	0.46484905	0	0.240591787	0	0.298883924	0.271001553	0.154822072	0.373817055
circRNA.57	hsa_circ_0019773	10:102872448|102874661(+)	exon	ENSG00000214435(AS3MT:arsenite methyltransferase [Source:HGNC Symbol;Acc:HGNC:17452]),ENSG00000270316(BORCS7-ASMT:BORCS7-ASMT readthrough (NMD candidate) [Source:HGNC Symbol;Acc:HGNC:49183]),	3	12	3	0	6	6	0	0	0.232424525	0.83274564	0.240591787	0	0.448325886	0.542003107	0	0
circRNA.58	hsa_circ_0019774	10:102876954|102878991(+)	exon	ENSG00000270316(BORCS7-ASMT:BORCS7-ASMT readthrough (NMD candidate) [Source:HGNC Symbol;Acc:HGNC:49183]),ENSG00000214435(AS3MT:arsenite methyltransferase [Source:HGNC Symbol;Acc:HGNC:17452]),	0	0	0	0	3	0	0	0	0	0	0	0	0.224162943	0	0	0
circRNA.59	-	10:102876954|102890678(+)	exon	ENSG00000214435(AS3MT:arsenite methyltransferase [Source:HGNC Symbol;Acc:HGNC:17452]),ENSG00000270316(BORCS7-ASMT:BORCS7-ASMT readthrough (NMD candidate) [Source:HGNC Symbol;Acc:HGNC:49183]),	0	2	3	0	0	3	2	2	0	0.13879094	0.240591787	0	0	0.271001553	0.154822072	0.149526822
circRNA.60	-	10:102878379|102878991(+)	exon	ENSG00000214435(AS3MT:arsenite methyltransferase [Source:HGNC Symbol;Acc:HGNC:17452]),ENSG00000270316(BORCS7-ASMT:BORCS7-ASMT readthrough (NMD candidate) [Source:HGNC Symbol;Acc:HGNC:49183]),	2	0	0	0	0	0	0	0	0.154949683	0	0	0	0	0	0	0
circRNA.61	hsa_circ_0019779	10:103091564|103094455(-)	exon	ENSG00000076685(NT5C2:5'-nucleotidase, cytosolic II [Source:HGNC Symbol;Acc:HGNC:8022]),	2	2	2	0	0	3	0	0	0.154949683	0.13879094	0.160394525	0	0	0.271001553	0	0
circRNA.62	-	10:103111745|103174982(-)	exon	ENSG00000076685(NT5C2:5'-nucleotidase, cytosolic II [Source:HGNC Symbol;Acc:HGNC:8022]),	0	0	0	0	3	3	0	0	0	0	0	0	0.224162943	0.271001553	0	0
circRNA.63	-	10:103136249|103139479(-)	intron	ENSG00000076685(NT5C2:5'-nucleotidase, cytosolic II [Source:HGNC Symbol;Acc:HGNC:8022]),	0	0	0	2	0	0	0	0	0	0	0	0.145135056	0	0	0	0
circRNA.64	-	10:103136249|103174982(-)	intron	ENSG00000076685(NT5C2:5'-nucleotidase, cytosolic II [Source:HGNC Symbol;Acc:HGNC:8022]),	0	0	2	0	3	0	0	0	0	0	0.160394525	0	0.224162943	0	0	0
circRNA.65	hsa_circ_0019787	10:103139406|103174982(-)	exon	ENSG00000076685(NT5C2:5'-nucleotidase, cytosolic II [Source:HGNC Symbol;Acc:HGNC:8022]),	0	2	0	4	0	0	0	2	0	0.13879094	0	0.290270111	0	0	0	0.149526822
circRNA.67	-	10:103314186|103345132(-)	exon	ENSG00000156374(PCGF6:polycomb group ring finger 6 [Source:HGNC Symbol;Acc:HGNC:21156]),	2	0	0	0	0	0	0	0	0.154949683	0	0	0	0	0	0	0
circRNA.68	-	10:103326534|103333952(-)	exon	ENSG00000156374(PCGF6:polycomb group ring finger 6 [Source:HGNC Symbol;Acc:HGNC:21156]),	0	0	0	0	4	0	0	0	0	0	0	0	0.298883924	0	0	0
circRNA.69	hsa_circ_0019799	10:103347238|103347450(-)	exon	ENSG00000156374(PCGF6:polycomb group ring finger 6 [Source:HGNC Symbol;Acc:HGNC:21156]),	6	4	0	4	2	2	6	3	0.46484905	0.27758188	0	0.290270111	0.149441962	0.180667702	0.464466215	0.224290233
circRNA.70	hsa_circ_0005052	10:103347238|103348999(-)	exon	ENSG00000156374(PCGF6:polycomb group ring finger 6 [Source:HGNC Symbol;Acc:HGNC:21156]),	10	0	2	4	2	0	3	2	0.774748417	0	0.160394525	0.290270111	0.149441962	0	0.232233108	0.149526822
circRNA.71	hsa_circ_0019803	10:103348716|103348999(-)	exon	ENSG00000156374(PCGF6:polycomb group ring finger 6 [Source:HGNC Symbol;Acc:HGNC:21156]),	0	0	3	0	0	0	2	7	0	0	0.240591787	0	0	0	0.154822072	0.523343877
circRNA.72	hsa_circ_0019812	10:103392191|103392466(-)	exon	ENSG00000173915(ATP5MD:ATP synthase membrane subunit DAPIT [Source:HGNC Symbol;Acc:HGNC:30889]),	0	0	2	0	0	0	0	2	0	0	0.160394525	0	0	0	0	0.149526822
circRNA.73	-	10:103405985|103409806(+)	exon	ENSG00000148843(PDCD11:programmed cell death 11 [Source:HGNC Symbol;Acc:HGNC:13408]),	0	0	0	0	0	0	0	2	0	0	0	0	0	0	0	0.149526822
circRNA.74	hsa_circ_0000258	10:103438015|103438808(+)	exon	ENSG00000148843(PDCD11:programmed cell death 11 [Source:HGNC Symbol;Acc:HGNC:13408]),	19	26	41	31	28	31	19	43	1.472021993	1.804282221	3.288087762	2.249593363	2.092187466	2.800349384	1.470809682	3.214826673
circRNA.75	hsa_circ_0019869	10:103611581|103661114(-)	exon	ENSG00000107957(SH3PXD2A:SH3 and PX domains 2A [Source:HGNC Symbol;Acc:HGNC:23664]),	4	0	0	0	2	0	0	0	0.309899367	0	0	0	0.149441962	0	0	0
circRNA.76	hsa_circ_0005620	10:103622470|103661114(-)	exon	ENSG00000107957(SH3PXD2A:SH3 and PX domains 2A [Source:HGNC Symbol;Acc:HGNC:23664]),	4	27	54	0	84	73	0	8	0.309899367	1.873677691	4.330652174	0	6.276562398	6.594371131	0	0.598107288
circRNA.77	-	10:103900062|103910622(-)	exon	ENSG00000107960(STN1:STN1, CST complex subunit [Source:HGNC Symbol;Acc:HGNC:26200]),	0	0	2	0	7	0	0	0	0	0	0.160394525	0	0.523046867	0	0	0
circRNA.78	hsa_circ_0019880	10:103905091|103910622(-)	exon	ENSG00000107960(STN1:STN1, CST complex subunit [Source:HGNC Symbol;Acc:HGNC:26200]),	6	7	10	0	14	15	0	11	0.46484905	0.48576829	0.801972625	0	1.046093733	1.355007767	0	0.822397521
circRNA.79	hsa_circ_0019884	10:104018160|104018908(+)	exon	ENSG00000065613(SLK:STE20 like kinase [Source:HGNC Symbol;Acc:HGNC:11088]),	0	0	0	0	0	2	0	0	0	0	0	0	0	0.180667702	0	0
circRNA.80	-	10:104203672|104225557(-)	exon	ENSG00000197748(CFAP43:cilia and flagella associated protein 43 [Source:HGNC Symbol;Acc:HGNC:26684]),	0	0	0	0	2	0	0	0	0	0	0	0	0.149441962	0	0	0
circRNA.81	hsa_circ_0009067	10:104259576|104263077(+)	exon	ENSG00000148834(GSTO1:glutathione S-transferase omega 1 [Source:HGNC Symbol;Acc:HGNC:13312]),	0	0	2	0	0	0	0	0	0	0	0.160394525	0	0	0	0	0
circRNA.82	-	10:1056348|1072293(+)	intron	ENSG00000047056(WDR37:WD repeat domain 37 [Source:HGNC Symbol;Acc:HGNC:31406]),	0	0	0	0	5	0	0	0	0	0	0	0	0.373604905	0	0	0
circRNA.83	hsa_circ_0019979	10:106618149|106620561(-)	exon	ENSG00000108018(SORCS1:sortilin related VPS10 domain containing receptor 1 [Source:HGNC Symbol;Acc:HGNC:16697]),	0	0	0	0	0	0	4	4	0	0	0	0	0	0	0.309644144	0.299053644
circRNA.84	hsa_circ_0019985	10:106699214|106709341(-)	exon	ENSG00000108018(SORCS1:sortilin related VPS10 domain containing receptor 1 [Source:HGNC Symbol;Acc:HGNC:16697]),	0	0	0	0	0	0	9	0	0	0	0	0	0	0	0.696699323	0
circRNA.85	-	10:106761588|106776692(-)	exon	ENSG00000108018(SORCS1:sortilin related VPS10 domain containing receptor 1 [Source:HGNC Symbol;Acc:HGNC:16697]),	0	0	0	0	0	0	3	2	0	0	0	0	0	0	0.232233108	0.149526822
circRNA.86	hsa_circ_0017437	10:1072116|1078003(+)	exon	ENSG00000047056(WDR37:WD repeat domain 37 [Source:HGNC Symbol;Acc:HGNC:31406]),	0	0	0	0	0	0	3	2	0	0	0	0	0	0	0.232233108	0.149526822
circRNA.87	hsa_circ_0017438	10:1072116|1080476(+)	exon	ENSG00000047056(WDR37:WD repeat domain 37 [Source:HGNC Symbol;Acc:HGNC:31406]),	4	0	0	0	0	0	0	0	0.309899367	0	0	0	0	0	0	0
circRNA.88	hsa_circ_0000205	10:1072116|1096246(+)	exon	ENSG00000047056(WDR37:WD repeat domain 37 [Source:HGNC Symbol;Acc:HGNC:31406]),	0	2	2	0	3	0	0	0	0	0.13879094	0.160394525	0	0.224162943	0	0	0
circRNA.89	-	10:1077907|1078558(+)	intron	ENSG00000047056(WDR37:WD repeat domain 37 [Source:HGNC Symbol;Acc:HGNC:31406]),	0	0	0	0	0	0	0	2	0	0	0	0	0	0	0	0.149526822
circRNA.90	hsa_circ_0004277	10:1080011|1080476(+)	exon	ENSG00000047056(WDR37:WD repeat domain 37 [Source:HGNC Symbol;Acc:HGNC:31406]),	77	30	8	40	12	5	62	26	5.965562812	2.081864101	0.6415781	2.902701114	0.896651771	0.451669256	4.799484226	1.943848686
circRNA.91	hsa_circ_0017446	10:1080011|1086357(+)	exon	ENSG00000047056(WDR37:WD repeat domain 37 [Source:HGNC Symbol;Acc:HGNC:31406]),	2	0	0	0	0	0	0	0	0.154949683	0	0	0	0	0	0	0
circRNA.92	hsa_circ_0004710	10:108040361|108058917(-)	exon	ENSG00000229981(LINC01435:long intergenic non-protein coding RNA 1435 [Source:HGNC Symbol;Acc:HGNC:50753]),	0	0	0	0	0	0	3	0	0	0	0	0	0	0	0.232233108	0
circRNA.93	hsa_circ_0002270	10:108070457|108111602(-)	exon	ENSG00000229981(LINC01435:long intergenic non-protein coding RNA 1435 [Source:HGNC Symbol;Acc:HGNC:50753]),	0	0	2	0	2	0	0	0	0	0	0.160394525	0	0.149441962	0	0	0
circRNA.94	hsa_circ_0006210	10:108395781|108453203(-)	intergenic_region	n/a	0	3	8	0	0	3	0	0	0	0.20818641	0.6415781	0	0	0.271001553	0	0
circRNA.95	-	10:108421356|108453203(-)	intergenic_region	n/a	0	2	0	0	0	0	0	0	0	0.13879094	0	0	0	0	0	0
circRNA.96	hsa_circ_0017454	10:1084403|1086357(+)	exon	ENSG00000047056(WDR37:WD repeat domain 37 [Source:HGNC Symbol;Acc:HGNC:31406]),	0	2	5	0	0	0	0	0	0	0.13879094	0.400986312	0	0	0	0	0
circRNA.97	hsa_circ_0000206	10:1084403|1096246(+)	exon	ENSG00000047056(WDR37:WD repeat domain 37 [Source:HGNC Symbol;Acc:HGNC:31406]),	2	2	4	0	8	0	3	12	0.154949683	0.13879094	0.32078905	0	0.597767847	0	0.232233108	0.897160932
circRNA.98	-	10:109401019|109412113(-)	intergenic_region	n/a	0	0	0	0	0	0	0	2	0	0	0	0	0	0	0	0.149526822
circRNA.99	hsa_circ_0020001	10:109907691|109915099(-)	exon	ENSG00000108039(XPNPEP1:X-prolyl aminopeptidase 1 [Source:HGNC Symbol;Acc:HGNC:12822]),	2	0	2	3	3	3	3	5	0.154949683	0	0.160394525	0.217702584	0.224162943	0.271001553	0.232233108	0.373817055
circRNA.100	hsa_circ_0020005	10:110100625|110100848(+)	exon	ENSG00000148700(ADD3:adducin 3 [Source:HGNC Symbol;Acc:HGNC:245]),	2	0	3	0	0	5	0	4	0.154949683	0	0.240591787	0	0	0.451669256	0	0.299053644
circRNA.101	-	10:110100625|110106053(+)	exon	ENSG00000148700(ADD3:adducin 3 [Source:HGNC Symbol;Acc:HGNC:245]),	2	3	0	0	0	3	0	0	0.154949683	0.20818641	0	0	0	0.271001553	0	0
circRNA.102	-	10:110100625|110112915(+)	exon	ENSG00000148700(ADD3:adducin 3 [Source:HGNC Symbol;Acc:HGNC:245]),	0	0	0	0	0	2	0	0	0	0	0	0	0	0.180667702	0	0
circRNA.103	-	10:110116259|110122292(+)	exon	ENSG00000148700(ADD3:adducin 3 [Source:HGNC Symbol;Acc:HGNC:245]),	0	0	3	0	0	0	0	0	0	0	0.240591787	0	0	0	0	0
circRNA.104	hsa_circ_0003357	10:110124017|110130486(+)	exon	ENSG00000148700(ADD3:adducin 3 [Source:HGNC Symbol;Acc:HGNC:245]),	2	0	4	0	5	8	0	3	0.154949683	0	0.32078905	0	0.373604905	0.722670809	0	0.224290233
circRNA.105	hsa_circ_0005792	10:1103599|1105267(+)	intron	ENSG00000047056(WDR37:WD repeat domain 37 [Source:HGNC Symbol;Acc:HGNC:31406]),	3	0	0	0	0	0	0	0	0.232424525	0	0	0	0	0	0	0
circRNA.106	hsa_circ_0017465	10:1103602|1105267(+)	exon	ENSG00000047056(WDR37:WD repeat domain 37 [Source:HGNC Symbol;Acc:HGNC:31406]),	0	0	0	0	3	0	0	0	0	0	0	0	0.224162943	0	0	0
circRNA.107	hsa_circ_0000260	10:110596398|110598290(+)	exon	ENSG00000108055(SMC3:structural maintenance of chromosomes 3 [Source:HGNC Symbol;Acc:HGNC:2468]),	7	5	6	9	4	0	7	5	0.542323892	0.34697735	0.481183575	0.653107751	0.298883924	0	0.541877251	0.373817055
circRNA.108	-	10:110881233|110883097(+)	exon	ENSG00000150593(PDCD4:programmed cell death 4 [Source:HGNC Symbol;Acc:HGNC:8763]),	0	0	0	0	0	0	0	2	0	0	0	0	0	0	0	0.149526822
circRNA.109	hsa_circ_0020024	10:110885253|110890670(+)	exon	ENSG00000150593(PDCD4:programmed cell death 4 [Source:HGNC Symbol;Acc:HGNC:8763]),	0	0	0	4	0	0	0	0	0	0	0	0.290270111	0	0	0	0
circRNA.110	-	10:110951608|110965061(+)	exon	ENSG00000108061(SHOC2:SHOC2, leucine rich repeat scaffold protein [Source:HGNC Symbol;Acc:HGNC:15454]),	0	0	0	0	3	0	0	0	0	0	0	0	0.224162943	0	0	0
circRNA.111	-	10:111630934|111635172(-)	intergenic_region	n/a	0	0	12	0	0	0	0	0	0	0	0.96236715	0	0	0	0	0
circRNA.112	-	10:111967190|112041349(-)	intergenic_region	n/a	0	0	3	0	0	0	0	3	0	0	0.240591787	0	0	0	0	0.224290233
circRNA.113	hsa_circ_0017469	10:1124218|1125024(+)	exon	ENSG00000047056(WDR37:WD repeat domain 37 [Source:HGNC Symbol;Acc:HGNC:31406]),	6	2	0	0	0	0	0	5	0.46484905	0.13879094	0	0	0	0	0	0.373817055
circRNA.114	hsa_circ_0020045	10:112460524|112464657(+)	exon	ENSG00000151532(VTI1A:vesicle transport through interaction with t-SNAREs 1A [Source:HGNC Symbol;Acc:HGNC:17792]),	2	2	0	0	0	0	4	4	0.154949683	0.13879094	0	0	0	0	0.309644144	0.299053644
circRNA.115	-	10:11249153|11275120(+)	exon	ENSG00000048740(CELF2:CUGBP Elav-like family member 2 [Source:HGNC Symbol;Acc:HGNC:2550]),	0	0	0	0	3	0	0	0	0	0	0	0	0.224162943	0	0	0
circRNA.116	hsa_circ_0002533	10:112527087|112538330(+)	exon	ENSG00000151532(VTI1A:vesicle transport through interaction with t-SNAREs 1A [Source:HGNC Symbol;Acc:HGNC:17792]),	9	3	2	2	7	10	9	2	0.697273575	0.20818641	0.160394525	0.145135056	0.523046867	0.903338511	0.696699323	0.149526822
circRNA.117	-	10:112668218|112668998(+)	exon	ENSG00000151532(VTI1A:vesicle transport through interaction with t-SNAREs 1A [Source:HGNC Symbol;Acc:HGNC:17792]),	0	0	0	0	4	0	0	0	0	0	0	0	0.298883924	0	0	0
circRNA.118	-	10:112888735|112891072(+)	exon	ENSG00000225292(AL158212.1:novel transcript),	0	2	0	2	0	0	2	3	0	0.13879094	0	0.145135056	0	0	0.154822072	0.224290233
circRNA.119	-	10:112888735|112906213(+)	intergenic_region	n/a	4	4	0	0	3	0	5	0	0.309899367	0.27758188	0	0	0.224162943	0	0.387055179	0
circRNA.120	hsa_circ_0020048	10:112964556|113040126(+)	exon	ENSG00000148737(TCF7L2:transcription factor 7 like 2 [Source:HGNC Symbol;Acc:HGNC:11641]),	6	5	10	4	12	6	0	2	0.46484905	0.34697735	0.801972625	0.290270111	0.896651771	0.542003107	0	0.149526822
circRNA.121	hsa_circ_0020050	10:113040025|113089540(+)	exon	ENSG00000148737(TCF7L2:transcription factor 7 like 2 [Source:HGNC Symbol;Acc:HGNC:11641]),	0	0	5	4	2	0	2	4	0	0	0.400986312	0.290270111	0.149441962	0	0.154822072	0.299053644
circRNA.123	-	10:113876521|113884380(+)	exon	ENSG00000196865(NHLRC2:NHL repeat containing 2 [Source:HGNC Symbol;Acc:HGNC:24731]),	26	5	4	0	8	9	2	8	2.014345885	0.34697735	0.32078905	0	0.597767847	0.81300466	0.154822072	0.598107288
circRNA.124	-	10:114331803|114333295(-)	exon	ENSG00000169129(AFAP1L2:actin filament associated protein 1 like 2 [Source:HGNC Symbol;Acc:HGNC:25901]),	4	5	13	0	6	0	0	4	0.309899367	0.34697735	1.042564412	0	0.448325886	0	0	0.299053644
circRNA.125	-	10:114331803|114340731(-)	exon	ENSG00000169129(AFAP1L2:actin filament associated protein 1 like 2 [Source:HGNC Symbol;Acc:HGNC:25901]),	0	0	0	0	0	2	0	0	0	0	0	0	0	0.180667702	0	0
circRNA.126	-	10:114465698|114473956(-)	exon	ENSG00000099204(ABLIM1:actin binding LIM protein 1 [Source:HGNC Symbol;Acc:HGNC:78]),	0	0	0	0	2	0	0	0	0	0	0	0	0.149441962	0	0	0
circRNA.127	hsa_circ_0020072	10:114487958|114491878(-)	exon	ENSG00000099204(ABLIM1:actin binding LIM protein 1 [Source:HGNC Symbol;Acc:HGNC:78]),	13	0	23	9	7	15	8	10	1.007172942	0	1.844537037	0.653107751	0.523046867	1.355007767	0.619288287	0.74763411
circRNA.128	hsa_circ_0020073	10:114545005|114547776(-)	exon	ENSG00000099204(ABLIM1:actin binding LIM protein 1 [Source:HGNC Symbol;Acc:HGNC:78]),	0	0	0	0	2	0	0	0	0	0	0	0	0.149441962	0	0	0
circRNA.129	hsa_circ_0020075	10:114571297|114601961(-)	exon	ENSG00000099204(ABLIM1:actin binding LIM protein 1 [Source:HGNC Symbol;Acc:HGNC:78]),	0	0	0	0	2	0	0	0	0	0	0	0	0.149441962	0	0	0
circRNA.130	hsa_circ_0017683	10:11481770|11485911(-)	exon	ENSG00000148429(USP6NL:USP6 N-terminal like [Source:HGNC Symbol;Acc:HGNC:16858]),	4	0	4	0	0	0	3	3	0.309899367	0	0.32078905	0	0	0	0.232233108	0.224290233
circRNA.131	-	10:11481770|11501208(-)	exon	ENSG00000148429(USP6NL:USP6 N-terminal like [Source:HGNC Symbol;Acc:HGNC:16858]),	0	0	0	0	0	0	2	0	0	0	0	0	0	0	0.154822072	0
circRNA.132	-	10:11481770|11509675(-)	exon	ENSG00000148429(USP6NL:USP6 N-terminal like [Source:HGNC Symbol;Acc:HGNC:16858]),	0	0	0	0	0	0	0	3	0	0	0	0	0	0	0	0.224290233
circRNA.133	hsa_circ_0020078	10:114830852|114836246(+)	exon	ENSG00000151553(FAM160B1:family with sequence similarity 160 member B1 [Source:HGNC Symbol;Acc:HGNC:29320]),	0	0	2	0	6	0	3	0	0	0	0.160394525	0	0.448325886	0	0.232233108	0
circRNA.134	hsa_circ_0006610	10:114843741|114848737(+)	exon	ENSG00000151553(FAM160B1:family with sequence similarity 160 member B1 [Source:HGNC Symbol;Acc:HGNC:29320]),	2	0	0	0	0	4	0	3	0.154949683	0	0	0	0	0.361335404	0	0.224290233
circRNA.135	hsa_circ_0020089	10:114942645|114951149(+)	exon	ENSG00000165832(TRUB1:TruB pseudouridine synthase family member 1 [Source:HGNC Symbol;Acc:HGNC:16060]),	2	0	3	0	0	2	3	0	0.154949683	0	0.240591787	0	0	0.180667702	0.232233108	0
circRNA.136	-	10:114951094|114959807(+)	exon	ENSG00000165832(TRUB1:TruB pseudouridine synthase family member 1 [Source:HGNC Symbol;Acc:HGNC:16060]),	2	0	0	0	0	0	0	0	0.154949683	0	0	0	0	0	0	0
circRNA.137	-	10:114951094|114974385(+)	exon	ENSG00000165832(TRUB1:TruB pseudouridine synthase family member 1 [Source:HGNC Symbol;Acc:HGNC:16060]),	4	0	7	0	2	0	4	0	0.309899367	0	0.561380837	0	0.149441962	0	0.309644144	0
circRNA.138	hsa_circ_0020091	10:114959726|114974385(+)	exon	ENSG00000165832(TRUB1:TruB pseudouridine synthase family member 1 [Source:HGNC Symbol;Acc:HGNC:16060]),	38	16	42	4	56	46	20	25	2.944043985	1.110327521	3.368285025	0.290270111	4.184374932	4.155357151	1.548220718	1.869085275
circRNA.139	hsa_circ_0020092	10:114970368|114974385(+)	exon	ENSG00000165832(TRUB1:TruB pseudouridine synthase family member 1 [Source:HGNC Symbol;Acc:HGNC:16060]),	8	7	20	4	18	14	3	8	0.619798734	0.48576829	1.60394525	0.290270111	1.344977657	1.264673915	0.232233108	0.598107288
circRNA.140	-	10:11501101|11518574(-)	exon	ENSG00000148429(USP6NL:USP6 N-terminal like [Source:HGNC Symbol;Acc:HGNC:16858]),	0	0	0	0	0	0	2	0	0	0	0	0	0	0	0.154822072	0
circRNA.141	-	10:11509595|11518574(-)	exon	ENSG00000148429(USP6NL:USP6 N-terminal like [Source:HGNC Symbol;Acc:HGNC:16858]),	3	0	0	0	0	0	4	0	0.232424525	0	0	0	0	0	0.309644144	0
circRNA.142	hsa_circ_0017688	10:11509595|11527567(-)	exon	ENSG00000148429(USP6NL:USP6 N-terminal like [Source:HGNC Symbol;Acc:HGNC:16858]),	15	0	2	9	5	0	9	6	1.162122626	0	0.160394525	0.653107751	0.373604905	0	0.696699323	0.448580466
circRNA.143	-	10:11509595|11597717(-)	exon	ENSG00000148429(USP6NL:USP6 N-terminal like [Source:HGNC Symbol;Acc:HGNC:16858]),	0	0	0	0	0	0	2	5	0	0	0	0	0	0	0.154822072	0.373817055
circRNA.144	hsa_circ_0020093	10:115120185|115129535(+)	exon	ENSG00000107518(ATRNL1:attractin like 1 [Source:HGNC Symbol;Acc:HGNC:29063]),	285	111	683	2	360	308	69	486	22.08032989	7.702897174	54.77473028	0.145135056	26.89955313	27.82282614	5.341361477	36.33501775
circRNA.145	-	10:115120185|115160214(+)	exon	ENSG00000107518(ATRNL1:attractin like 1 [Source:HGNC Symbol;Acc:HGNC:29063]),	2	0	0	0	0	0	0	2	0.154949683	0	0	0	0	0	0	0.149526822
circRNA.146	hsa_circ_0020094	10:115120185|115165645(+)	exon	ENSG00000107518(ATRNL1:attractin like 1 [Source:HGNC Symbol;Acc:HGNC:29063]),	13	0	21	0	0	8	0	18	1.007172942	0	1.684142512	0	0	0.722670809	0	1.345741398
circRNA.147	-	10:115120185|115171292(+)	exon	ENSG00000107518(ATRNL1:attractin like 1 [Source:HGNC Symbol;Acc:HGNC:29063]),	6	2	19	0	6	6	0	10	0.46484905	0.13879094	1.523747987	0	0.448325886	0.542003107	0	0.74763411
circRNA.148	-	10:115120185|115173448(+)	intron	ENSG00000107518(ATRNL1:attractin like 1 [Source:HGNC Symbol;Acc:HGNC:29063]),	4	0	2	0	7	3	0	0	0.309899367	0	0.160394525	0	0.523046867	0.271001553	0	0
circRNA.149	-	10:115120185|115215880(+)	exon	ENSG00000107518(ATRNL1:attractin like 1 [Source:HGNC Symbol;Acc:HGNC:29063]),	2	0	8	0	2	2	0	7	0.154949683	0	0.6415781	0	0.149441962	0.180667702	0	0.523343877
circRNA.150	-	10:115120185|115241725(+)	exon	ENSG00000107518(ATRNL1:attractin like 1 [Source:HGNC Symbol;Acc:HGNC:29063]),	0	0	2	0	0	0	0	0	0	0	0.160394525	0	0	0	0	0
circRNA.151	hsa_circ_0017689	10:11518535|11527567(-)	exon	ENSG00000148429(USP6NL:USP6 N-terminal like [Source:HGNC Symbol;Acc:HGNC:16858]),	4	0	4	0	0	0	5	6	0.309899367	0	0.32078905	0	0	0	0.387055179	0.448580466
circRNA.152	-	10:11518535|11597717(-)	exon	ENSG00000148429(USP6NL:USP6 N-terminal like [Source:HGNC Symbol;Acc:HGNC:16858]),	2	0	0	0	0	0	0	0	0.154949683	0	0	0	0	0	0	0
circRNA.153	-	10:115215697|115220503(+)	intron	ENSG00000107518(ATRNL1:attractin like 1 [Source:HGNC Symbol;Acc:HGNC:29063]),	0	0	4	0	4	0	0	0	0	0	0.32078905	0	0.298883924	0	0	0
circRNA.154	-	10:115215697|115241725(+)	exon	ENSG00000107518(ATRNL1:attractin like 1 [Source:HGNC Symbol;Acc:HGNC:29063]),	4	0	14	0	2	2	0	4	0.309899367	0	1.122761675	0	0.149441962	0.180667702	0	0.299053644
circRNA.155	-	10:115215697|115268444(+)	exon	ENSG00000107518(ATRNL1:attractin like 1 [Source:HGNC Symbol;Acc:HGNC:29063]),	0	0	0	0	0	3	0	0	0	0	0	0	0	0.271001553	0	0
circRNA.156	-	10:115215697|115286397(+)	exon	ENSG00000107518(ATRNL1:attractin like 1 [Source:HGNC Symbol;Acc:HGNC:29063]),	0	2	3	0	3	2	0	3	0	0.13879094	0.240591787	0	0.224162943	0.180667702	0	0.224290233
circRNA.157	-	10:115241571|115244434(+)	intron	ENSG00000107518(ATRNL1:attractin like 1 [Source:HGNC Symbol;Acc:HGNC:29063]),	0	0	0	0	0	0	0	3	0	0	0	0	0	0	0	0.224290233
circRNA.158	hsa_circ_0017690	10:11525386|11527567(-)	exon	ENSG00000148429(USP6NL:USP6 N-terminal like [Source:HGNC Symbol;Acc:HGNC:16858]),	0	0	0	0	0	0	0	2	0	0	0	0	0	0	0	0.149526822
circRNA.159	-	10:115300034|115315736(+)	exon	ENSG00000107518(ATRNL1:attractin like 1 [Source:HGNC Symbol;Acc:HGNC:29063]),	0	0	0	0	4	0	0	0	0	0	0	0	0.298883924	0	0	0
circRNA.160	-	10:115300034|115334419(+)	exon	ENSG00000107518(ATRNL1:attractin like 1 [Source:HGNC Symbol;Acc:HGNC:29063]),	0	0	2	0	0	0	0	0	0	0	0.160394525	0	0	0	0	0
circRNA.161	-	10:115394659|115469329(+)	exon	ENSG00000107518(ATRNL1:attractin like 1 [Source:HGNC Symbol;Acc:HGNC:29063]),	0	0	0	0	0	2	0	0	0	0	0	0	0	0.180667702	0	0
circRNA.162	hsa_circ_0020096	10:115394659|115549536(+)	exon	ENSG00000107518(ATRNL1:attractin like 1 [Source:HGNC Symbol;Acc:HGNC:29063]),	0	0	0	0	0	0	0	2	0	0	0	0	0	0	0	0.149526822
circRNA.163	-	10:115426250|115469329(+)	exon	ENSG00000107518(ATRNL1:attractin like 1 [Source:HGNC Symbol;Acc:HGNC:29063]),	7	0	21	0	8	2	0	7	0.542323892	0	1.684142512	0	0.597767847	0.180667702	0	0.523343877
circRNA.164	-	10:115461941|115469329(+)	exon	ENSG00000107518(ATRNL1:attractin like 1 [Source:HGNC Symbol;Acc:HGNC:29063]),	24	0	64	0	13	30	10	28	1.859396201	0	5.132624799	0	0.971372752	2.710015533	0.774110359	2.093375508
circRNA.165	hsa_circ_0020097	10:115461941|115519324(+)	exon	ENSG00000107518(ATRNL1:attractin like 1 [Source:HGNC Symbol;Acc:HGNC:29063]),	0	0	0	0	3	6	0	7	0	0	0	0	0.224162943	0.542003107	0	0.523343877
circRNA.166	-	10:115461975|115469329(+)	exon	ENSG00000107518(ATRNL1:attractin like 1 [Source:HGNC Symbol;Acc:HGNC:29063]),	4	0	4	0	6	5	0	12	0.309899367	0	0.32078905	0	0.448325886	0.451669256	0	0.897160932
circRNA.167	-	10:11594631|11597717(-)	intron	ENSG00000148429(USP6NL:USP6 N-terminal like [Source:HGNC Symbol;Acc:HGNC:16858]),	0	0	0	0	0	0	4	0	0	0	0	0	0	0	0.309644144	0
circRNA.168	hsa_circ_0003978	10:11597631|11601980(-)	intron	ENSG00000148429(USP6NL:USP6 N-terminal like [Source:HGNC Symbol;Acc:HGNC:16858]),	3	0	0	0	0	0	0	3	0.232424525	0	0	0	0	0	0	0.224290233
circRNA.169	hsa_circ_0006664	10:11601345|11601980(-)	intron	ENSG00000148429(USP6NL:USP6 N-terminal like [Source:HGNC Symbol;Acc:HGNC:16858]),	3	0	0	0	0	0	2	0	0.232424525	0	0	0	0	0	0.154822072	0
circRNA.170	hsa_circ_0005239	10:116089741|116096764(-)	exon	ENSG00000151892(GFRA1:GDNF family receptor alpha 1 [Source:HGNC Symbol;Acc:HGNC:4243]),	38	13	16	0	19	18	13	18	2.944043985	0.90214111	1.2831562	0	1.419698638	1.62600932	1.006343467	1.345741398
circRNA.171	hsa_circ_0020101	10:116125221|116125557(-)	exon	ENSG00000151892(GFRA1:GDNF family receptor alpha 1 [Source:HGNC Symbol;Acc:HGNC:4243]),	3	0	0	0	0	0	0	2	0.232424525	0	0	0	0	0	0	0.149526822
circRNA.172	-	10:116906627|116921516(-)	exon	ENSG00000187164(SHTN1:shootin 1 [Source:HGNC Symbol;Acc:HGNC:29319]),	0	0	0	0	2	0	0	0	0	0	0	0	0.149441962	0	0	0
circRNA.173	-	10:116944924|116948997(-)	exon	ENSG00000187164(SHTN1:shootin 1 [Source:HGNC Symbol;Acc:HGNC:29319]),	3	0	4	0	2	3	0	2	0.232424525	0	0.32078905	0	0.149441962	0.271001553	0	0.149526822
circRNA.174	-	10:117318872|117341102(-)	exon	ENSG00000165650(PDZD8:PDZ domain containing 8 [Source:HGNC Symbol;Acc:HGNC:26974]),	4	0	4	0	0	0	5	0	0.309899367	0	0.32078905	0	0	0	0.387055179	0
circRNA.175	hsa_circ_0009114	10:117340980|117345449(-)	intron	ENSG00000165650(PDZD8:PDZ domain containing 8 [Source:HGNC Symbol;Acc:HGNC:26974]),	11	0	2	0	8	7	0	0	0.852223259	0	0.160394525	0	0.597767847	0.632336958	0	0
circRNA.176	-	10:117485953|117486478(-)	exon	ENSG00000229847(EMX2OS:EMX2 opposite strand/antisense RNA [Source:HGNC Symbol;Acc:HGNC:18511]),	3	2	2	0	0	2	2	0	0.232424525	0.13879094	0.160394525	0	0	0.180667702	0.154822072	0
circRNA.177	-	10:117486233|117486478(-)	exon	ENSG00000229847(EMX2OS:EMX2 opposite strand/antisense RNA [Source:HGNC Symbol;Acc:HGNC:18511]),	2	0	0	0	0	0	0	0	0.154949683	0	0	0	0	0	0	0
circRNA.178	-	10:11851997|11852215(+)	exon	ENSG00000148426(PROSER2:proline and serine rich 2 [Source:HGNC Symbol;Acc:HGNC:23728]),	2	7	9	0	22	17	0	2	0.154949683	0.48576829	0.721775362	0	1.64386158	1.535675469	0	0.149526822
circRNA.179	-	10:11862912|11866783(+)	exon	ENSG00000148426(PROSER2:proline and serine rich 2 [Source:HGNC Symbol;Acc:HGNC:23728]),	0	0	0	0	2	0	0	0	0	0	0	0	0.149441962	0	0	0
circRNA.180	-	10:118685983|118691403(-)	exon	ENSG00000151893(CACUL1:CDK2 associated cullin domain 1 [Source:HGNC Symbol;Acc:HGNC:23727]),	6	0	0	0	3	0	0	0	0.46484905	0	0	0	0.224162943	0	0	0
circRNA.181	-	10:118685983|118707587(-)	exon	ENSG00000151893(CACUL1:CDK2 associated cullin domain 1 [Source:HGNC Symbol;Acc:HGNC:23727]),	3	0	5	0	4	0	0	0	0.232424525	0	0.400986312	0	0.298883924	0	0	0
circRNA.182	-	10:118685983|118730410(-)	exon	ENSG00000151893(CACUL1:CDK2 associated cullin domain 1 [Source:HGNC Symbol;Acc:HGNC:23727]),	0	0	0	0	0	0	2	0	0	0	0	0	0	0	0.154822072	0
circRNA.183	hsa_circ_0020131	10:118691265|118695230(-)	exon	ENSG00000151893(CACUL1:CDK2 associated cullin domain 1 [Source:HGNC Symbol;Acc:HGNC:23727]),	6	0	0	0	6	3	4	5	0.46484905	0	0	0	0.448325886	0.271001553	0.309644144	0.373817055
circRNA.184	-	10:118691265|118707587(-)	exon	ENSG00000151893(CACUL1:CDK2 associated cullin domain 1 [Source:HGNC Symbol;Acc:HGNC:23727]),	2	0	0	0	0	0	0	4	0.154949683	0	0	0	0	0	0	0.299053644
circRNA.185	hsa_circ_0002028	10:118701306|118730410(-)	exon	ENSG00000151893(CACUL1:CDK2 associated cullin domain 1 [Source:HGNC Symbol;Acc:HGNC:23727]),	10	3	0	2	0	2	3	10	0.774748417	0.20818641	0	0.145135056	0	0.180667702	0.232233108	0.74763411
circRNA.186	-	10:118707492|118730410(-)	exon	ENSG00000151893(CACUL1:CDK2 associated cullin domain 1 [Source:HGNC Symbol;Acc:HGNC:23727]),	6	0	0	0	0	0	0	5	0.46484905	0	0	0	0	0	0	0.373817055
circRNA.187	-	10:118713793|118730410(-)	intron	ENSG00000151893(CACUL1:CDK2 associated cullin domain 1 [Source:HGNC Symbol;Acc:HGNC:23727]),	17	0	0	0	0	0	0	0	1.317072309	0	0	0	0	0	0	0
circRNA.188	hsa_circ_0020134	10:118729295|118730410(-)	exon	ENSG00000151893(CACUL1:CDK2 associated cullin domain 1 [Source:HGNC Symbol;Acc:HGNC:23727]),	31	0	18	16	15	9	10	34	2.401720093	0	1.443550725	1.161080446	1.120814714	0.81300466	0.774110359	2.541955974
circRNA.189	hsa_circ_0004792	10:119038238|119038439(-)	exon	ENSG00000107581(EIF3A:eukaryotic translation initiation factor 3 subunit A [Source:HGNC Symbol;Acc:HGNC:3271]),	0	0	3	0	0	0	0	0	0	0	0.240591787	0	0	0	0	0
circRNA.190	hsa_circ_0020151	10:119069446|119071085(-)	exon	ENSG00000107581(EIF3A:eukaryotic translation initiation factor 3 subunit A [Source:HGNC Symbol;Acc:HGNC:3271]),	3	0	0	0	0	0	0	3	0.232424525	0	0	0	0	0	0	0.224290233
circRNA.191	hsa_circ_0004350	10:119072890|119073937(-)	exon	ENSG00000107581(EIF3A:eukaryotic translation initiation factor 3 subunit A [Source:HGNC Symbol;Acc:HGNC:3271]),	8	3	3	0	10	4	7	10	0.619798734	0.20818641	0.240591787	0	0.747209809	0.361335404	0.541877251	0.74763411
circRNA.192	-	10:119073441|119073937(-)	exon	ENSG00000107581(EIF3A:eukaryotic translation initiation factor 3 subunit A [Source:HGNC Symbol;Acc:HGNC:3271]),	2	3	3	0	4	0	4	2	0.154949683	0.20818641	0.240591787	0	0.298883924	0	0.309644144	0.149526822
circRNA.193	-	10:119107948|119120452(+)	exon	ENSG00000119979(FAM45A:family with sequence similarity 45 member A [Source:HGNC Symbol;Acc:HGNC:31793]),	0	0	0	0	0	2	0	0	0	0	0	0	0	0.180667702	0	0
circRNA.194	hsa_circ_0020162	10:119155062|119160969(-)	exon	ENSG00000183605(SFXN4:sideroflexin 4 [Source:HGNC Symbol;Acc:HGNC:16088]),	0	0	0	0	0	0	0	4	0	0	0	0	0	0	0	0.299053644
circRNA.195	-	10:119160915|119161081(-)	exon	ENSG00000183605(SFXN4:sideroflexin 4 [Source:HGNC Symbol;Acc:HGNC:16088]),	2	0	0	0	7	3	0	0	0.154949683	0	0	0	0.523046867	0.271001553	0	0
circRNA.196	hsa_circ_0020165	10:119160915|119162414(-)	exon	ENSG00000183605(SFXN4:sideroflexin 4 [Source:HGNC Symbol;Acc:HGNC:16088]),	2	7	6	3	2	2	4	4	0.154949683	0.48576829	0.481183575	0.217702584	0.149441962	0.180667702	0.309644144	0.299053644
circRNA.197	hsa_circ_0020175	10:119173737|119174592(-)	exon	ENSG00000165672(PRDX3:peroxiredoxin 3 [Source:HGNC Symbol;Acc:HGNC:9354]),	3	0	0	0	0	0	2	3	0.232424525	0	0	0	0	0	0.154822072	0.224290233
circRNA.198	-	10:11931641|11936712(-)	exon	ENSG00000151461(UPF2:UPF2, regulator of nonsense mediated mRNA decay [Source:HGNC Symbol;Acc:HGNC:17854]),	0	0	0	0	0	0	3	2	0	0	0	0	0	0	0.232233108	0.149526822
circRNA.199	-	10:11936545|11936712(-)	exon	ENSG00000151461(UPF2:UPF2, regulator of nonsense mediated mRNA decay [Source:HGNC Symbol;Acc:HGNC:17854]),	3	0	0	0	0	0	0	0	0.232424525	0	0	0	0	0	0	0
circRNA.200	-	10:119526032|119527424(-)	exon	ENSG00000148908(RGS10:regulator of G protein signaling 10 [Source:HGNC Symbol;Acc:HGNC:9992]),	0	0	0	4	3	0	0	0	0	0	0	0.290270111	0.224162943	0	0	0
circRNA.201	hsa_circ_0004498	10:119575691|119580538(-)	exon	ENSG00000151923(TIAL1:TIA1 cytotoxic granule associated RNA binding protein like 1 [Source:HGNC Symbol;Acc:HGNC:11804]),	0	0	0	0	0	0	0	3	0	0	0	0	0	0	0	0.224290233
circRNA.202	-	10:119577080|119580010(-)	exon	ENSG00000151923(TIAL1:TIA1 cytotoxic granule associated RNA binding protein like 1 [Source:HGNC Symbol;Acc:HGNC:11804]),	0	2	0	0	2	0	0	0	0	0.13879094	0	0	0.149441962	0	0	0
circRNA.203	hsa_circ_0020181	10:119578726|119588248(-)	exon	ENSG00000151923(TIAL1:TIA1 cytotoxic granule associated RNA binding protein like 1 [Source:HGNC Symbol;Acc:HGNC:11804]),	10	2	5	4	4	0	4	5	0.774748417	0.13879094	0.400986312	0.290270111	0.298883924	0	0.309644144	0.373817055
circRNA.204	-	10:11967341|11979165(-)	exon	ENSG00000151461(UPF2:UPF2, regulator of nonsense mediated mRNA decay [Source:HGNC Symbol;Acc:HGNC:17854]),	0	0	0	0	3	0	0	0	0	0	0	0	0.224162943	0	0	0
circRNA.205	-	10:119751076|119781771(+)	exon	ENSG00000198825(INPP5F:inositol polyphosphate-5-phosphatase F [Source:HGNC Symbol;Acc:HGNC:17054]),	2	0	0	0	0	0	0	2	0.154949683	0	0	0	0	0	0	0.149526822
circRNA.206	hsa_circ_0005312	10:119904084|119909130(+)	exon	ENSG00000107651(SEC23IP:SEC23 interacting protein [Source:HGNC Symbol;Acc:HGNC:17018]),	4	4	7	7	9	2	7	0	0.309899367	0.27758188	0.561380837	0.507972695	0.672488828	0.180667702	0.541877251	0
circRNA.207	hsa_circ_0002298	10:119909041|119918511(+)	exon	ENSG00000107651(SEC23IP:SEC23 interacting protein [Source:HGNC Symbol;Acc:HGNC:17018]),	0	0	0	3	6	2	0	0	0	0	0	0.217702584	0.448325886	0.180667702	0	0
circRNA.208	-	10:119914730|119915889(+)	exon	ENSG00000107651(SEC23IP:SEC23 interacting protein [Source:HGNC Symbol;Acc:HGNC:17018]),	0	0	0	0	2	0	0	0	0	0	0	0	0.149441962	0	0	0
circRNA.209	hsa_circ_0017714	10:11997672|12000009(-)	exon	ENSG00000151461(UPF2:UPF2, regulator of nonsense mediated mRNA decay [Source:HGNC Symbol;Acc:HGNC:17854]),	0	0	0	0	0	0	2	0	0	0	0	0	0	0	0.154822072	0
circRNA.210	hsa_circ_0000213	10:11997672|12014184(-)	exon	ENSG00000151461(UPF2:UPF2, regulator of nonsense mediated mRNA decay [Source:HGNC Symbol;Acc:HGNC:17854]),	2	0	0	0	3	2	0	0	0.154949683	0	0	0	0.224162943	0.180667702	0	0
circRNA.211	hsa_circ_0017718	10:12014024|12014184(-)	exon	ENSG00000151461(UPF2:UPF2, regulator of nonsense mediated mRNA decay [Source:HGNC Symbol;Acc:HGNC:17854]),	0	0	0	0	2	0	0	0	0	0	0	0	0.149441962	0	0	0
circRNA.212	-	10:120181230|120208995(+)	intergenic_region	n/a	0	0	0	0	0	0	2	0	0	0	0	0	0	0	0.154822072	0
circRNA.213	-	10:120187118|120208995(+)	intergenic_region	n/a	0	3	0	0	3	0	0	0	0	0.20818641	0	0	0.224162943	0	0	0
circRNA.214	-	10:120204995|120208995(+)	intergenic_region	n/a	0	71	27	0	60	45	52	0	0	4.927078373	2.165326087	0	4.483258856	4.0650233	4.025373867	0
circRNA.215	-	10:120204995|120288467(+)	intergenic_region	n/a	0	0	0	0	2	0	0	0	0	0	0	0	0.149441962	0	0	0
circRNA.216	-	10:120204995|120294175(+)	intergenic_region	n/a	0	0	0	0	0	5	0	0	0	0	0	0	0	0.451669256	0	0
circRNA.217	-	10:120288390|120294175(+)	intergenic_region	n/a	0	57	11	0	17	60	10	0	0	3.955541792	0.882169887	0	1.270256676	5.420031066	0.774110359	0
circRNA.218	-	10:120288390|120295277(+)	intergenic_region	n/a	0	4	0	0	0	4	0	0	0	0.27758188	0	0	0	0.361335404	0	0
circRNA.219	hsa_circ_0020207	10:120503818|120521095(+)	exon	ENSG00000203805(PLPP4:phospholipid phosphatase 4 [Source:HGNC Symbol;Acc:HGNC:23531]),	0	5	0	0	0	14	2	0	0	0.34697735	0	0	0	1.264673915	0.154822072	0
circRNA.220	hsa_circ_0008896	10:120513911|120521095(+)	exon	ENSG00000203805(PLPP4:phospholipid phosphatase 4 [Source:HGNC Symbol;Acc:HGNC:23531]),	4	24	20	0	13	26	22	0	0.309899367	1.665491281	1.60394525	0	0.971372752	2.348680129	1.70304279	0
circRNA.221	hsa_circ_0020210	10:120513911|120575301(+)	exon	ENSG00000203805(PLPP4:phospholipid phosphatase 4 [Source:HGNC Symbol;Acc:HGNC:23531]),	0	0	0	0	0	0	3	0	0	0	0	0	0	0	0.232233108	0
circRNA.222	hsa_circ_0017724	10:12081472|12084751(+)	exon	ENSG00000181192(DHTKD1:dehydrogenase E1 and transketolase domain containing 1 [Source:HGNC Symbol;Acc:HGNC:23537]),	3	0	3	0	2	0	3	5	0.232424525	0	0.240591787	0	0.149441962	0	0.232233108	0.373817055
circRNA.223	hsa_circ_0004676	10:12081472|12087729(+)	exon	ENSG00000181192(DHTKD1:dehydrogenase E1 and transketolase domain containing 1 [Source:HGNC Symbol;Acc:HGNC:23537]),	2	0	0	0	0	0	0	0	0.154949683	0	0	0	0	0	0	0
circRNA.224	hsa_circ_0017725	10:12081472|12089255(+)	exon	ENSG00000181192(DHTKD1:dehydrogenase E1 and transketolase domain containing 1 [Source:HGNC Symbol;Acc:HGNC:23537]),	2	0	0	0	0	0	0	0	0.154949683	0	0	0	0	0	0	0
circRNA.225	hsa_circ_0003074	10:12081472|12091684(+)	exon	ENSG00000181192(DHTKD1:dehydrogenase E1 and transketolase domain containing 1 [Source:HGNC Symbol;Acc:HGNC:23537]),	8	0	0	0	0	0	0	3	0.619798734	0	0	0	0	0	0	0.224290233
circRNA.226	hsa_circ_0004630	10:12081472|12094271(+)	exon	ENSG00000181192(DHTKD1:dehydrogenase E1 and transketolase domain containing 1 [Source:HGNC Symbol;Acc:HGNC:23537]),	4	0	0	0	0	6	2	2	0.309899367	0	0	0	0	0.542003107	0.154822072	0.149526822
circRNA.227	hsa_circ_0007813	10:12081472|12120267(+)	exon	ENSG00000181192(DHTKD1:dehydrogenase E1 and transketolase domain containing 1 [Source:HGNC Symbol;Acc:HGNC:23537]),	5	0	4	0	0	0	0	0	0.387374209	0	0.32078905	0	0	0	0	0
circRNA.228	-	10:12084540|12089255(+)	exon	ENSG00000181192(DHTKD1:dehydrogenase E1 and transketolase domain containing 1 [Source:HGNC Symbol;Acc:HGNC:23537]),	3	0	0	0	0	0	0	0	0.232424525	0	0	0	0	0	0	0
circRNA.229	-	10:120880826|120889184(+)	exon	ENSG00000120008(WDR11:WD repeat domain 11 [Source:HGNC Symbol;Acc:HGNC:13831]),	5	0	0	0	0	0	0	0	0.387374209	0	0	0	0	0	0	0
circRNA.230	hsa_circ_0004155	10:12106246|12108015(+)	exon	ENSG00000181192(DHTKD1:dehydrogenase E1 and transketolase domain containing 1 [Source:HGNC Symbol;Acc:HGNC:23537]),	2	0	0	0	0	0	3	3	0.154949683	0	0	0	0	0	0.232233108	0.224290233
circRNA.231	-	10:12117673|12120267(+)	exon	ENSG00000181192(DHTKD1:dehydrogenase E1 and transketolase domain containing 1 [Source:HGNC Symbol;Acc:HGNC:23537]),	2	0	0	0	2	3	4	3	0.154949683	0	0	0	0.149441962	0.271001553	0.309644144	0.224290233
circRNA.232	-	10:12118749|12118918(+)	exon	ENSG00000181192(DHTKD1:dehydrogenase E1 and transketolase domain containing 1 [Source:HGNC Symbol;Acc:HGNC:23537]),	0	0	0	0	0	0	2	0	0	0	0	0	0	0	0.154822072	0
circRNA.233	hsa_circ_0000214	10:12118749|12120267(+)	exon	ENSG00000181192(DHTKD1:dehydrogenase E1 and transketolase domain containing 1 [Source:HGNC Symbol;Acc:HGNC:23537]),	8	9	0	0	0	5	8	4	0.619798734	0.62455923	0	0	0	0.451669256	0.619288287	0.299053644
circRNA.234	-	10:121483698|121488113(-)	exon	ENSG00000066468(FGFR2:fibroblast growth factor receptor 2 [Source:HGNC Symbol;Acc:HGNC:3689]),	0	0	0	0	5	3	0	0	0	0	0	0	0.373604905	0.271001553	0	0
circRNA.235	-	10:121483698|121496722(-)	exon	ENSG00000066468(FGFR2:fibroblast growth factor receptor 2 [Source:HGNC Symbol;Acc:HGNC:3689]),	0	0	3	0	0	0	0	0	0	0	0.240591787	0	0	0	0	0
circRNA.236	hsa_circ_0020234	10:121487354|121488113(-)	exon	ENSG00000066468(FGFR2:fibroblast growth factor receptor 2 [Source:HGNC Symbol;Acc:HGNC:3689]),	3	3	2	0	7	4	2	13	0.232424525	0.20818641	0.160394525	0	0.523046867	0.361335404	0.154822072	0.971924343
circRNA.237	-	10:121496532|121503941(-)	exon	ENSG00000066468(FGFR2:fibroblast growth factor receptor 2 [Source:HGNC Symbol;Acc:HGNC:3689]),	2	0	0	0	0	0	0	0	0.154949683	0	0	0	0	0	0	0
circRNA.238	hsa_circ_0020235	10:121515123|121520169(-)	exon	ENSG00000066468(FGFR2:fibroblast growth factor receptor 2 [Source:HGNC Symbol;Acc:HGNC:3689]),	2	0	0	0	0	2	0	3	0.154949683	0	0	0	0	0.180667702	0	0.224290233
circRNA.239	-	10:121538592|121551459(-)	exon	ENSG00000066468(FGFR2:fibroblast growth factor receptor 2 [Source:HGNC Symbol;Acc:HGNC:3689]),	0	0	0	0	2	0	0	2	0	0	0	0	0.149441962	0	0	0.149526822
circRNA.240	-	10:121538592|121564579(-)	exon	ENSG00000066468(FGFR2:fibroblast growth factor receptor 2 [Source:HGNC Symbol;Acc:HGNC:3689]),	0	2	0	0	4	2	0	0	0	0.13879094	0	0	0.298883924	0.180667702	0	0
circRNA.241	-	10:121538592|121565704(-)	exon	ENSG00000066468(FGFR2:fibroblast growth factor receptor 2 [Source:HGNC Symbol;Acc:HGNC:3689]),	9	3	9	0	17	16	3	8	0.697273575	0.20818641	0.721775362	0	1.270256676	1.445341618	0.232233108	0.598107288
circRNA.242	-	10:121551290|121555545(-)	intron	ENSG00000066468(FGFR2:fibroblast growth factor receptor 2 [Source:HGNC Symbol;Acc:HGNC:3689]),	2	0	6	0	0	5	0	0	0.154949683	0	0.481183575	0	0	0.451669256	0	0
circRNA.243	-	10:121551290|121565704(-)	exon	ENSG00000066468(FGFR2:fibroblast growth factor receptor 2 [Source:HGNC Symbol;Acc:HGNC:3689]),	0	0	0	0	0	0	0	2	0	0	0	0	0	0	0	0.149526822
circRNA.244	hsa_circ_0020238	10:121564502|121565704(-)	exon	ENSG00000066468(FGFR2:fibroblast growth factor receptor 2 [Source:HGNC Symbol;Acc:HGNC:3689]),	16	5	5	0	13	18	0	0	1.239597468	0.34697735	0.400986312	0	0.971372752	1.62600932	0	0
circRNA.245	-	10:12172765|12173813(-)	exon	ENSG00000165609(NUDT5:nudix hydrolase 5 [Source:HGNC Symbol;Acc:HGNC:8052]),	0	0	0	3	3	0	0	0	0	0	0	0.217702584	0.224162943	0	0	0
circRNA.246	hsa_circ_0020240	10:121790169|121870038(-)	exon	ENSG00000107669(ATE1:arginyltransferase 1 [Source:HGNC Symbol;Acc:HGNC:782]),	2	0	0	0	3	0	0	0	0.154949683	0	0	0	0.224162943	0	0	0
circRNA.247	-	10:121799842|121800222(+)	intron	ENSG00000107669(ATE1:arginyltransferase 1 [Source:HGNC Symbol;Acc:HGNC:782]),	0	0	0	0	0	2	0	0	0	0	0	0	0	0.180667702	0	0
circRNA.248	hsa_circ_0020250	10:121898841|121902620(-)	exon	ENSG00000107669(ATE1:arginyltransferase 1 [Source:HGNC Symbol;Acc:HGNC:782]),	0	0	0	0	3	0	0	0	0	0	0	0	0.224162943	0	0	0
circRNA.249	-	10:121899866|121902620(-)	exon	ENSG00000107669(ATE1:arginyltransferase 1 [Source:HGNC Symbol;Acc:HGNC:782]),	0	0	2	0	0	0	0	0	0	0	0.160394525	0	0	0	0	0
circRNA.250	hsa_circ_0003419	10:121910906|121924329(-)	exon	ENSG00000107669(ATE1:arginyltransferase 1 [Source:HGNC Symbol;Acc:HGNC:782]),	3	2	0	0	0	0	4	2	0.232424525	0.13879094	0	0	0	0	0.309644144	0.149526822
circRNA.251	hsa_circ_0020254	10:121913790|121924329(-)	exon	ENSG00000107669(ATE1:arginyltransferase 1 [Source:HGNC Symbol;Acc:HGNC:782]),	6	0	4	0	3	0	5	0	0.46484905	0	0.32078905	0	0.224162943	0	0.387055179	0
circRNA.252	hsa_circ_0020256	10:121959324|121961517(-)	exon	ENSG00000107672(NSMCE4A:NSE4 homolog A, SMC5-SMC6 complex component [Source:HGNC Symbol;Acc:HGNC:25935]),	0	0	2	3	5	2	2	2	0	0	0.160394525	0.217702584	0.373604905	0.180667702	0.154822072	0.149526822
circRNA.253	-	10:121963238|121965385(-)	exon	ENSG00000107672(NSMCE4A:NSE4 homolog A, SMC5-SMC6 complex component [Source:HGNC Symbol;Acc:HGNC:25935]),	3	0	0	0	3	0	0	0	0.232424525	0	0	0	0.224162943	0	0	0
circRNA.254	-	10:122132609|122143706(+)	exon	ENSG00000138162(TACC2:transforming acidic coiled-coil containing protein 2 [Source:HGNC Symbol;Acc:HGNC:11523]),	2	0	2	0	0	4	0	4	0.154949683	0	0.160394525	0	0	0.361335404	0	0.299053644
circRNA.255	-	10:12215740|12217467(+)	exon	ENSG00000151465(CDC123:cell division cycle 123 [Source:HGNC Symbol;Acc:HGNC:16827]),	6	0	0	4	4	0	0	9	0.46484905	0	0	0.290270111	0.298883924	0	0	0.672870699
circRNA.256	-	10:12215740|12238485(+)	exon	ENSG00000151465(CDC123:cell division cycle 123 [Source:HGNC Symbol;Acc:HGNC:16827]),	26	6	6	4	24	12	14	27	2.014345885	0.41637282	0.481183575	0.290270111	1.793303542	1.084006213	1.083754503	2.018612097
circRNA.257	-	10:12217361|12238485(+)	exon	ENSG00000151465(CDC123:cell division cycle 123 [Source:HGNC Symbol;Acc:HGNC:16827]),	0	0	0	0	4	0	0	0	0	0	0	0	0.298883924	0	0	0
circRNA.258	-	10:12230948|12238485(+)	exon	ENSG00000151465(CDC123:cell division cycle 123 [Source:HGNC Symbol;Acc:HGNC:16827]),	5	0	2	0	0	4	3	0	0.387374209	0	0.160394525	0	0	0.361335404	0.232233108	0
circRNA.259	-	10:12235048|12238485(+)	exon	ENSG00000151465(CDC123:cell division cycle 123 [Source:HGNC Symbol;Acc:HGNC:16827]),	9	0	3	6	9	3	3	3	0.697273575	0	0.240591787	0.435405167	0.672488828	0.271001553	0.232233108	0.224290233
circRNA.260	-	10:122406576|122416002(+)	exon	ENSG00000107679(PLEKHA1:pleckstrin homology domain containing A1 [Source:HGNC Symbol;Acc:HGNC:14335]),	0	0	0	0	0	3	0	0	0	0	0	0	0	0.271001553	0	0
circRNA.261	hsa_circ_0020265	10:122406576|122424959(+)	exon	ENSG00000107679(PLEKHA1:pleckstrin homology domain containing A1 [Source:HGNC Symbol;Acc:HGNC:14335]),	0	0	0	0	2	3	0	0	0	0	0	0	0.149441962	0.271001553	0	0
circRNA.262	-	10:122412920|122417968(+)	exon	ENSG00000107679(PLEKHA1:pleckstrin homology domain containing A1 [Source:HGNC Symbol;Acc:HGNC:14335]),	0	0	0	0	2	0	0	0	0	0	0	0	0.149441962	0	0	0
circRNA.263	-	10:12249581|12250469(+)	exon	ENSG00000151465(CDC123:cell division cycle 123 [Source:HGNC Symbol;Acc:HGNC:16827]),	0	0	0	5	2	0	0	6	0	0	0	0.362837639	0.149441962	0	0	0.448580466
circRNA.264	hsa_circ_0020294	10:123040466|123041379(+)	exon	ENSG00000196177(ACADSB:acyl-CoA dehydrogenase short/branched chain [Source:HGNC Symbol;Acc:HGNC:91]),	3	0	0	0	2	0	0	0	0.232424525	0	0	0	0.149441962	0	0	0
circRNA.265	-	10:123361319|123449512(+)	exon	ENSG00000230131(AL160290.2:novel transcript),	4	0	0	0	0	0	0	0	0.309899367	0	0	0	0	0	0	0
circRNA.266	-	10:123830690|123842488(-)	intron	ENSG00000121898(CPXM2:carboxypeptidase X, M14 family member 2 [Source:HGNC Symbol;Acc:HGNC:26977]),	0	0	0	0	2	0	0	0	0	0	0	0	0.149441962	0	0	0
circRNA.267	hsa_circ_0000215	10:12400016|12403369(+)	intron	ENSG00000183049(CAMK1D:calcium/calmodulin dependent protein kinase ID [Source:HGNC Symbol;Acc:HGNC:19341]),	16	0	0	0	4	3	12	17	1.239597468	0	0	0	0.298883924	0.271001553	0.928932431	1.270977987
circRNA.268	-	10:12400721|12403369(+)	intron	ENSG00000183049(CAMK1D:calcium/calmodulin dependent protein kinase ID [Source:HGNC Symbol;Acc:HGNC:19341]),	0	0	2	0	0	0	5	0	0	0	0.160394525	0	0	0	0.387055179	0
circRNA.269	hsa_circ_0008898	10:124408542|124412200(-)	exon	ENSG00000065154(OAT:ornithine aminotransferase [Source:HGNC Symbol;Acc:HGNC:8091]),	8	2	8	0	12	3	4	4	0.619798734	0.13879094	0.6415781	0	0.896651771	0.271001553	0.309644144	0.299053644
circRNA.270	hsa_circ_0000267	10:124681607|124682379(-)	exon	ENSG00000258539(AC068896.1:novel transcript (METTL10-FAM53B readthrough)),ENSG00000189319(FAM53B:family with sequence similarity 53 member B [Source:HGNC Symbol;Acc:HGNC:28968]),	9	5	7	4	6	7	5	11	0.697273575	0.34697735	0.561380837	0.290270111	0.448325886	0.632336958	0.387055179	0.822397521
circRNA.271	hsa_circ_0003570	10:124681607|124696212(-)	exon	ENSG00000258539(AC068896.1:novel transcript (METTL10-FAM53B readthrough)),ENSG00000189319(FAM53B:family with sequence similarity 53 member B [Source:HGNC Symbol;Acc:HGNC:28968]),	3	2	0	4	5	2	0	2	0.232424525	0.13879094	0	0.290270111	0.373604905	0.180667702	0	0.149526822
circRNA.272	hsa_circ_0008456	10:124696158|124706887(-)	exon	ENSG00000189319(FAM53B:family with sequence similarity 53 member B [Source:HGNC Symbol;Acc:HGNC:28968]),ENSG00000258539(AC068896.1:novel transcript (METTL10-FAM53B readthrough)),	0	0	0	0	0	2	2	0	0	0	0	0	0	0.180667702	0.154822072	0
circRNA.273	hsa_circ_0005734	10:124706636|124706887(-)	exon	ENSG00000189319(FAM53B:family with sequence similarity 53 member B [Source:HGNC Symbol;Acc:HGNC:28968]),ENSG00000258539(AC068896.1:novel transcript (METTL10-FAM53B readthrough)),	0	0	0	0	0	0	4	0	0	0	0	0	0	0	0.309644144	0
circRNA.274	hsa_circ_0007825	10:124760386|124774782(-)	exon	ENSG00000258539(AC068896.1:novel transcript (METTL10-FAM53B readthrough)),	0	0	0	0	2	0	0	0	0	0	0	0	0.149441962	0	0	0
circRNA.275	hsa_circ_0008969	10:124774675|124790338(-)	exon	ENSG00000258539(AC068896.1:novel transcript (METTL10-FAM53B readthrough)),ENSG00000203791(EEF1AKMT2:EEF1A lysine methyltransferase 2 [Source:HGNC Symbol;Acc:HGNC:33787]),	0	0	4	4	4	4	2	6	0	0	0.32078905	0.290270111	0.298883924	0.361335404	0.154822072	0.448580466
circRNA.276	-	10:124806831|124819450(+)	exon	ENSG00000165660(ABRAXAS2:abraxas 2, BRISC complex subunit [Source:HGNC Symbol;Acc:HGNC:28975]),	0	0	2	0	2	0	0	0	0	0	0.160394525	0	0.149441962	0	0	0
circRNA.277	-	10:124806831|124826785(+)	exon	ENSG00000165660(ABRAXAS2:abraxas 2, BRISC complex subunit [Source:HGNC Symbol;Acc:HGNC:28975]),	0	0	0	0	3	0	0	0	0	0	0	0	0.224162943	0	0	0
circRNA.278	hsa_circ_0006545	10:124940374|124943307(+)	intergenic_region	n/a	2	0	0	0	4	0	0	0	0.154949683	0	0	0	0.298883924	0	0	0
circRNA.279	hsa_circ_0000268	10:124942457|124943307(+)	exon	ENSG00000019995(ZRANB1:zinc finger RANBP2-type containing 1 [Source:HGNC Symbol;Acc:HGNC:18224]),	17	0	3	6	2	6	6	35	1.317072309	0	0.240591787	0.435405167	0.149441962	0.542003107	0.464466215	2.616719385
circRNA.280	hsa_circ_0004451	10:124942457|124962408(+)	intron	ENSG00000019995(ZRANB1:zinc finger RANBP2-type containing 1 [Source:HGNC Symbol;Acc:HGNC:18224]),	3	0	0	0	5	0	4	5	0.232424525	0	0	0	0.373604905	0	0.309644144	0.373817055
circRNA.281	hsa_circ_0008915	10:124942457|124966781(+)	exon	ENSG00000019995(ZRANB1:zinc finger RANBP2-type containing 1 [Source:HGNC Symbol;Acc:HGNC:18224]),	0	0	0	2	0	0	0	0	0	0	0	0.145135056	0	0	0	0
circRNA.282	hsa_circ_0020340	10:124973645|124974398(+)	exon	ENSG00000019995(ZRANB1:zinc finger RANBP2-type containing 1 [Source:HGNC Symbol;Acc:HGNC:18224]),	2	0	0	0	5	8	4	6	0.154949683	0	0	0	0.373604905	0.722670809	0.309644144	0.448580466
circRNA.283	hsa_circ_0020353	10:125038997|125039155(-)	exon	ENSG00000175029(CTBP2:C-terminal binding protein 2 [Source:HGNC Symbol;Acc:HGNC:2495]),	0	0	0	0	0	0	0	2	0	0	0	0	0	0	0	0.149526822
circRNA.284	hsa_circ_0002133	10:125038997|125074843(-)	intron	ENSG00000175029(CTBP2:C-terminal binding protein 2 [Source:HGNC Symbol;Acc:HGNC:2495]),	9	3	6	0	7	10	0	7	0.697273575	0.20818641	0.481183575	0	0.523046867	0.903338511	0	0.523343877
circRNA.285	hsa_circ_0003462	10:125038997|125088319(-)	exon	ENSG00000175029(CTBP2:C-terminal binding protein 2 [Source:HGNC Symbol;Acc:HGNC:2495]),	33	7	17	0	13	13	7	29	2.556669777	0.48576829	1.363353462	0	0.971372752	1.174340064	0.541877251	2.168138919
circRNA.286	hsa_circ_0005418	10:125038997|125111093(-)	exon	ENSG00000175029(CTBP2:C-terminal binding protein 2 [Source:HGNC Symbol;Acc:HGNC:2495]),	332	39	46	61	118	53	99	173	25.72164745	2.706423331	3.689074075	4.426619199	8.81707575	4.787694109	7.663692554	12.9340701
circRNA.287	hsa_circ_0002545	10:125038997|125122868(-)	exon	ENSG00000175029(CTBP2:C-terminal binding protein 2 [Source:HGNC Symbol;Acc:HGNC:2495]),	11	0	0	0	3	0	0	3	0.852223259	0	0	0	0.224162943	0	0	0.224290233
circRNA.288	-	10:125038997|125133612(-)	exon	ENSG00000175029(CTBP2:C-terminal binding protein 2 [Source:HGNC Symbol;Acc:HGNC:2495]),	5	0	2	0	15	0	4	6	0.387374209	0	0.160394525	0	1.120814714	0	0.309644144	0.448580466
circRNA.289	-	10:125074743|125111093(-)	intron	ENSG00000175029(CTBP2:C-terminal binding protein 2 [Source:HGNC Symbol;Acc:HGNC:2495]),	18	3	2	0	3	0	0	11	1.394547151	0.20818641	0.160394525	0	0.224162943	0	0	0.822397521
circRNA.290	hsa_circ_0009087	10:125088191|125111093(-)	exon	ENSG00000175029(CTBP2:C-terminal binding protein 2 [Source:HGNC Symbol;Acc:HGNC:2495]),	60	0	8	8	5	0	8	27	4.648490503	0	0.6415781	0.580540223	0.373604905	0	0.619288287	2.018612097
circRNA.291	-	10:125088191|125122868(-)	exon	ENSG00000175029(CTBP2:C-terminal binding protein 2 [Source:HGNC Symbol;Acc:HGNC:2495]),	0	0	0	0	0	0	0	3	0	0	0	0	0	0	0	0.224290233
circRNA.292	-	10:125110990|125111882(-)	intron	ENSG00000175029(CTBP2:C-terminal binding protein 2 [Source:HGNC Symbol;Acc:HGNC:2495]),	2	0	0	0	0	0	0	0	0.154949683	0	0	0	0	0	0	0
circRNA.293	hsa_circ_0004875	10:125110990|125122868(-)	exon	ENSG00000175029(CTBP2:C-terminal binding protein 2 [Source:HGNC Symbol;Acc:HGNC:2495]),	7	0	3	9	0	0	3	7	0.542323892	0	0.240591787	0.653107751	0	0	0.232233108	0.523343877
circRNA.294	hsa_circ_0008885	10:125110990|125133612(-)	exon	ENSG00000175029(CTBP2:C-terminal binding protein 2 [Source:HGNC Symbol;Acc:HGNC:2495]),	11	0	10	9	22	2	0	4	0.852223259	0	0.801972625	0.653107751	1.64386158	0.180667702	0	0.299053644
circRNA.295	-	10:125725318|125725838(+)	exon	ENSG00000107938(EDRF1:erythroid differentiation regulatory factor 1 [Source:HGNC Symbol;Acc:HGNC:24640]),	0	0	0	2	0	0	0	0	0	0	0	0.145135056	0	0	0	0
circRNA.296	hsa_circ_0008123	10:125749412|125753845(+)	exon	ENSG00000107938(EDRF1:erythroid differentiation regulatory factor 1 [Source:HGNC Symbol;Acc:HGNC:24640]),	3	0	0	3	3	0	2	0	0.232424525	0	0	0.217702584	0.224162943	0	0.154822072	0
circRNA.297	hsa_circ_0020360	10:125752799|125753845(+)	exon	ENSG00000107938(EDRF1:erythroid differentiation regulatory factor 1 [Source:HGNC Symbol;Acc:HGNC:24640]),	4	0	0	0	0	0	0	0	0.309899367	0	0	0	0	0	0	0
circRNA.298	-	10:125827558|125831607(+)	exon	ENSG00000107949(BCCIP:BRCA2 and CDKN1A interacting protein [Source:HGNC Symbol;Acc:HGNC:978]),	0	0	0	0	0	0	0	2	0	0	0	0	0	0	0	0.149526822
circRNA.299	-	10:125866990|125881071(-)	exon	ENSG00000089876(DHX32:DEAH-box helicase 32 (putative) [Source:HGNC Symbol;Acc:HGNC:16717]),	0	0	0	0	0	0	2	0	0	0	0	0	0	0	0.154822072	0
circRNA.300	-	10:125880543|125881071(-)	exon	ENSG00000089876(DHX32:DEAH-box helicase 32 (putative) [Source:HGNC Symbol;Acc:HGNC:16717]),	0	0	0	0	0	0	0	5	0	0	0	0	0	0	0	0.373817055
circRNA.301	-	10:126039294|126046132(-)	exon	ENSG00000148848(ADAM12:ADAM metallopeptidase domain 12 [Source:HGNC Symbol;Acc:HGNC:190]),	0	0	0	0	3	0	0	0	0	0	0	0	0.224162943	0	0	0
circRNA.302	-	10:126503957|126646637(-)	exon	ENSG00000154493(C10orf90:chromosome 10 open reading frame 90 [Source:HGNC Symbol;Acc:HGNC:26563]),	0	0	0	0	0	3	0	0	0	0	0	0	0	0.271001553	0	0
circRNA.303	-	10:12662154|12666810(+)	intron	ENSG00000183049(CAMK1D:calcium/calmodulin dependent protein kinase ID [Source:HGNC Symbol;Acc:HGNC:19341]),	0	0	0	0	5	0	0	0	0	0	0	0	0.373604905	0	0	0
circRNA.304	hsa_circ_0005196	10:126970702|126981973(+)	exon	ENSG00000150760(DOCK1:dedicator of cytokinesis 1 [Source:HGNC Symbol;Acc:HGNC:2987]),	0	2	5	2	4	2	0	0	0	0.13879094	0.400986312	0.145135056	0.298883924	0.180667702	0	0
circRNA.305	hsa_circ_0020381	10:126970702|126987617(+)	exon	ENSG00000150760(DOCK1:dedicator of cytokinesis 1 [Source:HGNC Symbol;Acc:HGNC:2987]),	10	0	17	0	5	9	3	0	0.774748417	0	1.363353462	0	0.373604905	0.81300466	0.232233108	0
circRNA.306	hsa_circ_0007142	10:126970702|126990603(+)	exon	ENSG00000150760(DOCK1:dedicator of cytokinesis 1 [Source:HGNC Symbol;Acc:HGNC:2987]),	27	24	63	6	41	50	6	16	2.091820726	1.665491281	5.052427537	0.435405167	3.063560218	4.516692555	0.464466215	1.196214576
circRNA.307	hsa_circ_0002669	10:126970702|127000307(+)	exon	ENSG00000150760(DOCK1:dedicator of cytokinesis 1 [Source:HGNC Symbol;Acc:HGNC:2987]),	18	6	28	10	31	26	0	11	1.394547151	0.41637282	2.24552335	0.725675278	2.316350409	2.348680129	0	0.822397521
circRNA.308	hsa_circ_0004102	10:126970702|127008804(+)	exon	ENSG00000150760(DOCK1:dedicator of cytokinesis 1 [Source:HGNC Symbol;Acc:HGNC:2987]),	0	0	0	0	3	0	0	0	0	0	0	0	0.224162943	0	0	0
circRNA.309	hsa_circ_0020427	10:126996748|126999435(+)	exon	ENSG00000150760(DOCK1:dedicator of cytokinesis 1 [Source:HGNC Symbol;Acc:HGNC:2987]),	10	6	19	0	30	0	8	14	0.774748417	0.41637282	1.523747987	0	2.241629428	0	0.619288287	1.046687754
circRNA.310	hsa_circ_0003970	10:126996748|127000307(+)	exon	ENSG00000150760(DOCK1:dedicator of cytokinesis 1 [Source:HGNC Symbol;Acc:HGNC:2987]),	0	4	6	0	3	4	0	0	0	0.27758188	0.481183575	0	0.224162943	0.361335404	0	0
circRNA.311	hsa_circ_0020433	10:127008732|127012374(+)	exon	ENSG00000150760(DOCK1:dedicator of cytokinesis 1 [Source:HGNC Symbol;Acc:HGNC:2987]),	0	0	3	0	0	0	3	2	0	0	0.240591787	0	0	0	0.232233108	0.149526822
circRNA.312	hsa_circ_0003499	10:127008732|127018835(+)	exon	ENSG00000150760(DOCK1:dedicator of cytokinesis 1 [Source:HGNC Symbol;Acc:HGNC:2987]),	0	3	6	0	8	3	0	0	0	0.20818641	0.481183575	0	0.597767847	0.271001553	0	0
circRNA.313	-	10:127008732|127026424(+)	exon	ENSG00000150760(DOCK1:dedicator of cytokinesis 1 [Source:HGNC Symbol;Acc:HGNC:2987]),	0	0	3	0	0	0	0	0	0	0	0.240591787	0	0	0	0	0
circRNA.314	hsa_circ_0020434	10:127008732|127037816(+)	exon	ENSG00000150760(DOCK1:dedicator of cytokinesis 1 [Source:HGNC Symbol;Acc:HGNC:2987]),	0	0	0	0	3	0	0	0	0	0	0	0	0.224162943	0	0	0
circRNA.315	-	10:127012295|127023324(+)	exon	ENSG00000150760(DOCK1:dedicator of cytokinesis 1 [Source:HGNC Symbol;Acc:HGNC:2987]),	2	0	0	0	0	0	0	0	0.154949683	0	0	0	0	0	0	0
circRNA.316	-	10:127023200|127032320(+)	exon	ENSG00000150760(DOCK1:dedicator of cytokinesis 1 [Source:HGNC Symbol;Acc:HGNC:2987]),	0	0	0	0	2	0	0	0	0	0	0	0	0.149441962	0	0	0
circRNA.317	hsa_circ_0020457	10:127042625|127061776(+)	exon	ENSG00000150760(DOCK1:dedicator of cytokinesis 1 [Source:HGNC Symbol;Acc:HGNC:2987]),	0	0	3	0	0	0	0	0	0	0	0.240591787	0	0	0	0	0
circRNA.318	hsa_circ_0020460	10:127052681|127061776(+)	exon	ENSG00000150760(DOCK1:dedicator of cytokinesis 1 [Source:HGNC Symbol;Acc:HGNC:2987]),	0	2	12	0	7	5	2	10	0	0.13879094	0.96236715	0	0.523046867	0.451669256	0.154822072	0.74763411
circRNA.319	hsa_circ_0020462	10:127061668|127110354(+)	exon	ENSG00000150760(DOCK1:dedicator of cytokinesis 1 [Source:HGNC Symbol;Acc:HGNC:2987]),	28	4	11	13	22	5	7	9	2.169295568	0.27758188	0.882169887	0.943377862	1.64386158	0.451669256	0.541877251	0.672870699
circRNA.320	hsa_circ_0002446	10:127061668|127127764(+)	exon	ENSG00000150760(DOCK1:dedicator of cytokinesis 1 [Source:HGNC Symbol;Acc:HGNC:2987]),	4	0	7	3	2	2	0	0	0.309899367	0	0.561380837	0.217702584	0.149441962	0.180667702	0	0
circRNA.321	hsa_circ_0006306	10:127106231|127110354(+)	exon	ENSG00000150760(DOCK1:dedicator of cytokinesis 1 [Source:HGNC Symbol;Acc:HGNC:2987]),	0	4	5	3	5	0	0	2	0	0.27758188	0.400986312	0.217702584	0.373604905	0	0	0.149526822
circRNA.322	-	10:12760948|12769799(+)	exon	ENSG00000183049(CAMK1D:calcium/calmodulin dependent protein kinase ID [Source:HGNC Symbol;Acc:HGNC:19341]),	0	0	0	0	0	2	0	0	0	0	0	0	0	0.180667702	0	0
circRNA.323	-	10:128115940|128119319(-)	exon	ENSG00000148773(MKI67:marker of proliferation Ki-67 [Source:HGNC Symbol;Acc:HGNC:7107]),	26	0	0	2	0	0	8	6	2.014345885	0	0	0.145135056	0	0	0.619288287	0.448580466
circRNA.324	-	10:12814195|12816328(+)	exon	ENSG00000183049(CAMK1D:calcium/calmodulin dependent protein kinase ID [Source:HGNC Symbol;Acc:HGNC:19341]),	0	0	0	0	0	2	0	0	0	0	0	0	0	0.180667702	0	0
circRNA.325	-	10:129536241|129538443(+)	intron	ENSG00000170430(MGMT:O-6-methylguanine-DNA methyltransferase [Source:HGNC Symbol;Acc:HGNC:7059]),	0	0	0	2	0	0	0	0	0	0	0	0.145135056	0	0	0	0
circRNA.326	-	10:129867141|129877849(-)	exon	ENSG00000108001(EBF3:early B cell factor 3 [Source:HGNC Symbol;Acc:HGNC:19087]),	6	0	0	0	0	0	0	2	0.46484905	0	0	0	0	0	0	0.149526822
circRNA.327	-	10:130079566|130079901(-)	exon	ENSG00000237489(C10orf143:chromosome 10 open reading frame 143 [Source:HGNC Symbol;Acc:HGNC:48677]),	0	0	3	0	0	3	0	0	0	0	0.240591787	0	0	0.271001553	0	0
circRNA.328	-	10:130131605|130133581(-)	intergenic_region	n/a	0	0	0	2	0	0	3	0	0	0	0	0.145135056	0	0	0.232233108	0
circRNA.329	hsa_circ_0020498	10:130145211|130160997(+)	exon	ENSG00000108010(GLRX3:glutaredoxin 3 [Source:HGNC Symbol;Acc:HGNC:15987]),	3	0	0	0	0	0	0	2	0.232424525	0	0	0	0	0	0	0.149526822
circRNA.330	hsa_circ_0020499	10:130145211|130166980(+)	exon	ENSG00000108010(GLRX3:glutaredoxin 3 [Source:HGNC Symbol;Acc:HGNC:15987]),	2	0	0	0	0	0	0	0	0.154949683	0	0	0	0	0	0	0
circRNA.331	-	10:130166507|130169490(+)	exon	ENSG00000108010(GLRX3:glutaredoxin 3 [Source:HGNC Symbol;Acc:HGNC:15987]),	6	0	3	0	5	3	6	5	0.46484905	0	0.240591787	0	0.373604905	0.271001553	0.464466215	0.373817055
circRNA.332	hsa_circ_0020506	10:130166507|130171636(+)	exon	ENSG00000108010(GLRX3:glutaredoxin 3 [Source:HGNC Symbol;Acc:HGNC:15987]),	0	3	7	6	25	19	9	18	0	0.20818641	0.561380837	0.435405167	1.868024523	1.716343171	0.696699323	1.345741398
circRNA.333	-	10:130166507|130175089(+)	exon	ENSG00000108010(GLRX3:glutaredoxin 3 [Source:HGNC Symbol;Acc:HGNC:15987]),	0	0	0	0	2	0	0	0	0	0	0	0	0.149441962	0	0	0
circRNA.334	hsa_circ_0004856	10:13108962|13109288(+)	exon	ENSG00000123240(OPTN:optineurin [Source:HGNC Symbol;Acc:HGNC:17142]),	0	0	3	0	2	0	0	0	0	0	0.240591787	0	0.149441962	0	0	0
circRNA.335	hsa_circ_0007242	10:13127745|13136897(+)	exon	ENSG00000123240(OPTN:optineurin [Source:HGNC Symbol;Acc:HGNC:17142]),	0	0	0	5	0	2	0	0	0	0	0	0.362837639	0	0.180667702	0	0
circRNA.336	hsa_circ_0002109	10:13172376|13172765(+)	exon	ENSG00000065328(MCM10:minichromosome maintenance 10 replication initiation factor [Source:HGNC Symbol;Acc:HGNC:18043]),	15	0	0	3	0	0	3	5	1.162122626	0	0	0.217702584	0	0	0.232233108	0.373817055
circRNA.337	hsa_circ_0004477	10:13191299|13192568(+)	exon	ENSG00000065328(MCM10:minichromosome maintenance 10 replication initiation factor [Source:HGNC Symbol;Acc:HGNC:18043]),	4	0	0	3	0	0	0	6	0.309899367	0	0	0.217702584	0	0	0	0.448580466
circRNA.338	-	10:131934458|131935006(+)	exon	ENSG00000175470(PPP2R2D:protein phosphatase 2 regulatory subunit Bdelta [Source:HGNC Symbol;Acc:HGNC:23732]),	4	0	0	0	2	0	0	2	0.309899367	0	0	0	0.149441962	0	0	0.149526822
circRNA.339	-	10:131934458|131947791(+)	exon	ENSG00000175470(PPP2R2D:protein phosphatase 2 regulatory subunit Bdelta [Source:HGNC Symbol;Acc:HGNC:23732]),	2	0	4	0	0	0	0	0	0.154949683	0	0.32078905	0	0	0	0	0
circRNA.340	hsa_circ_0020523	10:131943968|131945459(+)	exon	ENSG00000175470(PPP2R2D:protein phosphatase 2 regulatory subunit Bdelta [Source:HGNC Symbol;Acc:HGNC:23732]),	0	0	3	0	3	4	0	6	0	0	0.240591787	0	0.224162943	0.361335404	0	0.448580466
circRNA.341	-	10:13195041|13198807(+)	exon	ENSG00000065328(MCM10:minichromosome maintenance 10 replication initiation factor [Source:HGNC Symbol;Acc:HGNC:18043]),	3	0	0	0	0	0	0	0	0.232424525	0	0	0	0	0	0	0
circRNA.342	hsa_circ_0005972	10:131970638|131973943(-)	exon	ENSG00000176171(BNIP3:BCL2 interacting protein 3 [Source:HGNC Symbol;Acc:HGNC:1084]),	6	0	2	2	2	0	0	0	0.46484905	0	0.160394525	0.145135056	0.149441962	0	0	0
circRNA.343	hsa_circ_0020527	10:131973034|131973943(-)	exon	ENSG00000176171(BNIP3:BCL2 interacting protein 3 [Source:HGNC Symbol;Acc:HGNC:1084]),	2	3	7	0	0	0	2	4	0.154949683	0.20818641	0.561380837	0	0	0	0.154822072	0.299053644
circRNA.344	hsa_circ_0020535	10:132607915|132650505(+)	exon	ENSG00000068383(INPP5A:inositol polyphosphate-5-phosphatase A [Source:HGNC Symbol;Acc:HGNC:6076]),	0	0	0	0	0	0	0	3	0	0	0	0	0	0	0	0.224290233
circRNA.345	hsa_circ_0020545	10:132690392|132710456(+)	exon	ENSG00000068383(INPP5A:inositol polyphosphate-5-phosphatase A [Source:HGNC Symbol;Acc:HGNC:6076]),	0	0	3	0	0	2	0	0	0	0	0.240591787	0	0	0.180667702	0	0
circRNA.346	-	10:132690392|132726905(+)	exon	ENSG00000068383(INPP5A:inositol polyphosphate-5-phosphatase A [Source:HGNC Symbol;Acc:HGNC:6076]),	0	2	0	0	0	0	0	0	0	0.13879094	0	0	0	0	0	0
circRNA.347	-	10:13280976|13295606(-)	exon	ENSG00000107537(PHYH:phytanoyl-CoA 2-hydroxylase [Source:HGNC Symbol;Acc:HGNC:8940]),	0	0	0	3	0	2	0	0	0	0	0	0.217702584	0	0.180667702	0	0
circRNA.348	-	10:13294428|13295606(-)	exon	ENSG00000107537(PHYH:phytanoyl-CoA 2-hydroxylase [Source:HGNC Symbol;Acc:HGNC:8940]),	0	0	0	0	0	3	0	0	0	0	0	0	0	0.271001553	0	0
circRNA.349	hsa_circ_0017804	10:13333817|13333971(-)	exon	ENSG00000086475(SEPHS1:selenophosphate synthetase 1 [Source:HGNC Symbol;Acc:HGNC:19685]),	2	0	0	0	0	0	0	0	0.154949683	0	0	0	0	0	0	0
circRNA.350	hsa_circ_0003136	10:13333817|13345028(-)	exon	ENSG00000086475(SEPHS1:selenophosphate synthetase 1 [Source:HGNC Symbol;Acc:HGNC:19685]),	3	0	0	0	0	0	0	0	0.232424525	0	0	0	0	0	0	0
circRNA.351	hsa_circ_0000271	10:133395713|133402773(+)	exon	ENSG00000148824(MTG1:mitochondrial ribosome associated GTPase 1 [Source:HGNC Symbol;Acc:HGNC:32159]),ENSG00000254536(AL360181.3:novel protein, PAOX-MTG1 readthrough),	0	0	0	0	0	0	3	2	0	0	0	0	0	0	0.232233108	0.149526822
circRNA.352	-	10:133396196|133398515(+)	exon	ENSG00000254536(AL360181.3:novel protein, PAOX-MTG1 readthrough),ENSG00000148824(MTG1:mitochondrial ribosome associated GTPase 1 [Source:HGNC Symbol;Acc:HGNC:32159]),	0	0	0	0	0	2	0	0	0	0	0	0	0	0.180667702	0	0
circRNA.353	-	10:133398435|133399619(+)	exon	ENSG00000254536(AL360181.3:novel protein, PAOX-MTG1 readthrough),ENSG00000148824(MTG1:mitochondrial ribosome associated GTPase 1 [Source:HGNC Symbol;Acc:HGNC:32159]),	5	0	0	0	0	0	0	0	0.387374209	0	0	0	0	0	0	0
circRNA.354	hsa_circ_0003966	10:133398435|133399653(+)	exon	ENSG00000148824(MTG1:mitochondrial ribosome associated GTPase 1 [Source:HGNC Symbol;Acc:HGNC:32159]),	2	0	0	2	2	0	0	3	0.154949683	0	0	0.145135056	0.149441962	0	0	0.224290233
circRNA.355	-	10:133491222|133498005(+)	exon	ENSG00000214279(SCART1:scavenger receptor family member expressed on T cells 1 [Source:HGNC Symbol;Acc:HGNC:32411]),	0	0	0	0	0	2	0	0	0	0	0	0	0	0.180667702	0	0
circRNA.356	-	10:13480899|13492876(-)	exon	ENSG00000165626(BEND7:BEN domain containing 7 [Source:HGNC Symbol;Acc:HGNC:23514]),	0	0	2	0	0	0	0	0	0	0	0.160394525	0	0	0	0	0
circRNA.357	-	10:13492611|13496888(-)	exon	ENSG00000165626(BEND7:BEN domain containing 7 [Source:HGNC Symbol;Acc:HGNC:23514]),	0	0	0	0	3	5	0	2	0	0	0	0	0.224162943	0.451669256	0	0.149526822
circRNA.358	hsa_circ_0004281	10:13659323|13663509(-)	exon	ENSG00000151474(FRMD4A:FERM domain containing 4A [Source:HGNC Symbol;Acc:HGNC:25491]),	0	3	3	0	0	0	0	0	0	0.20818641	0.240591787	0	0	0	0	0
circRNA.359	-	10:13663453|13666325(-)	exon	ENSG00000151474(FRMD4A:FERM domain containing 4A [Source:HGNC Symbol;Acc:HGNC:25491]),	6	4	3	0	10	0	2	4	0.46484905	0.27758188	0.240591787	0	0.747209809	0	0.154822072	0.299053644
circRNA.360	-	10:13674911|13707113(-)	exon	ENSG00000151474(FRMD4A:FERM domain containing 4A [Source:HGNC Symbol;Acc:HGNC:25491]),	0	0	2	0	0	0	0	0	0	0	0.160394525	0	0	0	0	0
circRNA.361	-	10:13693482|13694039(-)	exon	ENSG00000151474(FRMD4A:FERM domain containing 4A [Source:HGNC Symbol;Acc:HGNC:25491]),	0	0	0	0	4	0	0	0	0	0	0	0	0.298883924	0	0	0
circRNA.362	-	10:13701340|13707113(-)	exon	ENSG00000151474(FRMD4A:FERM domain containing 4A [Source:HGNC Symbol;Acc:HGNC:25491]),	3	0	0	0	0	0	0	0	0.232424525	0	0	0	0	0	0	0
circRNA.363	hsa_circ_0007844	10:13737844|13740577(-)	exon	ENSG00000151474(FRMD4A:FERM domain containing 4A [Source:HGNC Symbol;Acc:HGNC:25491]),	0	0	0	0	0	2	0	0	0	0	0	0	0	0.180667702	0	0
circRNA.364	-	10:13782922|13858912(-)	exon	ENSG00000151474(FRMD4A:FERM domain containing 4A [Source:HGNC Symbol;Acc:HGNC:25491]),	0	0	0	0	0	0	0	4	0	0	0	0	0	0	0	0.299053644
circRNA.365	-	10:14074667|14075265(-)	intron	ENSG00000151474(FRMD4A:FERM domain containing 4A [Source:HGNC Symbol;Acc:HGNC:25491]),ENSG00000235410(AL157896.1:uncharacterized LOC101928453 [Source:NCBI gene;Acc:101928453]),	2	0	0	0	0	0	0	0	0.154949683	0	0	0	0	0	0	0
circRNA.366	-	10:14530332|14530515(-)	exon	ENSG00000065809(FAM107B:family with sequence similarity 107 member B [Source:HGNC Symbol;Acc:HGNC:23726]),	0	0	0	0	0	2	0	0	0	0	0	0	0	0.180667702	0	0
circRNA.367	-	10:14530332|14553387(-)	exon	ENSG00000065809(FAM107B:family with sequence similarity 107 member B [Source:HGNC Symbol;Acc:HGNC:23726]),	4	0	0	0	0	0	0	0	0.309899367	0	0	0	0	0	0	0
circRNA.368	-	10:14825479|14828272(-)	exon	ENSG00000185267(CDNF:cerebral dopamine neurotrophic factor [Source:HGNC Symbol;Acc:HGNC:24913]),	10	2	0	0	5	2	0	6	0.774748417	0.13879094	0	0	0.373604905	0.180667702	0	0.448580466
circRNA.369	-	10:14854125|14855943(+)	exon	ENSG00000187522(HSPA14:heat shock protein family A (Hsp70) member 14 [Source:HGNC Symbol;Acc:HGNC:29526]),	0	0	3	3	0	0	0	3	0	0	0.240591787	0.217702584	0	0	0	0.224290233
circRNA.370	hsa_circ_0006780	10:14896846|14897517(+)	exon	ENSG00000152455(SUV39H2:suppressor of variegation 3-9 homolog 2 [Source:HGNC Symbol;Acc:HGNC:17287]),	5	0	0	0	2	0	0	4	0.387374209	0	0	0	0.149441962	0	0	0.299053644
circRNA.371	hsa_circ_0004201	10:14919738|14935564(-)	exon	ENSG00000152457(DCLRE1C:DNA cross-link repair 1C [Source:HGNC Symbol;Acc:HGNC:17642]),	0	0	0	3	2	0	0	0	0	0	0	0.217702584	0.149441962	0	0	0
circRNA.372	hsa_circ_0005697	10:14922981|14935564(-)	exon	ENSG00000152457(DCLRE1C:DNA cross-link repair 1C [Source:HGNC Symbol;Acc:HGNC:17642]),	5	0	0	0	0	0	0	0	0.387374209	0	0	0	0	0	0	0
circRNA.374	hsa_circ_0017829	10:14928016|14935564(-)	exon	ENSG00000152457(DCLRE1C:DNA cross-link repair 1C [Source:HGNC Symbol;Acc:HGNC:17642]),	2	0	0	0	0	0	0	0	0.154949683	0	0	0	0	0	0	0
circRNA.375	-	10:14932854|14935564(-)	exon	ENSG00000152457(DCLRE1C:DNA cross-link repair 1C [Source:HGNC Symbol;Acc:HGNC:17642]),	0	0	0	0	0	0	3	0	0	0	0	0	0	0	0.232233108	0
circRNA.378	-	10:14936538|14945189(-)	exon	ENSG00000152457(DCLRE1C:DNA cross-link repair 1C [Source:HGNC Symbol;Acc:HGNC:17642]),	3	0	0	0	0	0	0	0	0.232424525	0	0	0	0	0	0	0
circRNA.379	-	10:14945105|14947609(-)	exon	ENSG00000152457(DCLRE1C:DNA cross-link repair 1C [Source:HGNC Symbol;Acc:HGNC:17642]),	0	0	0	0	6	0	0	0	0	0	0	0	0.448325886	0	0	0
circRNA.380	-	10:15109040|15112963(-)	exon	ENSG00000152465(NMT2:N-myristoyltransferase 2 [Source:HGNC Symbol;Acc:HGNC:7858]),	0	0	0	0	0	0	0	3	0	0	0	0	0	0	0	0.224290233
circRNA.381	-	10:15109702|15112963(-)	exon	ENSG00000152465(NMT2:N-myristoyltransferase 2 [Source:HGNC Symbol;Acc:HGNC:7858]),	2	0	0	0	0	0	0	0	0.154949683	0	0	0	0	0	0	0
circRNA.382	-	10:15128195|15130312(-)	intron	ENSG00000152464(RPP38:ribonuclease P/MRP subunit p38 [Source:HGNC Symbol;Acc:HGNC:30329]),ENSG00000152465(NMT2:N-myristoyltransferase 2 [Source:HGNC Symbol;Acc:HGNC:7858]),	2	0	0	0	0	2	0	3	0.154949683	0	0	0	0	0.180667702	0	0.224290233
circRNA.383	-	10:15128350|15130312(-)	exon	ENSG00000152465(NMT2:N-myristoyltransferase 2 [Source:HGNC Symbol;Acc:HGNC:7858]),	3	0	0	0	0	0	0	0	0.232424525	0	0	0	0	0	0	0
circRNA.384	-	10:15136640|15139852(+)	intron	ENSG00000152465(NMT2:N-myristoyltransferase 2 [Source:HGNC Symbol;Acc:HGNC:7858]),	0	0	0	0	0	0	0	2	0	0	0	0	0	0	0	0.149526822
circRNA.385	-	10:15275855|15284105(-)	exon	ENSG00000148468(FAM171A1:family with sequence similarity 171 member A1 [Source:HGNC Symbol;Acc:HGNC:23522]),	5	4	10	0	7	6	2	3	0.387374209	0.27758188	0.801972625	0	0.523046867	0.542003107	0.154822072	0.224290233
circRNA.386	-	10:15283878|15284105(-)	exon	ENSG00000148468(FAM171A1:family with sequence similarity 171 member A1 [Source:HGNC Symbol;Acc:HGNC:23522]),	0	0	0	0	2	0	0	0	0	0	0	0	0.149441962	0	0	0
circRNA.387	-	10:15313312|15313771(-)	intron	ENSG00000148468(FAM171A1:family with sequence similarity 171 member A1 [Source:HGNC Symbol;Acc:HGNC:23522]),	2	0	0	0	0	0	0	0	0.154949683	0	0	0	0	0	0	0
circRNA.388	-	10:15530421|15531151(-)	intron	ENSG00000077943(ITGA8:integrin subunit alpha 8 [Source:HGNC Symbol;Acc:HGNC:6144]),	0	0	0	0	0	0	0	2	0	0	0	0	0	0	0	0.149526822
circRNA.389	-	10:15531050|15586664(-)	exon	ENSG00000077943(ITGA8:integrin subunit alpha 8 [Source:HGNC Symbol;Acc:HGNC:6144]),	9	0	0	0	0	0	0	0	0.697273575	0	0	0	0	0	0	0
circRNA.390	hsa_circ_0017836	10:15531050|15592304(-)	exon	ENSG00000077943(ITGA8:integrin subunit alpha 8 [Source:HGNC Symbol;Acc:HGNC:6144]),	19	0	0	0	0	0	0	0	1.472021993	0	0	0	0	0	0	0
circRNA.391	-	10:15548455|15575594(-)	exon	ENSG00000077943(ITGA8:integrin subunit alpha 8 [Source:HGNC Symbol;Acc:HGNC:6144]),	4	0	0	0	0	0	0	0	0.309899367	0	0	0	0	0	0	0
circRNA.392	-	10:15548455|15586664(-)	exon	ENSG00000077943(ITGA8:integrin subunit alpha 8 [Source:HGNC Symbol;Acc:HGNC:6144]),	11	0	0	0	4	0	0	15	0.852223259	0	0	0	0.298883924	0	0	1.121451165
circRNA.393	-	10:15548455|15592304(-)	exon	ENSG00000077943(ITGA8:integrin subunit alpha 8 [Source:HGNC Symbol;Acc:HGNC:6144]),	37	0	0	0	3	2	11	48	2.866569144	0	0	0	0.224162943	0.180667702	0.851521395	3.588643728
circRNA.394	-	10:15558074|15572369(-)	exon	ENSG00000077943(ITGA8:integrin subunit alpha 8 [Source:HGNC Symbol;Acc:HGNC:6144]),	0	0	0	0	0	0	0	2	0	0	0	0	0	0	0	0.149526822
circRNA.395	-	10:15558074|15586664(-)	exon	ENSG00000077943(ITGA8:integrin subunit alpha 8 [Source:HGNC Symbol;Acc:HGNC:6144]),	6	0	0	0	0	0	0	6	0.46484905	0	0	0	0	0	0	0.448580466
circRNA.396	hsa_circ_0017837	10:15558074|15592304(-)	exon	ENSG00000077943(ITGA8:integrin subunit alpha 8 [Source:HGNC Symbol;Acc:HGNC:6144]),	13	0	0	0	0	0	0	18	1.007172942	0	0	0	0	0	0	1.345741398
circRNA.397	-	10:15572211|15575594(-)	exon	ENSG00000077943(ITGA8:integrin subunit alpha 8 [Source:HGNC Symbol;Acc:HGNC:6144]),	9	0	0	0	0	2	5	10	0.697273575	0	0	0	0	0.180667702	0.387055179	0.74763411
circRNA.398	-	10:15572211|15586664(-)	exon	ENSG00000077943(ITGA8:integrin subunit alpha 8 [Source:HGNC Symbol;Acc:HGNC:6144]),	29	0	4	0	2	3	5	20	2.24677041	0	0.32078905	0	0.149441962	0.271001553	0.387055179	1.49526822
circRNA.399	-	10:15572211|15592304(-)	exon	ENSG00000077943(ITGA8:integrin subunit alpha 8 [Source:HGNC Symbol;Acc:HGNC:6144]),	31	0	2	0	10	3	5	12	2.401720093	0	0.160394525	0	0.747209809	0.271001553	0.387055179	0.897160932
circRNA.400	-	10:15572211|15597299(-)	exon	ENSG00000077943(ITGA8:integrin subunit alpha 8 [Source:HGNC Symbol;Acc:HGNC:6144]),	5	0	0	0	2	0	0	2	0.387374209	0	0	0	0.149441962	0	0	0.149526822
circRNA.401	-	10:15575489|15586664(-)	exon	ENSG00000077943(ITGA8:integrin subunit alpha 8 [Source:HGNC Symbol;Acc:HGNC:6144]),	72	3	4	0	7	2	41	73	5.578188604	0.20818641	0.32078905	0	0.523046867	0.180667702	3.173852472	5.457729003
circRNA.402	-	10:15575489|15592304(-)	exon	ENSG00000077943(ITGA8:integrin subunit alpha 8 [Source:HGNC Symbol;Acc:HGNC:6144]),	223	29	24	2	42	33	47	174	17.2768897	2.012468631	1.9247343	0.145135056	3.138281199	2.981017086	3.638318687	13.00883351
circRNA.403	-	10:15584611|15586664(-)	intron	ENSG00000077943(ITGA8:integrin subunit alpha 8 [Source:HGNC Symbol;Acc:HGNC:6144]),	4	0	0	0	0	0	0	0	0.309899367	0	0	0	0	0	0	0
circRNA.404	-	10:15586584|15592304(-)	exon	ENSG00000077943(ITGA8:integrin subunit alpha 8 [Source:HGNC Symbol;Acc:HGNC:6144]),	4	0	0	0	0	0	3	0	0.309899367	0	0	0	0	0	0.232233108	0
circRNA.405	-	10:15586584|15597299(-)	exon	ENSG00000077943(ITGA8:integrin subunit alpha 8 [Source:HGNC Symbol;Acc:HGNC:6144]),	18	0	4	0	7	0	3	10	1.394547151	0	0.32078905	0	0.523046867	0	0.232233108	0.74763411
circRNA.406	-	10:15596756|15597154(-)	exon	ENSG00000077943(ITGA8:integrin subunit alpha 8 [Source:HGNC Symbol;Acc:HGNC:6144]),	0	0	0	0	0	0	0	2	0	0	0	0	0	0	0	0.149526822
circRNA.407	-	10:15604208|15608290(-)	exon	ENSG00000077943(ITGA8:integrin subunit alpha 8 [Source:HGNC Symbol;Acc:HGNC:6144]),	0	0	0	0	0	0	0	2	0	0	0	0	0	0	0	0.149526822
circRNA.408	-	10:15613660|15672749(-)	exon	ENSG00000077943(ITGA8:integrin subunit alpha 8 [Source:HGNC Symbol;Acc:HGNC:6144]),	3	0	0	0	0	0	0	0	0.232424525	0	0	0	0	0	0	0
circRNA.409	-	10:15644030|15647051(-)	exon	ENSG00000077943(ITGA8:integrin subunit alpha 8 [Source:HGNC Symbol;Acc:HGNC:6144]),	0	0	0	0	2	0	4	2	0	0	0	0	0.149441962	0	0.309644144	0.149526822
circRNA.410	hsa_circ_0017841	10:15671603|15672749(-)	exon	ENSG00000077943(ITGA8:integrin subunit alpha 8 [Source:HGNC Symbol;Acc:HGNC:6144]),	4	0	0	0	0	0	0	0	0.309899367	0	0	0	0	0	0	0
circRNA.411	-	10:15677592|15684127(-)	exon	ENSG00000077943(ITGA8:integrin subunit alpha 8 [Source:HGNC Symbol;Acc:HGNC:6144]),	2	0	0	0	0	0	0	0	0.154949683	0	0	0	0	0	0	0
circRNA.412	hsa_circ_0017848	10:15796100|15847943(-)	exon	ENSG00000148481(MINDY3:MINDY lysine 48 deubiquitinase 3 [Source:HGNC Symbol;Acc:HGNC:23578]),	6	0	5	0	5	3	0	3	0.46484905	0	0.400986312	0	0.373604905	0.271001553	0	0.224290233
circRNA.413	-	10:15816835|15834616(-)	exon	ENSG00000148481(MINDY3:MINDY lysine 48 deubiquitinase 3 [Source:HGNC Symbol;Acc:HGNC:23578]),	0	0	4	0	5	0	0	2	0	0	0.32078905	0	0.373604905	0	0	0.149526822
circRNA.414	hsa_circ_0017850	10:15816835|15837318(-)	exon	ENSG00000148481(MINDY3:MINDY lysine 48 deubiquitinase 3 [Source:HGNC Symbol;Acc:HGNC:23578]),	0	0	3	0	0	0	0	0	0	0	0.240591787	0	0	0	0	0
circRNA.415	hsa_circ_0000219	10:15816835|15847943(-)	exon	ENSG00000148481(MINDY3:MINDY lysine 48 deubiquitinase 3 [Source:HGNC Symbol;Acc:HGNC:23578]),	47	13	34	13	76	27	6	43	3.641317561	0.90214111	2.726706925	0.943377862	5.678794551	2.43901398	0.464466215	3.214826673
circRNA.416	hsa_circ_0008178	10:15821656|15843272(-)	exon	ENSG00000148481(MINDY3:MINDY lysine 48 deubiquitinase 3 [Source:HGNC Symbol;Acc:HGNC:23578]),	3	0	0	0	2	0	0	3	0.232424525	0	0	0	0.149441962	0	0	0.224290233
circRNA.417	hsa_circ_0000220	10:15821656|15847943(-)	exon	ENSG00000148481(MINDY3:MINDY lysine 48 deubiquitinase 3 [Source:HGNC Symbol;Acc:HGNC:23578]),	4	0	2	0	2	5	0	0	0.309899367	0	0.160394525	0	0.149441962	0.451669256	0	0
circRNA.418	hsa_circ_0005636	10:15833630|15834616(-)	exon	ENSG00000148481(MINDY3:MINDY lysine 48 deubiquitinase 3 [Source:HGNC Symbol;Acc:HGNC:23578]),	0	0	0	0	0	0	4	4	0	0	0	0	0	0	0.309644144	0.299053644
circRNA.419	hsa_circ_0005825	10:15833630|15843272(-)	exon	ENSG00000148481(MINDY3:MINDY lysine 48 deubiquitinase 3 [Source:HGNC Symbol;Acc:HGNC:23578]),	5	2	4	0	8	6	0	4	0.387374209	0.13879094	0.32078905	0	0.597767847	0.542003107	0	0.299053644
circRNA.420	hsa_circ_0006665	10:15833630|15847943(-)	exon	ENSG00000148481(MINDY3:MINDY lysine 48 deubiquitinase 3 [Source:HGNC Symbol;Acc:HGNC:23578]),	33	9	14	4	36	30	4	30	2.556669777	0.62455923	1.122761675	0.290270111	2.689955313	2.710015533	0.309644144	2.24290233
circRNA.421	hsa_circ_0017854	10:16484337|16486617(+)	exon	ENSG00000165983(PTER:phosphotriesterase related [Source:HGNC Symbol;Acc:HGNC:9590]),	0	3	6	0	0	0	0	0	0	0.20818641	0.481183575	0	0	0	0	0
circRNA.422	-	10:16695023|16782084(-)	exon	ENSG00000148484(RSU1:Ras suppressor protein 1 [Source:HGNC Symbol;Acc:HGNC:10464]),	0	5	0	0	0	0	0	0	0	0.34697735	0	0	0	0	0	0
circRNA.423	-	10:16731477|16734064(-)	intron	ENSG00000148484(RSU1:Ras suppressor protein 1 [Source:HGNC Symbol;Acc:HGNC:10464]),ENSG00000225213(AC073367.1:novel transcript, sense intronic to RSU1),	0	0	0	3	0	0	0	0	0	0	0	0.217702584	0	0	0	0
circRNA.424	hsa_circ_0005767	10:16752539|16754989(-)	exon	ENSG00000148484(RSU1:Ras suppressor protein 1 [Source:HGNC Symbol;Acc:HGNC:10464]),	0	0	0	3	2	2	0	2	0	0	0	0.217702584	0.149441962	0.180667702	0	0.149526822
circRNA.425	hsa_circ_0017856	10:16752539|16764510(-)	exon	ENSG00000148484(RSU1:Ras suppressor protein 1 [Source:HGNC Symbol;Acc:HGNC:10464]),	0	6	0	0	0	0	0	0	0	0.41637282	0	0	0	0	0	0
circRNA.426	hsa_circ_0006577	10:16752539|16782084(-)	exon	ENSG00000148484(RSU1:Ras suppressor protein 1 [Source:HGNC Symbol;Acc:HGNC:10464]),	2	20	15	14	8	21	0	2	0.154949683	1.387909401	1.202958937	1.01594539	0.597767847	1.897010873	0	0.149526822
circRNA.427	-	10:16869636|16877097(-)	exon	ENSG00000107611(CUBN:cubilin [Source:HGNC Symbol;Acc:HGNC:2548]),	0	2	0	0	0	0	0	0	0	0.13879094	0	0	0	0	0	0
circRNA.428	-	10:16888417|16890527(-)	exon	ENSG00000107611(CUBN:cubilin [Source:HGNC Symbol;Acc:HGNC:2548]),	0	0	0	0	0	2	0	0	0	0	0	0	0	0.180667702	0	0
circRNA.429	-	10:16906203|16907679(-)	exon	ENSG00000107611(CUBN:cubilin [Source:HGNC Symbol;Acc:HGNC:2548]),	0	10	6	0	5	5	0	0	0	0.6939547	0.481183575	0	0.373604905	0.451669256	0	0
circRNA.430	-	10:16915032|16916030(-)	exon	ENSG00000107611(CUBN:cubilin [Source:HGNC Symbol;Acc:HGNC:2548]),	0	5	0	0	0	0	0	0	0	0.34697735	0	0	0	0	0	0
circRNA.431	-	10:16982484|16984279(-)	exon	ENSG00000107611(CUBN:cubilin [Source:HGNC Symbol;Acc:HGNC:2548]),	0	0	0	0	2	4	0	0	0	0	0	0	0.149441962	0.361335404	0	0
circRNA.432	-	10:16982484|17019983(-)	exon	ENSG00000107611(CUBN:cubilin [Source:HGNC Symbol;Acc:HGNC:2548]),	0	31	32	0	11	18	0	0	0	2.151259571	2.5663124	0	0.82193079	1.62600932	0	0
circRNA.433	-	10:16982484|17025851(-)	intron	ENSG00000107611(CUBN:cubilin [Source:HGNC Symbol;Acc:HGNC:2548]),	0	4	3	0	5	0	0	0	0	0.27758188	0.240591787	0	0.373604905	0	0	0
circRNA.434	-	10:16990334|17019983(-)	exon	ENSG00000107611(CUBN:cubilin [Source:HGNC Symbol;Acc:HGNC:2548]),	0	2	0	0	0	0	0	0	0	0.13879094	0	0	0	0	0	0
circRNA.435	-	10:17065508|17088345(-)	exon	ENSG00000107611(CUBN:cubilin [Source:HGNC Symbol;Acc:HGNC:2548]),	0	0	2	0	0	0	0	0	0	0	0.160394525	0	0	0	0	0
circRNA.436	-	10:17071426|17071971(-)	exon	ENSG00000107611(CUBN:cubilin [Source:HGNC Symbol;Acc:HGNC:2548]),	0	0	0	0	2	0	0	0	0	0	0	0	0.149441962	0	0	0
circRNA.437	-	10:17084271|17085759(-)	exon	ENSG00000107611(CUBN:cubilin [Source:HGNC Symbol;Acc:HGNC:2548]),	0	4	0	0	0	0	0	0	0	0.27758188	0	0	0	0	0	0
circRNA.438	-	10:17100005|17104605(-)	exon	ENSG00000107611(CUBN:cubilin [Source:HGNC Symbol;Acc:HGNC:2548]),	0	3	2	0	3	6	0	0	0	0.20818641	0.160394525	0	0.224162943	0.542003107	0	0
circRNA.439	-	10:17100005|17105575(-)	exon	ENSG00000107611(CUBN:cubilin [Source:HGNC Symbol;Acc:HGNC:2548]),	0	2	0	0	0	0	0	0	0	0.13879094	0	0	0	0	0	0
circRNA.440	-	10:17103125|17105575(-)	exon	ENSG00000107611(CUBN:cubilin [Source:HGNC Symbol;Acc:HGNC:2548]),	0	5	0	0	0	0	0	0	0	0.34697735	0	0	0	0	0	0
circRNA.441	-	10:17105457|17111050(-)	exon	ENSG00000107611(CUBN:cubilin [Source:HGNC Symbol;Acc:HGNC:2548]),	0	0	0	0	0	3	0	0	0	0	0	0	0	0.271001553	0	0
circRNA.442	-	10:17109640|17111050(-)	exon	ENSG00000107611(CUBN:cubilin [Source:HGNC Symbol;Acc:HGNC:2548]),	0	2	0	0	0	0	0	0	0	0.13879094	0	0	0	0	0	0
circRNA.443	-	10:17153507|17201808(-)	exon	ENSG00000107614(TRDMT1:tRNA aspartic acid methyltransferase 1 [Source:HGNC Symbol;Acc:HGNC:2977]),	2	2	0	0	0	0	0	0	0.154949683	0.13879094	0	0	0	0	0	0
circRNA.444	-	10:17157441|17168917(-)	exon	ENSG00000107614(TRDMT1:tRNA aspartic acid methyltransferase 1 [Source:HGNC Symbol;Acc:HGNC:2977]),	15	2	3	0	14	3	3	3	1.162122626	0.13879094	0.240591787	0	1.046093733	0.271001553	0.232233108	0.224290233
circRNA.445	-	10:17359514|17390620(-)	exon	ENSG00000148488(ST8SIA6:ST8 alpha-N-acetyl-neuraminide alpha-2,8-sialyltransferase 6 [Source:HGNC Symbol;Acc:HGNC:23317]),	0	0	8	0	2	0	0	2	0	0	0.6415781	0	0.149441962	0	0	0.149526822
circRNA.446	-	10:17540806|17543789(-)	intergenic_region	n/a	0	0	0	0	0	3	0	0	0	0	0	0	0	0.271001553	0	0
circRNA.447	hsa_circ_0006751	10:17603560|17604047(-)	exon	ENSG00000165996(HACD1:3-hydroxyacyl-CoA dehydratase 1 [Source:HGNC Symbol;Acc:HGNC:9639]),	0	3	8	3	17	12	3	5	0	0.20818641	0.6415781	0.217702584	1.270256676	1.084006213	0.232233108	0.373817055
circRNA.448	hsa_circ_0008311	10:17704431|17705741(+)	exon	ENSG00000136738(STAM:signal transducing adaptor molecule [Source:HGNC Symbol;Acc:HGNC:11357]),	25	9	19	9	26	31	9	22	1.936871043	0.62455923	1.523747987	0.653107751	1.942745504	2.800349384	0.696699323	1.644795042
circRNA.449	-	10:17885269|17898266(+)	exon	ENSG00000260314(MRC1:mannose receptor C-type 1 [Source:HGNC Symbol;Acc:HGNC:7228]),	0	0	0	3	3	0	0	0	0	0	0	0.217702584	0.224162943	0	0	0
circRNA.450	-	10:17894210|17898266(+)	exon	ENSG00000260314(MRC1:mannose receptor C-type 1 [Source:HGNC Symbol;Acc:HGNC:7228]),	0	0	0	0	3	0	0	0	0	0	0	0	0.224162943	0	0	0
circRNA.451	-	10:17894210|17900953(+)	exon	ENSG00000260314(MRC1:mannose receptor C-type 1 [Source:HGNC Symbol;Acc:HGNC:7228]),	0	0	0	0	4	0	0	0	0	0	0	0	0.298883924	0	0	0
circRNA.452	-	10:17901973|17907698(+)	exon	ENSG00000260314(MRC1:mannose receptor C-type 1 [Source:HGNC Symbol;Acc:HGNC:7228]),	0	0	0	2	0	0	0	0	0	0	0	0.145135056	0	0	0	0
circRNA.453	-	10:179994|198005(+)	exon	ENSG00000015171(ZMYND11:zinc finger MYND-type containing 11 [Source:HGNC Symbol;Acc:HGNC:16966]),	0	0	0	0	0	0	0	2	0	0	0	0	0	0	0	0.149526822
circRNA.454	hsa_circ_0017359	10:179994|210048(+)	exon	ENSG00000015171(ZMYND11:zinc finger MYND-type containing 11 [Source:HGNC Symbol;Acc:HGNC:16966]),	40	2	13	11	22	19	20	44	3.098993669	0.13879094	1.042564412	0.798242806	1.64386158	1.716343171	1.548220718	3.289590084
circRNA.455	hsa_circ_0008225	10:179994|221356(+)	exon	ENSG00000015171(ZMYND11:zinc finger MYND-type containing 11 [Source:HGNC Symbol;Acc:HGNC:16966]),	69	13	33	9	34	22	28	64	5.345764079	0.90214111	2.646509662	0.653107751	2.540513352	1.987344724	2.167509005	4.784858304
circRNA.456	-	10:18527588|18536196(+)	exon	ENSG00000165995(CACNB2:calcium voltage-gated channel auxiliary subunit beta 2 [Source:HGNC Symbol;Acc:HGNC:1402]),	0	3	0	0	6	3	0	2	0	0.20818641	0	0	0.448325886	0.271001553	0	0.149526822
circRNA.457	-	10:18585949|18616293(-)	exon	ENSG00000241058(NSUN6:NOP2/Sun RNA methyltransferase family member 6 [Source:HGNC Symbol;Acc:HGNC:23529]),	4	0	0	0	0	0	0	0	0.309899367	0	0	0	0	0	0	0
circRNA.458	-	10:18596208|18616293(-)	exon	ENSG00000241058(NSUN6:NOP2/Sun RNA methyltransferase family member 6 [Source:HGNC Symbol;Acc:HGNC:23529]),	2	0	0	0	0	0	0	0	0.154949683	0	0	0	0	0	0	0
circRNA.459	-	10:18609845|18612251(-)	intron	ENSG00000241058(NSUN6:NOP2/Sun RNA methyltransferase family member 6 [Source:HGNC Symbol;Acc:HGNC:23529]),	2	0	0	0	0	0	0	0	0.154949683	0	0	0	0	0	0	0
circRNA.460	-	10:18609845|18616293(-)	exon	ENSG00000241058(NSUN6:NOP2/Sun RNA methyltransferase family member 6 [Source:HGNC Symbol;Acc:HGNC:23529]),	9	3	0	0	0	8	6	5	0.697273575	0.20818641	0	0	0	0.722670809	0.464466215	0.373817055
circRNA.461	-	10:19607777|19615923(+)	exon	ENSG00000204740(MALRD1:MAM and LDL receptor class A domain containing 1 [Source:HGNC Symbol;Acc:HGNC:24331]),	0	0	0	0	2	0	0	0	0	0	0	0	0.149441962	0	0	0
circRNA.462	-	10:20143295|20147902(+)	exon	ENSG00000120594(PLXDC2:plexin domain containing 2 [Source:HGNC Symbol;Acc:HGNC:21013]),	0	2	0	0	2	2	0	0	0	0.13879094	0	0	0.149441962	0.180667702	0	0
circRNA.463	hsa_circ_0017924	10:20143295|20164567(+)	exon	ENSG00000120594(PLXDC2:plexin domain containing 2 [Source:HGNC Symbol;Acc:HGNC:21013]),	6	3	7	2	11	12	2	2	0.46484905	0.20818641	0.561380837	0.145135056	0.82193079	1.084006213	0.154822072	0.149526822
circRNA.464	hsa_circ_0017925	10:20143295|20177409(+)	exon	ENSG00000120594(PLXDC2:plexin domain containing 2 [Source:HGNC Symbol;Acc:HGNC:21013]),	0	2	0	0	6	0	0	4	0	0.13879094	0	0	0.448325886	0	0	0.299053644
circRNA.465	hsa_circ_0000224	10:20147784|20177409(+)	exon	ENSG00000120594(PLXDC2:plexin domain containing 2 [Source:HGNC Symbol;Acc:HGNC:21013]),	0	0	0	0	0	6	0	0	0	0	0	0	0	0.542003107	0	0
circRNA.466	hsa_circ_0017927	10:20176999|20177409(+)	exon	ENSG00000120594(PLXDC2:plexin domain containing 2 [Source:HGNC Symbol;Acc:HGNC:21013]),	5	0	3	0	7	0	0	4	0.387374209	0	0.240591787	0	0.523046867	0	0	0.299053644
circRNA.467	hsa_circ_0017929	10:20211669|20219102(+)	exon	ENSG00000120594(PLXDC2:plexin domain containing 2 [Source:HGNC Symbol;Acc:HGNC:21013]),	0	3	7	0	7	9	0	0	0	0.20818641	0.561380837	0	0.523046867	0.81300466	0	0
circRNA.468	-	10:20243070|20245505(+)	intron	ENSG00000120594(PLXDC2:plexin domain containing 2 [Source:HGNC Symbol;Acc:HGNC:21013]),	0	0	0	0	2	0	0	0	0	0	0	0	0.149441962	0	0	0
circRNA.469	-	10:20945338|20961779(-)	intron	ENSG00000078114(NEBL:nebulette [Source:HGNC Symbol;Acc:HGNC:16932]),	5	4	2	0	4	3	0	8	0.387374209	0.27758188	0.160394525	0	0.298883924	0.271001553	0	0.598107288
circRNA.470	-	10:20945338|21020663(-)	intron	ENSG00000078114(NEBL:nebulette [Source:HGNC Symbol;Acc:HGNC:16932]),	0	0	0	0	4	0	0	0	0	0	0	0	0.298883924	0	0	0
circRNA.471	-	10:20957731|20961779(-)	intron	ENSG00000078114(NEBL:nebulette [Source:HGNC Symbol;Acc:HGNC:16932]),	2	3	3	0	0	8	0	0	0.154949683	0.20818641	0.240591787	0	0	0.722670809	0	0
circRNA.472	-	10:21316072|21321131(-)	intergenic_region	n/a	0	0	0	5	0	0	0	0	0	0	0	0.362837639	0	0	0	0
circRNA.473	-	10:21321010|21327907(-)	intergenic_region	n/a	0	0	0	3	0	0	0	0	0	0	0	0.217702584	0	0	0	0
circRNA.474	hsa_circ_0017943	10:21614831|21651768(+)	exon	ENSG00000078403(MLLT10:MLLT10, histone lysine methyltransferase DOT1L cofactor [Source:HGNC Symbol;Acc:HGNC:16063]),	2	0	0	2	0	0	0	0	0.154949683	0	0	0.145135056	0	0	0	0
circRNA.475	hsa_circ_0017950	10:21681332|21713950(+)	exon	ENSG00000078403(MLLT10:MLLT10, histone lysine methyltransferase DOT1L cofactor [Source:HGNC Symbol;Acc:HGNC:16063]),	3	0	0	0	2	0	0	2	0.232424525	0	0	0	0.149441962	0	0	0.149526822
circRNA.476	-	10:21681332|21727928(+)	exon	ENSG00000078403(MLLT10:MLLT10, histone lysine methyltransferase DOT1L cofactor [Source:HGNC Symbol;Acc:HGNC:16063]),	0	0	0	0	2	0	0	0	0	0	0	0	0.149441962	0	0	0
circRNA.477	-	10:21682225|21726355(+)	exon	ENSG00000078403(MLLT10:MLLT10, histone lysine methyltransferase DOT1L cofactor [Source:HGNC Symbol;Acc:HGNC:16063]),	0	0	2	0	0	0	0	0	0	0	0.160394525	0	0	0	0	0
circRNA.478	hsa_circ_0007084	10:21713772|21727928(+)	exon	ENSG00000078403(MLLT10:MLLT10, histone lysine methyltransferase DOT1L cofactor [Source:HGNC Symbol;Acc:HGNC:16063]),	19	13	9	13	15	13	13	10	1.472021993	0.90214111	0.721775362	0.943377862	1.120814714	1.174340064	1.006343467	0.74763411
circRNA.479	hsa_circ_0017954	10:21726244|21727928(+)	exon	ENSG00000078403(MLLT10:MLLT10, histone lysine methyltransferase DOT1L cofactor [Source:HGNC Symbol;Acc:HGNC:16063]),	0	0	0	0	2	0	0	0	0	0	0	0	0.149441962	0	0	0
circRNA.480	-	10:21904522|21929141(-)	exon	ENSG00000136770(DNAJC1:DnaJ heat shock protein family (Hsp40) member C1 [Source:HGNC Symbol;Acc:HGNC:20090]),	0	0	4	0	0	0	0	0	0	0	0.32078905	0	0	0	0	0
circRNA.481	-	10:21928506|21929141(-)	exon	ENSG00000136770(DNAJC1:DnaJ heat shock protein family (Hsp40) member C1 [Source:HGNC Symbol;Acc:HGNC:20090]),	3	7	3	0	2	6	0	0	0.232424525	0.48576829	0.240591787	0	0.149441962	0.542003107	0	0
circRNA.482	-	10:220637|221356(+)	intron	ENSG00000015171(ZMYND11:zinc finger MYND-type containing 11 [Source:HGNC Symbol;Acc:HGNC:16966]),	0	0	0	0	0	0	2	0	0	0	0	0	0	0	0.154822072	0
circRNA.483	-	10:221195|221356(+)	exon	ENSG00000015171(ZMYND11:zinc finger MYND-type containing 11 [Source:HGNC Symbol;Acc:HGNC:16966]),	10	0	0	0	0	0	2	3	0.774748417	0	0	0	0	0	0.154822072	0.224290233
circRNA.484	-	10:22317884|22319018(+)	exon	ENSG00000148444(COMMD3:COMM domain containing 3 [Source:HGNC Symbol;Acc:HGNC:23332]),ENSG00000269897(COMMD3-BMI1:COMMD3-BMI1 readthrough [Source:HGNC Symbol;Acc:HGNC:48326]),	3	0	0	0	0	0	0	0	0.232424525	0	0	0	0	0	0	0
circRNA.485	-	10:22328134|22328698(+)	exon	ENSG00000168283(BMI1:BMI1 proto-oncogene, polycomb ring finger [Source:HGNC Symbol;Acc:HGNC:1066]),ENSG00000269897(COMMD3-BMI1:COMMD3-BMI1 readthrough [Source:HGNC Symbol;Acc:HGNC:48326]),	0	0	0	0	0	0	3	0	0	0	0	0	0	0	0.232233108	0
circRNA.486	-	10:22550659|22573457(-)	exon	ENSG00000150867(PIP4K2A:phosphatidylinositol-5-phosphate 4-kinase type 2 alpha [Source:HGNC Symbol;Acc:HGNC:8997]),	0	0	0	0	2	0	0	3	0	0	0	0	0.149441962	0	0	0.224290233
circRNA.487	hsa_circ_0005318	10:22567851|22609717(-)	exon	ENSG00000150867(PIP4K2A:phosphatidylinositol-5-phosphate 4-kinase type 2 alpha [Source:HGNC Symbol;Acc:HGNC:8997]),	0	0	0	0	0	3	0	0	0	0	0	0	0	0.271001553	0	0
circRNA.488	hsa_circ_0003583	10:22591629|22609717(-)	exon	ENSG00000150867(PIP4K2A:phosphatidylinositol-5-phosphate 4-kinase type 2 alpha [Source:HGNC Symbol;Acc:HGNC:8997]),	0	0	0	0	2	0	0	0	0	0	0	0	0.149441962	0	0	0
circRNA.489	hsa_circ_0003826	10:22607927|22609717(-)	exon	ENSG00000150867(PIP4K2A:phosphatidylinositol-5-phosphate 4-kinase type 2 alpha [Source:HGNC Symbol;Acc:HGNC:8997]),	0	17	28	0	0	0	0	0	0	1.179722991	2.24552335	0	0	0	0	0
circRNA.490	-	10:23104144|23110318(+)	exon	ENSG00000148450(MSRB2:methionine sulfoxide reductase B2 [Source:HGNC Symbol;Acc:HGNC:17061]),	0	0	0	0	0	0	0	2	0	0	0	0	0	0	0	0.149526822
circRNA.491	-	10:23223598|23250691(-)	exon	ENSG00000179133(C10orf67:chromosome 10 open reading frame 67 [Source:HGNC Symbol;Acc:HGNC:28716]),	4	0	0	0	0	0	0	0	0.309899367	0	0	0	0	0	0	0
circRNA.492	-	10:23322394|23333182(-)	exon	ENSG00000179133(C10orf67:chromosome 10 open reading frame 67 [Source:HGNC Symbol;Acc:HGNC:28716]),	0	0	3	0	0	0	0	0	0	0	0.240591787	0	0	0	0	0
circRNA.493	-	10:23877406|24007374(+)	exon	ENSG00000120549(KIAA1217:KIAA1217 [Source:HGNC Symbol;Acc:HGNC:25428]),	2	0	0	0	0	0	0	0	0.154949683	0	0	0	0	0	0	0
circRNA.494	-	10:24219626|24219909(+)	exon	ENSG00000120549(KIAA1217:KIAA1217 [Source:HGNC Symbol;Acc:HGNC:25428]),	4	0	0	0	5	6	0	0	0.309899367	0	0	0	0.373604905	0.542003107	0	0
circRNA.495	-	10:24219626|24246437(+)	intron	ENSG00000120549(KIAA1217:KIAA1217 [Source:HGNC Symbol;Acc:HGNC:25428]),	0	0	4	0	0	0	0	0	0	0	0.32078905	0	0	0	0	0
circRNA.496	-	10:24367119|24381067(+)	exon	ENSG00000120549(KIAA1217:KIAA1217 [Source:HGNC Symbol;Acc:HGNC:25428]),	0	0	0	0	0	2	0	0	0	0	0	0	0	0.180667702	0	0
circRNA.497	-	10:24380869|24384423(+)	intron	ENSG00000120549(KIAA1217:KIAA1217 [Source:HGNC Symbol;Acc:HGNC:25428]),	2	0	0	0	0	3	0	0	0.154949683	0	0	0	0	0.271001553	0	0
circRNA.498	-	10:24380869|24438479(+)	exon	ENSG00000120549(KIAA1217:KIAA1217 [Source:HGNC Symbol;Acc:HGNC:25428]),	2	0	0	0	0	0	0	0	0.154949683	0	0	0	0	0	0	0
circRNA.499	-	10:24432995|24438479(+)	exon	ENSG00000120549(KIAA1217:KIAA1217 [Source:HGNC Symbol;Acc:HGNC:25428]),	0	3	2	0	0	2	0	0	0	0.20818641	0.160394525	0	0	0.180667702	0	0
circRNA.500	-	10:24494500|24501545(+)	exon	ENSG00000120549(KIAA1217:KIAA1217 [Source:HGNC Symbol;Acc:HGNC:25428]),	0	0	2	0	0	0	0	0	0	0	0.160394525	0	0	0	0	0
circRNA.501	hsa_circ_0017974	10:24494500|24513434(+)	exon	ENSG00000120549(KIAA1217:KIAA1217 [Source:HGNC Symbol;Acc:HGNC:25428]),	0	0	0	0	8	0	0	0	0	0	0	0	0.597767847	0	0	0
circRNA.502	-	10:24521782|24528119(+)	exon	ENSG00000120549(KIAA1217:KIAA1217 [Source:HGNC Symbol;Acc:HGNC:25428]),	0	0	2	0	0	0	0	0	0	0	0.160394525	0	0	0	0	0
circRNA.503	hsa_circ_0006580	10:24524323|24528119(+)	exon	ENSG00000120549(KIAA1217:KIAA1217 [Source:HGNC Symbol;Acc:HGNC:25428]),	0	0	0	0	0	0	2	0	0	0	0	0	0	0	0.154822072	0
circRNA.504	-	10:24527936|24536893(+)	exon	ENSG00000120549(KIAA1217:KIAA1217 [Source:HGNC Symbol;Acc:HGNC:25428]),	0	2	0	0	0	0	0	0	0	0.13879094	0	0	0	0	0	0
circRNA.505	-	10:24544981|24545851(+)	exon	ENSG00000120549(KIAA1217:KIAA1217 [Source:HGNC Symbol;Acc:HGNC:25428]),	0	0	7	0	0	0	0	3	0	0	0.561380837	0	0	0	0	0.224290233
circRNA.506	-	10:24629996|24635103(-)	exon	ENSG00000107863(ARHGAP21:Rho GTPase activating protein 21 [Source:HGNC Symbol;Acc:HGNC:23725]),	3	2	0	3	0	0	0	0	0.232424525	0.13879094	0	0.217702584	0	0	0	0
circRNA.507	-	10:24629996|24670397(-)	exon	ENSG00000107863(ARHGAP21:Rho GTPase activating protein 21 [Source:HGNC Symbol;Acc:HGNC:23725]),	2	0	0	0	0	0	0	0	0.154949683	0	0	0	0	0	0	0
circRNA.508	-	10:24633402|24635103(-)	exon	ENSG00000107863(ARHGAP21:Rho GTPase activating protein 21 [Source:HGNC Symbol;Acc:HGNC:23725]),	0	0	0	0	2	3	0	0	0	0	0	0	0.149441962	0.271001553	0	0
circRNA.509	-	10:24666985|24673223(-)	intron	ENSG00000107863(ARHGAP21:Rho GTPase activating protein 21 [Source:HGNC Symbol;Acc:HGNC:23725]),	0	0	0	0	0	0	0	2	0	0	0	0	0	0	0	0.149526822
circRNA.510	-	10:24851388|24858409(-)	exon	ENSG00000099256(PRTFDC1:phosphoribosyl transferase domain containing 1 [Source:HGNC Symbol;Acc:HGNC:23333]),	0	0	0	0	3	2	0	0	0	0	0	0	0.224162943	0.180667702	0	0
circRNA.511	-	10:24855318|24858409(-)	exon	ENSG00000099256(PRTFDC1:phosphoribosyl transferase domain containing 1 [Source:HGNC Symbol;Acc:HGNC:23333]),	6	0	0	0	0	0	0	0	0.46484905	0	0	0	0	0	0	0
circRNA.512	hsa_circ_0017995	10:24937184|24942436(-)	exon	ENSG00000099256(PRTFDC1:phosphoribosyl transferase domain containing 1 [Source:HGNC Symbol;Acc:HGNC:23333]),	12	0	5	5	5	5	3	13	0.929698101	0	0.400986312	0.362837639	0.373604905	0.451669256	0.232233108	0.971924343
circRNA.513	-	10:24961806|24963957(+)	intergenic_region	n/a	3	0	2	0	0	3	0	0	0.232424525	0	0.160394525	0	0	0.271001553	0	0
circRNA.514	-	10:259985|263658(-)	intergenic_region	n/a	0	3	0	0	0	0	0	0	0	0.20818641	0	0	0	0	0	0
circRNA.515	-	10:26066975|26070401(+)	exon	ENSG00000095777(MYO3A:myosin IIIA [Source:HGNC Symbol;Acc:HGNC:7601]),	13	2	2	0	0	0	0	3	1.007172942	0.13879094	0.160394525	0	0	0	0	0.224290233
circRNA.516	-	10:26088203|26096682(+)	exon	ENSG00000095777(MYO3A:myosin IIIA [Source:HGNC Symbol;Acc:HGNC:7601]),	4	0	0	0	0	0	0	2	0.309899367	0	0	0	0	0	0	0.149526822
circRNA.517	-	10:263204|263658(-)	intergenic_region	n/a	10	0	5	0	3	10	0	17	0.774748417	0	0.400986312	0	0.224162943	0.903338511	0	1.270977987
circRNA.518	hsa_circ_0006063	10:26500819|26503274(+)	exon	ENSG00000077420(APBB1IP:amyloid beta precursor protein binding family B member 1 interacting protein [Source:HGNC Symbol;Acc:HGNC:17379]),	0	0	0	0	6	0	0	7	0	0	0	0	0.448325886	0	0	0.523343877
circRNA.519	hsa_circ_0018000	10:26704677|26705394(+)	exon	ENSG00000148459(PDSS1:decaprenyl diphosphate synthase subunit 1 [Source:HGNC Symbol;Acc:HGNC:17759]),	0	0	0	4	0	0	0	3	0	0	0	0.290270111	0	0	0	0.224290233
circRNA.520	hsa_circ_0008115	10:26704677|26709768(+)	exon	ENSG00000148459(PDSS1:decaprenyl diphosphate synthase subunit 1 [Source:HGNC Symbol;Acc:HGNC:17759]),	0	0	0	0	0	0	0	2	0	0	0	0	0	0	0	0.149526822
circRNA.521	hsa_circ_0008134	10:26705286|26720359(+)	exon	ENSG00000148459(PDSS1:decaprenyl diphosphate synthase subunit 1 [Source:HGNC Symbol;Acc:HGNC:17759]),	4	0	0	0	0	0	0	0	0.309899367	0	0	0	0	0	0	0
circRNA.522	-	10:26720135|26724127(+)	intron	ENSG00000148459(PDSS1:decaprenyl diphosphate synthase subunit 1 [Source:HGNC Symbol;Acc:HGNC:17759]),	2	0	0	0	0	0	0	0	0.154949683	0	0	0	0	0	0	0
circRNA.523	-	10:26759062|26770345(-)	exon	ENSG00000136754(ABI1:abl interactor 1 [Source:HGNC Symbol;Acc:HGNC:11320]),	0	0	0	0	2	0	0	2	0	0	0	0	0.149441962	0	0	0.149526822
circRNA.524	-	10:26763880|26765318(-)	exon	ENSG00000136754(ABI1:abl interactor 1 [Source:HGNC Symbol;Acc:HGNC:11320]),	0	0	0	0	0	2	0	0	0	0	0	0	0	0.180667702	0	0
circRNA.525	-	10:26764510|26765318(-)	intron	ENSG00000136754(ABI1:abl interactor 1 [Source:HGNC Symbol;Acc:HGNC:11320]),	4	0	0	0	3	3	0	0	0.309899367	0	0	0	0.224162943	0.271001553	0	0
circRNA.526	-	10:26765218|26777241(-)	exon	ENSG00000136754(ABI1:abl interactor 1 [Source:HGNC Symbol;Acc:HGNC:11320]),	0	0	0	0	2	0	0	0	0	0	0	0	0.149441962	0	0	0
circRNA.528	hsa_circ_0018007	10:27012882|27014711(-)	exon	ENSG00000107890(ANKRD26:ankyrin repeat domain 26 [Source:HGNC Symbol;Acc:HGNC:29186]),	0	0	0	2	8	2	3	5	0	0	0	0.145135056	0.597767847	0.180667702	0.232233108	0.373817055
circRNA.529	-	10:27039965|27043567(-)	exon	ENSG00000107890(ANKRD26:ankyrin repeat domain 26 [Source:HGNC Symbol;Acc:HGNC:29186]),	2	0	6	6	7	6	7	2	0.154949683	0	0.481183575	0.435405167	0.523046867	0.542003107	0.541877251	0.149526822
circRNA.530	hsa_circ_0018012	10:27060345|27061242(-)	exon	ENSG00000107890(ANKRD26:ankyrin repeat domain 26 [Source:HGNC Symbol;Acc:HGNC:29186]),	2	0	0	3	0	0	3	8	0.154949683	0	0	0.217702584	0	0	0.232233108	0.598107288
circRNA.531	-	10:27060345|27064081(-)	exon	ENSG00000107890(ANKRD26:ankyrin repeat domain 26 [Source:HGNC Symbol;Acc:HGNC:29186]),	4	0	0	0	0	0	0	0	0.309899367	0	0	0	0	0	0	0
circRNA.532	hsa_circ_0018015	10:27066487|27079161(-)	exon	ENSG00000107890(ANKRD26:ankyrin repeat domain 26 [Source:HGNC Symbol;Acc:HGNC:29186]),	0	0	0	0	3	0	0	0	0	0	0	0	0.224162943	0	0	0
circRNA.533	-	10:27067157|27079161(-)	exon	ENSG00000107890(ANKRD26:ankyrin repeat domain 26 [Source:HGNC Symbol;Acc:HGNC:29186]),	7	0	0	0	7	2	0	2	0.542323892	0	0	0	0.523046867	0.180667702	0	0.149526822
circRNA.534	hsa_circ_0018016	10:27067157|27086609(-)	exon	ENSG00000107890(ANKRD26:ankyrin repeat domain 26 [Source:HGNC Symbol;Acc:HGNC:29186]),	4	0	2	0	0	0	0	0	0.309899367	0	0.160394525	0	0	0	0	0
circRNA.535	-	10:27111986|27116345(-)	exon	ENSG00000136758(YME1L1:YME1 like 1 ATPase [Source:HGNC Symbol;Acc:HGNC:12843]),	0	0	0	0	0	2	0	0	0	0	0	0	0	0.180667702	0	0
circRNA.536	hsa_circ_0006534	10:27117576|27121448(-)	exon	ENSG00000136758(YME1L1:YME1 like 1 ATPase [Source:HGNC Symbol;Acc:HGNC:12843]),	3	0	5	0	11	3	4	4	0.232424525	0	0.400986312	0	0.82193079	0.271001553	0.309644144	0.299053644
circRNA.537	hsa_circ_0018023	10:27119294|27121448(-)	exon	ENSG00000136758(YME1L1:YME1 like 1 ATPase [Source:HGNC Symbol;Acc:HGNC:12843]),	0	0	2	0	3	0	0	0	0	0	0.160394525	0	0.224162943	0	0	0
circRNA.538	-	10:27120435|27121448(-)	exon	ENSG00000136758(YME1L1:YME1 like 1 ATPase [Source:HGNC Symbol;Acc:HGNC:12843]),	0	0	0	5	3	0	0	0	0	0	0	0.362837639	0.224162943	0	0	0
circRNA.539	-	10:27122841|27126786(-)	exon	ENSG00000136758(YME1L1:YME1 like 1 ATPase [Source:HGNC Symbol;Acc:HGNC:12843]),	2	0	0	0	0	3	0	0	0.154949683	0	0	0	0	0.271001553	0	0
circRNA.540	-	10:27126317|27126786(-)	intron	ENSG00000136758(YME1L1:YME1 like 1 ATPase [Source:HGNC Symbol;Acc:HGNC:12843]),	2	0	0	0	0	0	0	0	0.154949683	0	0	0	0	0	0	0
circRNA.541	hsa_circ_0005125	10:27131859|27136385(-)	exon	ENSG00000136758(YME1L1:YME1 like 1 ATPase [Source:HGNC Symbol;Acc:HGNC:12843]),	4	4	2	0	7	0	0	2	0.309899367	0.27758188	0.160394525	0	0.523046867	0	0	0.149526822
circRNA.542	-	10:27134039|27136385(-)	exon	ENSG00000136758(YME1L1:YME1 like 1 ATPase [Source:HGNC Symbol;Acc:HGNC:12843]),	0	0	2	0	5	0	0	0	0	0	0.160394525	0	0.373604905	0	0	0
circRNA.543	hsa_circ_0018025	10:27134831|27136385(-)	exon	ENSG00000136758(YME1L1:YME1 like 1 ATPase [Source:HGNC Symbol;Acc:HGNC:12843]),	17	7	8	8	19	17	6	11	1.317072309	0.48576829	0.6415781	0.580540223	1.419698638	1.535675469	0.464466215	0.822397521
circRNA.544	-	10:27138767|27145590(-)	intron	ENSG00000136758(YME1L1:YME1 like 1 ATPase [Source:HGNC Symbol;Acc:HGNC:12843]),	2	0	0	0	0	0	0	0	0.154949683	0	0	0	0	0	0	0
circRNA.545	hsa_circ_0005633	10:27142387|27145590(-)	exon	ENSG00000136758(YME1L1:YME1 like 1 ATPase [Source:HGNC Symbol;Acc:HGNC:12843]),	17	5	10	9	43	26	0	0	1.317072309	0.34697735	0.801972625	0.653107751	3.21300218	2.348680129	0	0
circRNA.546	-	10:27158549|27159758(+)	exon	ENSG00000120539(MASTL:microtubule associated serine/threonine kinase like [Source:HGNC Symbol;Acc:HGNC:19042]),	11	2	3	0	5	0	0	3	0.852223259	0.13879094	0.240591787	0	0.373604905	0	0	0.224290233
circRNA.547	-	10:27158549|27161182(+)	exon	ENSG00000120539(MASTL:microtubule associated serine/threonine kinase like [Source:HGNC Symbol;Acc:HGNC:19042]),	6	0	0	3	0	3	0	5	0.46484905	0	0	0.217702584	0	0.271001553	0	0.373817055
circRNA.548	hsa_circ_0018032	10:27158549|27165539(+)	exon	ENSG00000120539(MASTL:microtubule associated serine/threonine kinase like [Source:HGNC Symbol;Acc:HGNC:19042]),	0	4	0	0	0	0	0	0	0	0.27758188	0	0	0	0	0	0
circRNA.549	hsa_circ_0000225	10:27165064|27165539(+)	exon	ENSG00000120539(MASTL:microtubule associated serine/threonine kinase like [Source:HGNC Symbol;Acc:HGNC:19042]),	18	3	7	2	0	5	10	21	1.394547151	0.20818641	0.561380837	0.145135056	0	0.451669256	0.774110359	1.570031631
circRNA.550	hsa_circ_0004809	10:27180953|27181581(+)	exon	ENSG00000120539(MASTL:microtubule associated serine/threonine kinase like [Source:HGNC Symbol;Acc:HGNC:19042]),	0	0	0	3	0	0	0	0	0	0	0	0.217702584	0	0	0	0
circRNA.551	-	10:27208246|27208445(-)	exon	ENSG00000107897(ACBD5:acyl-CoA binding domain containing 5 [Source:HGNC Symbol;Acc:HGNC:23338]),	0	0	0	2	0	0	0	0	0	0	0	0.145135056	0	0	0	0
circRNA.552	-	10:27219723|27231820(-)	exon	ENSG00000107897(ACBD5:acyl-CoA binding domain containing 5 [Source:HGNC Symbol;Acc:HGNC:23338]),	0	0	0	0	2	0	0	0	0	0	0	0	0.149441962	0	0	0
circRNA.553	-	10:27231748|27235212(-)	exon	ENSG00000107897(ACBD5:acyl-CoA binding domain containing 5 [Source:HGNC Symbol;Acc:HGNC:23338]),	0	0	0	0	5	0	0	0	0	0	0	0	0.373604905	0	0	0
circRNA.554	-	10:27526828|27533994(+)	exon	ENSG00000099246(RAB18:RAB18, member RAS oncogene family [Source:HGNC Symbol;Acc:HGNC:14244]),	0	0	0	0	0	0	0	3	0	0	0	0	0	0	0	0.224290233
circRNA.555	hsa_circ_0000226	10:27532507|27533994(+)	exon	ENSG00000099246(RAB18:RAB18, member RAS oncogene family [Source:HGNC Symbol;Acc:HGNC:14244]),	39	8	26	10	26	22	17	34	3.021518827	0.55516376	2.085128825	0.725675278	1.942745504	1.987344724	1.31598761	2.541955974
circRNA.556	-	10:27935010|27936880(-)	exon	ENSG00000169126(ARMC4:armadillo repeat containing 4 [Source:HGNC Symbol;Acc:HGNC:25583]),	5	0	0	0	0	0	0	2	0.387374209	0	0	0	0	0	0	0.149526822
circRNA.557	-	10:28147483|28238735(-)	exon	ENSG00000150054(MPP7:membrane palmitoylated protein 7 [Source:HGNC Symbol;Acc:HGNC:26542]),	0	0	2	0	0	0	0	0	0	0	0.160394525	0	0	0	0	0
circRNA.558	-	10:28535562|28535757(+)	exon	ENSG00000095787(WAC:WW domain containing adaptor with coiled-coil [Source:HGNC Symbol;Acc:HGNC:17327]),	2	0	0	0	0	0	0	0	0.154949683	0	0	0	0	0	0	0
circRNA.559	hsa_circ_0018054	10:28583399|28590832(+)	exon	ENSG00000095787(WAC:WW domain containing adaptor with coiled-coil [Source:HGNC Symbol;Acc:HGNC:17327]),	15	10	4	3	13	9	4	5	1.162122626	0.6939547	0.32078905	0.217702584	0.971372752	0.81300466	0.309644144	0.373817055
circRNA.560	hsa_circ_0007503	10:28583399|28596041(+)	exon	ENSG00000095787(WAC:WW domain containing adaptor with coiled-coil [Source:HGNC Symbol;Acc:HGNC:17327]),	0	0	8	0	3	0	0	0	0	0	0.6415781	0	0.224162943	0	0	0
circRNA.561	-	10:28614567|28616362(+)	exon	ENSG00000095787(WAC:WW domain containing adaptor with coiled-coil [Source:HGNC Symbol;Acc:HGNC:17327]),	0	0	0	0	5	0	0	0	0	0	0	0	0.373604905	0	0	0
circRNA.562	-	10:29458274|29460451(+)	intron	ENSG00000224597(SVIL-AS1:SVIL antisense RNA 1 [Source:HGNC Symbol;Acc:HGNC:51219]),ENSG00000197321(SVIL:supervillin [Source:HGNC Symbol;Acc:HGNC:11480]),	0	0	0	0	0	0	2	0	0	0	0	0	0	0	0.154822072	0
circRNA.563	-	10:29462277|29463635(-)	exon	ENSG00000197321(SVIL:supervillin [Source:HGNC Symbol;Acc:HGNC:11480]),	0	0	5	0	0	4	5	2	0	0	0.400986312	0	0	0.361335404	0.387055179	0.149526822
circRNA.564	hsa_circ_0007338	10:29657969|29686651(-)	exon	ENSG00000197321(SVIL:supervillin [Source:HGNC Symbol;Acc:HGNC:11480]),	0	0	0	14	4	0	0	0	0	0	0	1.01594539	0.298883924	0	0	0
circRNA.565	-	10:30108787|30110831(+)	intron	ENSG00000165757(JCAD:junctional cadherin 5 associated [Source:HGNC Symbol;Acc:HGNC:29283]),	14	0	5	3	11	3	46	0	1.084647784	0	0.400986312	0.217702584	0.82193079	0.271001553	3.560907651	0
circRNA.566	-	10:30108787|30121162(+)	intergenic_region	n/a	0	0	0	0	0	0	2	0	0	0	0	0	0	0	0.154822072	0
circRNA.567	-	10:30313891|30337027(-)	exon	ENSG00000107951(MTPAP:mitochondrial poly(A) polymerase [Source:HGNC Symbol;Acc:HGNC:25532]),	2	0	0	0	0	0	0	0	0.154949683	0	0	0	0	0	0	0
circRNA.568	-	10:30315963|30316204(-)	exon	ENSG00000107951(MTPAP:mitochondrial poly(A) polymerase [Source:HGNC Symbol;Acc:HGNC:25532]),	0	0	0	0	0	0	0	2	0	0	0	0	0	0	0	0.149526822
circRNA.569	hsa_circ_0018070	10:30315963|30316210(-)	exon	ENSG00000107951(MTPAP:mitochondrial poly(A) polymerase [Source:HGNC Symbol;Acc:HGNC:25532]),	0	0	0	0	0	0	10	0	0	0	0	0	0	0	0.774110359	0
circRNA.570	-	10:30447782|30450519(+)	exon	ENSG00000107968(MAP3K8:mitogen-activated protein kinase kinase kinase 8 [Source:HGNC Symbol;Acc:HGNC:6860]),	0	0	0	3	0	0	0	0	0	0	0	0.217702584	0	0	0	0
circRNA.571	-	10:30450258|30450519(+)	exon	ENSG00000107968(MAP3K8:mitogen-activated protein kinase kinase kinase 8 [Source:HGNC Symbol;Acc:HGNC:6860]),	0	0	0	5	5	5	0	0	0	0	0	0.362837639	0.373604905	0.451669256	0	0
circRNA.572	-	10:30450258|30451744(+)	exon	ENSG00000107968(MAP3K8:mitogen-activated protein kinase kinase kinase 8 [Source:HGNC Symbol;Acc:HGNC:6860]),	0	0	0	0	2	0	0	0	0	0	0	0	0.149441962	0	0	0
circRNA.573	-	10:30875331|30909015(-)	exon	ENSG00000183621(ZNF438:zinc finger protein 438 [Source:HGNC Symbol;Acc:HGNC:21029]),	0	0	2	0	0	0	0	0	0	0	0.160394525	0	0	0	0	0
circRNA.574	-	10:30908933|30941651(-)	exon	ENSG00000183621(ZNF438:zinc finger protein 438 [Source:HGNC Symbol;Acc:HGNC:21029]),	0	0	0	4	0	0	0	0	0	0	0	0.290270111	0	0	0	0
circRNA.575	-	10:30941575|30984426(-)	exon	ENSG00000183621(ZNF438:zinc finger protein 438 [Source:HGNC Symbol;Acc:HGNC:21029]),	0	0	6	0	3	0	0	0	0	0	0.481183575	0	0.224162943	0	0	0
circRNA.576	hsa_circ_0006608	10:3118782|3120044(+)	exon	ENSG00000067057(PFKP:phosphofructokinase, platelet [Source:HGNC Symbol;Acc:HGNC:8878]),	2	0	0	4	9	3	0	4	0.154949683	0	0	0.290270111	0.672488828	0.271001553	0	0.299053644
circRNA.577	-	10:3118782|3129983(+)	exon	ENSG00000067057(PFKP:phosphofructokinase, platelet [Source:HGNC Symbol;Acc:HGNC:8878]),	0	0	0	0	0	0	0	3	0	0	0	0	0	0	0	0.224290233
circRNA.578	-	10:3132380|3135838(+)	exon	ENSG00000067057(PFKP:phosphofructokinase, platelet [Source:HGNC Symbol;Acc:HGNC:8878]),	0	0	0	0	2	0	0	0	0	0	0	0	0.149441962	0	0	0
circRNA.579	hsa_circ_0004737	10:31355144|31358333(+)	exon	ENSG00000148516(ZEB1:zinc finger E-box binding homeobox 1 [Source:HGNC Symbol;Acc:HGNC:11642]),	4	0	3	24	2	0	4	8	0.309899367	0	0.240591787	1.741620668	0.149441962	0	0.309644144	0.598107288
circRNA.580	hsa_circ_0000227	10:31355144|31387266(+)	exon	ENSG00000148516(ZEB1:zinc finger E-box binding homeobox 1 [Source:HGNC Symbol;Acc:HGNC:11642]),	6	0	3	13	9	0	0	2	0.46484905	0	0.240591787	0.943377862	0.672488828	0	0	0.149526822
circRNA.581	hsa_circ_0007045	10:31355144|31387798(+)	exon	ENSG00000148516(ZEB1:zinc finger E-box binding homeobox 1 [Source:HGNC Symbol;Acc:HGNC:11642]),	0	0	0	25	4	6	3	5	0	0	0	1.814188196	0.298883924	0.542003107	0.232233108	0.373817055
circRNA.582	hsa_circ_0008893	10:31355147|31358333(+)	exon	ENSG00000148516(ZEB1:zinc finger E-box binding homeobox 1 [Source:HGNC Symbol;Acc:HGNC:11642]),	0	0	0	9	0	2	0	0	0	0	0	0.653107751	0	0.180667702	0	0
circRNA.583	hsa_circ_0003519	10:31355147|31387266(+)	exon	ENSG00000148516(ZEB1:zinc finger E-box binding homeobox 1 [Source:HGNC Symbol;Acc:HGNC:11642]),	3	0	0	11	3	2	0	0	0.232424525	0	0	0.798242806	0.224162943	0.180667702	0	0
circRNA.584	hsa_circ_0002765	10:31355147|31387798(+)	exon	ENSG00000148516(ZEB1:zinc finger E-box binding homeobox 1 [Source:HGNC Symbol;Acc:HGNC:11642]),	0	5	3	13	6	4	0	0	0	0.34697735	0.240591787	0.943377862	0.448325886	0.361335404	0	0
circRNA.585	hsa_circ_0000228	10:31373018|31387266(+)	exon	ENSG00000148516(ZEB1:zinc finger E-box binding homeobox 1 [Source:HGNC Symbol;Acc:HGNC:11642]),	6	2	9	29	18	6	3	4	0.46484905	0.13879094	0.721775362	2.104458308	1.344977657	0.542003107	0.232233108	0.299053644
circRNA.586	hsa_circ_0003793	10:31373018|31387798(+)	exon	ENSG00000148516(ZEB1:zinc finger E-box binding homeobox 1 [Source:HGNC Symbol;Acc:HGNC:11642]),	9	0	0	19	6	2	0	0	0.697273575	0	0	1.378783029	0.448325886	0.180667702	0	0
circRNA.587	hsa_circ_0000230	10:31373018|31461237(+)	exon	ENSG00000148516(ZEB1:zinc finger E-box binding homeobox 1 [Source:HGNC Symbol;Acc:HGNC:11642]),	3	0	3	4	2	0	0	0	0.232424525	0	0.240591787	0.290270111	0.149441962	0	0	0
circRNA.588	hsa_circ_0002140	10:31461037|31461237(+)	exon	ENSG00000148516(ZEB1:zinc finger E-box binding homeobox 1 [Source:HGNC Symbol;Acc:HGNC:11642]),	3	0	2	3	4	0	0	7	0.232424525	0	0.160394525	0.217702584	0.298883924	0	0	0.523343877
circRNA.589	-	10:31461037|31495838(+)	exon	ENSG00000148516(ZEB1:zinc finger E-box binding homeobox 1 [Source:HGNC Symbol;Acc:HGNC:11642]),	0	0	0	2	0	0	0	0	0	0	0	0.145135056	0	0	0	0
circRNA.590	hsa_circ_0004907	10:31461037|31502509(+)	exon	ENSG00000148516(ZEB1:zinc finger E-box binding homeobox 1 [Source:HGNC Symbol;Acc:HGNC:11642]),	0	0	0	3	0	0	0	2	0	0	0	0.217702584	0	0	0	0.149526822
circRNA.591	hsa_circ_0002498	10:3158040|3160330(-)	exon	ENSG00000107959(PITRM1:pitrilysin metallopeptidase 1 [Source:HGNC Symbol;Acc:HGNC:17663]),	0	0	0	0	2	0	0	0	0	0	0	0	0.149441962	0	0	0
circRNA.592	hsa_circ_0017510	10:3158914|3160330(-)	exon	ENSG00000107959(PITRM1:pitrilysin metallopeptidase 1 [Source:HGNC Symbol;Acc:HGNC:17663]),	4	8	0	0	3	10	0	4	0.309899367	0.55516376	0	0	0.224162943	0.903338511	0	0.299053644
circRNA.593	-	10:31852517|31854206(-)	exon	ENSG00000165322(ARHGAP12:Rho GTPase activating protein 12 [Source:HGNC Symbol;Acc:HGNC:16348]),	0	0	0	0	0	0	4	0	0	0	0	0	0	0	0.309644144	0
circRNA.594	hsa_circ_0000231	10:31908172|31910563(-)	exon	ENSG00000165322(ARHGAP12:Rho GTPase activating protein 12 [Source:HGNC Symbol;Acc:HGNC:16348]),	172	31	70	28	153	109	38	128	13.32567278	2.151259571	5.613808374	2.03189078	11.43231008	9.84638977	2.941619364	9.569716608
circRNA.595	-	10:31966379|31967045(+)	intergenic_region	n/a	0	0	0	0	2	0	0	0	0	0	0	0	0.149441962	0	0	0
circRNA.596	-	10:32015509|32015659(-)	exon	ENSG00000170759(KIF5B:kinesin family member 5B [Source:HGNC Symbol;Acc:HGNC:6324]),	0	4	0	0	0	0	0	0	0	0.27758188	0	0	0	0	0	0
circRNA.597	-	10:32021022|32021287(-)	exon	ENSG00000170759(KIF5B:kinesin family member 5B [Source:HGNC Symbol;Acc:HGNC:6324]),	4	0	6	0	9	0	0	0	0.309899367	0	0.481183575	0	0.672488828	0	0	0
circRNA.598	-	10:32038163|32048551(-)	exon	ENSG00000170759(KIF5B:kinesin family member 5B [Source:HGNC Symbol;Acc:HGNC:6324]),	3	0	0	0	0	0	0	0	0.232424525	0	0	0	0	0	0	0
circRNA.599	-	10:32048464|32050523(-)	intron	ENSG00000170759(KIF5B:kinesin family member 5B [Source:HGNC Symbol;Acc:HGNC:6324]),	0	0	0	4	0	0	0	2	0	0	0	0.290270111	0	0	0	0.149526822
circRNA.600	-	10:32451592|32463049(+)	exon	ENSG00000216937(CCDC7:coiled-coil domain containing 7 [Source:HGNC Symbol;Acc:HGNC:26533]),	0	3	6	0	0	0	0	0	0	0.20818641	0.481183575	0	0	0	0	0
circRNA.601	-	10:32451592|32474023(+)	exon	ENSG00000216937(CCDC7:coiled-coil domain containing 7 [Source:HGNC Symbol;Acc:HGNC:26533]),	0	2	0	0	6	5	0	2	0	0.13879094	0	0	0.448325886	0.451669256	0	0.149526822
circRNA.602	-	10:32462683|32472542(+)	exon	ENSG00000216937(CCDC7:coiled-coil domain containing 7 [Source:HGNC Symbol;Acc:HGNC:26533]),	0	0	0	0	0	5	0	0	0	0	0	0	0	0.451669256	0	0
circRNA.603	-	10:32462683|32474023(+)	exon	ENSG00000216937(CCDC7:coiled-coil domain containing 7 [Source:HGNC Symbol;Acc:HGNC:26533]),	0	5	4	7	12	4	4	7	0	0.34697735	0.32078905	0.507972695	0.896651771	0.361335404	0.309644144	0.523343877
circRNA.604	-	10:32462683|32544301(+)	exon	ENSG00000216937(CCDC7:coiled-coil domain containing 7 [Source:HGNC Symbol;Acc:HGNC:26533]),	0	2	0	0	0	0	0	0	0	0.13879094	0	0	0	0	0	0
circRNA.605	-	10:32469385|32474023(+)	intron	ENSG00000216937(CCDC7:coiled-coil domain containing 7 [Source:HGNC Symbol;Acc:HGNC:26533]),	0	0	2	0	3	0	0	0	0	0	0.160394525	0	0.224162943	0	0	0
circRNA.606	hsa_circ_0002351	10:32471064|32474023(+)	exon	ENSG00000216937(CCDC7:coiled-coil domain containing 7 [Source:HGNC Symbol;Acc:HGNC:26533]),	0	3	0	0	0	4	0	0	0	0.20818641	0	0	0	0.361335404	0	0
circRNA.607	-	10:325394|327176(-)	intron	ENSG00000151240(DIP2C:disco interacting protein 2 homolog C [Source:HGNC Symbol;Acc:HGNC:29150]),	0	0	0	0	0	0	0	3	0	0	0	0	0	0	0	0.224290233
circRNA.608	hsa_circ_0000233	10:32543300|32584304(+)	exon	ENSG00000216937(CCDC7:coiled-coil domain containing 7 [Source:HGNC Symbol;Acc:HGNC:26533]),	3	0	4	0	8	16	0	5	0.232424525	0	0.32078905	0	0.597767847	1.445341618	0	0.373817055
circRNA.609	-	10:32543300|32623817(+)	exon	ENSG00000216937(CCDC7:coiled-coil domain containing 7 [Source:HGNC Symbol;Acc:HGNC:26533]),	0	0	2	0	0	4	0	0	0	0	0.160394525	0	0	0.361335404	0	0
circRNA.610	hsa_circ_0008679	10:32565558|32584304(+)	exon	ENSG00000216937(CCDC7:coiled-coil domain containing 7 [Source:HGNC Symbol;Acc:HGNC:26533]),	0	0	3	0	16	9	0	0	0	0	0.240591787	0	1.195535695	0.81300466	0	0
circRNA.611	-	10:32565558|32623817(+)	exon	ENSG00000216937(CCDC7:coiled-coil domain containing 7 [Source:HGNC Symbol;Acc:HGNC:26533]),	0	0	0	0	4	0	0	0	0	0	0	0	0.298883924	0	0	0
circRNA.612	hsa_circ_0017374	10:327006|341329(-)	exon	ENSG00000151240(DIP2C:disco interacting protein 2 homolog C [Source:HGNC Symbol;Acc:HGNC:29150]),	0	0	0	0	0	0	0	2	0	0	0	0	0	0	0	0.149526822
circRNA.613	-	10:32805015|32824604(+)	exon	ENSG00000216937(CCDC7:coiled-coil domain containing 7 [Source:HGNC Symbol;Acc:HGNC:26533]),	0	2	3	0	3	4	0	5	0	0.13879094	0.240591787	0	0.224162943	0.361335404	0	0.373817055
circRNA.614	-	10:33263646|33263873(-)	exon	ENSG00000099250(NRP1:neuropilin 1 [Source:HGNC Symbol;Acc:HGNC:8004]),	2	0	2	0	3	0	0	0	0.154949683	0	0.160394525	0	0.224162943	0	0	0
circRNA.615	-	10:33263646|33270856(-)	exon	ENSG00000099250(NRP1:neuropilin 1 [Source:HGNC Symbol;Acc:HGNC:8004]),	0	0	0	0	2	0	0	0	0	0	0	0	0.149441962	0	0	0
circRNA.616	-	10:34119613|34131583(-)	exon	ENSG00000148498(PARD3:par-3 family cell polarity regulator [Source:HGNC Symbol;Acc:HGNC:16051]),	0	0	0	0	3	0	0	0	0	0	0	0	0.224162943	0	0	0
circRNA.617	hsa_circ_0018168	10:34269657|34284245(-)	exon	ENSG00000148498(PARD3:par-3 family cell polarity regulator [Source:HGNC Symbol;Acc:HGNC:16051]),	68	24	38	0	69	41	15	0	5.268289237	1.665491281	3.047495975	0	5.155747684	3.703687895	1.161165538	0
circRNA.618	hsa_circ_0002487	10:34331117|34360259(-)	exon	ENSG00000148498(PARD3:par-3 family cell polarity regulator [Source:HGNC Symbol;Acc:HGNC:16051]),	0	0	0	0	3	0	0	0	0	0	0	0	0.224162943	0	0	0
circRNA.619	-	10:34347965|34360259(-)	exon	ENSG00000148498(PARD3:par-3 family cell polarity regulator [Source:HGNC Symbol;Acc:HGNC:16051]),	5	0	0	0	0	0	0	0	0.387374209	0	0	0	0	0	0	0
circRNA.620	-	10:34359147|34360259(-)	exon	ENSG00000148498(PARD3:par-3 family cell polarity regulator [Source:HGNC Symbol;Acc:HGNC:16051]),	2	0	0	0	0	0	0	0	0.154949683	0	0	0	0	0	0	0
circRNA.621	hsa_circ_0018179	10:34372498|34375002(-)	exon	ENSG00000148498(PARD3:par-3 family cell polarity regulator [Source:HGNC Symbol;Acc:HGNC:16051]),	0	0	0	0	2	0	0	0	0	0	0	0	0.149441962	0	0	0
circRNA.622	-	10:34399330|34517159(-)	exon	ENSG00000148498(PARD3:par-3 family cell polarity regulator [Source:HGNC Symbol;Acc:HGNC:16051]),	3	0	0	0	0	0	0	0	0.232424525	0	0	0	0	0	0	0
circRNA.623	hsa_circ_0018184	10:34450317|34517159(-)	exon	ENSG00000148498(PARD3:par-3 family cell polarity regulator [Source:HGNC Symbol;Acc:HGNC:16051]),	15	0	2	0	7	2	0	4	1.162122626	0	0.160394525	0	0.523046867	0.180667702	0	0.299053644
circRNA.624	-	10:34450317|34545288(-)	intron	ENSG00000148498(PARD3:par-3 family cell polarity regulator [Source:HGNC Symbol;Acc:HGNC:16051]),	2	0	0	0	0	0	0	0	0.154949683	0	0	0	0	0	0	0
circRNA.625	-	10:34470085|34517159(-)	exon	ENSG00000148498(PARD3:par-3 family cell polarity regulator [Source:HGNC Symbol;Acc:HGNC:16051]),	7	0	2	0	0	4	0	3	0.542323892	0	0.160394525	0	0	0.361335404	0	0.224290233
circRNA.626	-	10:34470085|34545288(-)	intron	ENSG00000148498(PARD3:par-3 family cell polarity regulator [Source:HGNC Symbol;Acc:HGNC:16051]),	2	0	0	0	0	0	0	0	0.154949683	0	0	0	0	0	0	0
circRNA.627	-	10:34499005|34517159(-)	intron	ENSG00000148498(PARD3:par-3 family cell polarity regulator [Source:HGNC Symbol;Acc:HGNC:16051]),	0	0	0	0	6	0	0	0	0	0	0	0	0.448325886	0	0	0
circRNA.628	-	10:34516979|34545288(-)	intron	ENSG00000148498(PARD3:par-3 family cell polarity regulator [Source:HGNC Symbol;Acc:HGNC:16051]),	2	0	0	0	0	0	0	0	0.154949683	0	0	0	0	0	0	0
circRNA.629	-	10:34516979|34696419(-)	exon	ENSG00000148498(PARD3:par-3 family cell polarity regulator [Source:HGNC Symbol;Acc:HGNC:16051]),	0	0	4	0	4	0	0	3	0	0	0.32078905	0	0.298883924	0	0	0.224290233
circRNA.630	-	10:35031300|35033273(-)	exon	ENSG00000108094(CUL2:cullin 2 [Source:HGNC Symbol;Acc:HGNC:2552]),	0	0	0	0	0	2	0	0	0	0	0	0	0	0.180667702	0	0
circRNA.631	-	10:35032435|35039082(-)	exon	ENSG00000108094(CUL2:cullin 2 [Source:HGNC Symbol;Acc:HGNC:2552]),	0	0	0	0	0	0	0	3	0	0	0	0	0	0	0	0.224290233
circRNA.632	-	10:35049683|35071339(-)	exon	ENSG00000108094(CUL2:cullin 2 [Source:HGNC Symbol;Acc:HGNC:2552]),	0	0	0	0	2	0	0	2	0	0	0	0	0.149441962	0	0	0.149526822
circRNA.633	-	10:35054434|35071339(-)	exon	ENSG00000108094(CUL2:cullin 2 [Source:HGNC Symbol;Acc:HGNC:2552]),	2	0	0	0	0	0	0	0	0.154949683	0	0	0	0	0	0	0
circRNA.634	hsa_circ_0000234	10:35060874|35071339(-)	exon	ENSG00000108094(CUL2:cullin 2 [Source:HGNC Symbol;Acc:HGNC:2552]),	12	5	4	5	12	17	3	8	0.929698101	0.34697735	0.32078905	0.362837639	0.896651771	1.535675469	0.232233108	0.598107288
circRNA.635	-	10:35062960|35071339(-)	exon	ENSG00000108094(CUL2:cullin 2 [Source:HGNC Symbol;Acc:HGNC:2552]),	2	0	0	0	0	0	0	0	0.154949683	0	0	0	0	0	0	0
circRNA.636	-	10:35070097|35071339(-)	intron	ENSG00000108094(CUL2:cullin 2 [Source:HGNC Symbol;Acc:HGNC:2552]),	3	0	0	0	0	0	0	3	0.232424525	0	0	0	0	0	0	0.224290233
circRNA.637	hsa_circ_0008276	10:35148368|35152380(+)	exon	ENSG00000095794(CREM:cAMP responsive element modulator [Source:HGNC Symbol;Acc:HGNC:2352]),	0	0	0	0	4	0	0	0	0	0	0	0	0.298883924	0	0	0
circRNA.638	-	10:35148368|35179276(+)	exon	ENSG00000095794(CREM:cAMP responsive element modulator [Source:HGNC Symbol;Acc:HGNC:2352]),	0	0	0	0	3	0	0	0	0	0	0	0	0.224162943	0	0	0
circRNA.639	hsa_circ_0018196	10:35188200|35207051(+)	exon	ENSG00000095794(CREM:cAMP responsive element modulator [Source:HGNC Symbol;Acc:HGNC:2352]),	0	0	0	0	0	0	5	0	0	0	0	0	0	0	0.387055179	0
circRNA.640	-	10:35296456|35299259(-)	intron	ENSG00000108100(CCNY:cyclin Y [Source:HGNC Symbol;Acc:HGNC:23354]),	3	0	0	4	5	0	0	0	0.232424525	0	0	0.290270111	0.373604905	0	0	0
circRNA.641	-	10:35434113|35501535(+)	exon	ENSG00000108100(CCNY:cyclin Y [Source:HGNC Symbol;Acc:HGNC:23354]),	0	0	0	0	3	0	0	0	0	0	0	0	0.224162943	0	0	0
circRNA.642	-	10:35455357|35501535(+)	exon	ENSG00000108100(CCNY:cyclin Y [Source:HGNC Symbol;Acc:HGNC:23354]),	0	0	2	0	5	0	0	0	0	0	0.160394525	0	0.373604905	0	0	0
circRNA.643	-	10:35483404|35501535(+)	exon	ENSG00000108100(CCNY:cyclin Y [Source:HGNC Symbol;Acc:HGNC:23354]),	0	0	0	0	0	0	0	4	0	0	0	0	0	0	0	0.299053644
circRNA.644	hsa_circ_0018200	10:35483404|35516623(+)	exon	ENSG00000108100(CCNY:cyclin Y [Source:HGNC Symbol;Acc:HGNC:23354]),	0	2	2	6	5	2	0	10	0	0.13879094	0.160394525	0.435405167	0.373604905	0.180667702	0	0.74763411
circRNA.645	-	10:35483404|35525999(+)	exon	ENSG00000108100(CCNY:cyclin Y [Source:HGNC Symbol;Acc:HGNC:23354]),	3	0	0	0	8	0	0	0	0.232424525	0	0	0	0.597767847	0	0	0
circRNA.646	hsa_circ_0018202	10:35501501|35530243(+)	exon	ENSG00000108100(CCNY:cyclin Y [Source:HGNC Symbol;Acc:HGNC:23354]),	0	0	3	0	2	0	0	0	0	0	0.240591787	0	0.149441962	0	0	0
circRNA.647	hsa_circ_0018204	10:35516523|35525999(+)	exon	ENSG00000108100(CCNY:cyclin Y [Source:HGNC Symbol;Acc:HGNC:23354]),	3	0	0	0	0	0	0	0	0.232424525	0	0	0	0	0	0	0
circRNA.648	hsa_circ_0000235	10:35516523|35530243(+)	exon	ENSG00000108100(CCNY:cyclin Y [Source:HGNC Symbol;Acc:HGNC:23354]),	10	7	9	0	7	12	0	0	0.774748417	0.48576829	0.721775362	0	0.523046867	1.084006213	0	0
circRNA.649	hsa_circ_0018206	10:35516523|35553185(+)	exon	ENSG00000108100(CCNY:cyclin Y [Source:HGNC Symbol;Acc:HGNC:23354]),	0	0	0	0	3	0	0	0	0	0	0	0	0.224162943	0	0	0
circRNA.650	hsa_circ_0018207	10:35525964|35530243(+)	exon	ENSG00000108100(CCNY:cyclin Y [Source:HGNC Symbol;Acc:HGNC:23354]),	0	0	0	0	0	0	0	3	0	0	0	0	0	0	0	0.224290233
circRNA.651	-	10:35529973|35553185(+)	exon	ENSG00000108100(CCNY:cyclin Y [Source:HGNC Symbol;Acc:HGNC:23354]),	0	0	3	0	0	5	0	0	0	0	0.240591787	0	0	0.451669256	0	0
circRNA.652	hsa_circ_0002042	10:366275|384146(-)	exon	ENSG00000151240(DIP2C:disco interacting protein 2 homolog C [Source:HGNC Symbol;Acc:HGNC:29150]),	3	0	2	0	7	4	0	10	0.232424525	0	0.160394525	0	0.523046867	0.361335404	0	0.74763411
circRNA.653	-	10:37775344|37776575(-)	intergenic_region	n/a	0	0	0	0	2	0	0	0	0	0	0	0	0.149441962	0	0	0
circRNA.654	-	10:37803833|37838111(-)	exon	ENSG00000198105(ZNF248:zinc finger protein 248 [Source:HGNC Symbol;Acc:HGNC:13041]),	0	0	0	0	2	0	0	0	0	0	0	0	0.149441962	0	0	0
circRNA.655	-	10:37831232|37856337(-)	exon	ENSG00000198105(ZNF248:zinc finger protein 248 [Source:HGNC Symbol;Acc:HGNC:13041]),	2	0	0	0	0	0	0	0	0.154949683	0	0	0	0	0	0	0
circRNA.656	-	10:38016871|38017386(+)	exon	ENSG00000189180(ZNF33A:zinc finger protein 33A [Source:HGNC Symbol;Acc:HGNC:13096]),	0	0	0	0	0	0	0	3	0	0	0	0	0	0	0	0.224290233
circRNA.657	-	10:38016871|38054479(+)	exon	ENSG00000189180(ZNF33A:zinc finger protein 33A [Source:HGNC Symbol;Acc:HGNC:13096]),	0	0	0	0	0	0	0	2	0	0	0	0	0	0	0	0.149526822
circRNA.659	-	10:42594595|42632439(-)	exon	ENSG00000196693(ZNF33B:zinc finger protein 33B [Source:HGNC Symbol;Acc:HGNC:13097]),	0	0	0	0	0	0	0	2	0	0	0	0	0	0	0	0.149526822
circRNA.660	-	10:42631929|42632439(-)	exon	ENSG00000196693(ZNF33B:zinc finger protein 33B [Source:HGNC Symbol;Acc:HGNC:13097]),	0	3	6	0	0	0	3	0	0	0.20818641	0.481183575	0	0	0	0.232233108	0
circRNA.661	-	10:42631929|42636972(-)	exon	ENSG00000196693(ZNF33B:zinc finger protein 33B [Source:HGNC Symbol;Acc:HGNC:13097]),	4	2	0	0	8	0	3	0	0.309899367	0.13879094	0	0	0.597767847	0	0.232233108	0
circRNA.662	-	10:42784623|42785084(+)	intron	ENSG00000165733(BMS1:BMS1, ribosome biogenesis factor [Source:HGNC Symbol;Acc:HGNC:23505]),	0	0	0	0	0	0	0	3	0	0	0	0	0	0	0	0.224290233
circRNA.663	-	10:42787168|42790511(+)	exon	ENSG00000165733(BMS1:BMS1, ribosome biogenesis factor [Source:HGNC Symbol;Acc:HGNC:23505]),	0	0	0	0	0	2	0	2	0	0	0	0	0	0.180667702	0	0.149526822
circRNA.664	hsa_circ_0007256	10:43158715|43167098(+)	exon	ENSG00000169826(CSGALNACT2:chondroitin sulfate N-acetylgalactosaminyltransferase 2 [Source:HGNC Symbol;Acc:HGNC:24292]),	2	0	0	0	5	0	0	0	0.154949683	0	0	0	0.373604905	0	0	0
circRNA.665	hsa_circ_0009002	10:43158715|43176032(+)	exon	ENSG00000169826(CSGALNACT2:chondroitin sulfate N-acetylgalactosaminyltransferase 2 [Source:HGNC Symbol;Acc:HGNC:24292]),	4	0	4	0	6	4	0	3	0.309899367	0	0.32078905	0	0.448325886	0.361335404	0	0.224290233
circRNA.666	-	10:43496016|43496530(+)	intergenic_region	n/a	0	5	13	0	12	13	4	0	0	0.34697735	1.042564412	0	0.896651771	1.174340064	0.309644144	0
circRNA.667	-	10:440871|486530(-)	exon	ENSG00000151240(DIP2C:disco interacting protein 2 homolog C [Source:HGNC Symbol;Acc:HGNC:29150]),	0	0	0	0	0	0	0	3	0	0	0	0	0	0	0	0.224290233
circRNA.668	hsa_circ_0018267	10:44378637|44380880(-)	exon	ENSG00000107562(CXCL12:C-X-C motif chemokine ligand 12 [Source:HGNC Symbol;Acc:HGNC:10672]),	0	0	0	0	0	0	0	3	0	0	0	0	0	0	0	0.224290233
circRNA.669	-	10:45059387|45092468(+)	intron	ENSG00000277757(AL358394.3:novel transcript),	0	2	0	0	0	0	4	0	0	0.13879094	0	0	0	0	0.309644144	0
circRNA.670	-	10:45395855|45412313(+)	exon	ENSG00000012779(ALOX5:arachidonate 5-lipoxygenase [Source:HGNC Symbol;Acc:HGNC:435]),	0	0	0	0	4	0	0	0	0	0	0	0	0.298883924	0	0	0
circRNA.671	hsa_circ_0018273	10:45459120|45464327(-)	exon	ENSG00000165406(MARCH8:membrane associated ring-CH-type finger 8 [Source:HGNC Symbol;Acc:HGNC:23356]),	0	0	2	0	0	0	0	0	0	0	0.160394525	0	0	0	0	0
circRNA.672	-	10:45533110|45553204(-)	exon	ENSG00000165406(MARCH8:membrane associated ring-CH-type finger 8 [Source:HGNC Symbol;Acc:HGNC:23356]),	6	0	0	0	2	3	3	5	0.46484905	0	0	0	0.149441962	0.271001553	0.232233108	0.373817055
circRNA.673	-	10:45639816|45653059(-)	exon	ENSG00000172671(ZFAND4:zinc finger AN1-type containing 4 [Source:HGNC Symbol;Acc:HGNC:23504]),	4	0	0	0	0	0	2	0	0.309899367	0	0	0	0	0	0.154822072	0
circRNA.674	-	10:45639816|45663842(-)	exon	ENSG00000172671(ZFAND4:zinc finger AN1-type containing 4 [Source:HGNC Symbol;Acc:HGNC:23504]),	0	0	0	0	0	3	0	0	0	0	0	0	0	0.271001553	0	0
circRNA.675	-	10:45648294|45653059(-)	exon	ENSG00000172671(ZFAND4:zinc finger AN1-type containing 4 [Source:HGNC Symbol;Acc:HGNC:23504]),	0	0	0	0	0	2	0	0	0	0	0	0	0	0.180667702	0	0
circRNA.676	-	10:45662580|45663842(-)	exon	ENSG00000172671(ZFAND4:zinc finger AN1-type containing 4 [Source:HGNC Symbol;Acc:HGNC:23504]),	6	2	0	0	2	2	0	0	0.46484905	0.13879094	0	0	0.149441962	0.180667702	0	0
circRNA.677	hsa_circ_0018281	10:45663542|45663842(-)	exon	ENSG00000172671(ZFAND4:zinc finger AN1-type containing 4 [Source:HGNC Symbol;Acc:HGNC:23504]),	7	0	0	3	0	3	3	3	0.542323892	0	0	0.217702584	0	0.271001553	0.232233108	0.224290233
circRNA.678	hsa_circ_0007711	10:45752588|45753237(+)	exon	ENSG00000172661(WASHC2C:WASH complex subunit 2C [Source:HGNC Symbol;Acc:HGNC:23414]),	3	8	6	0	9	3	0	2	0.232424525	0.55516376	0.481183575	0	0.672488828	0.271001553	0	0.149526822
circRNA.679	-	10:45862986|45900426(-)	exon	ENSG00000239883(PARGP1:poly(ADP-ribose) glycohydrolase pseudogene 1 [Source:HGNC Symbol;Acc:HGNC:45008]),	15	0	10	0	13	4	0	6	1.162122626	0	0.801972625	0	0.971372752	0.361335404	0	0.448580466
circRNA.680	-	10:45888165|45916171(-)	exon	ENSG00000239883(PARGP1:poly(ADP-ribose) glycohydrolase pseudogene 1 [Source:HGNC Symbol;Acc:HGNC:45008]),	0	0	0	0	2	0	0	0	0	0	0	0	0.149441962	0	0	0
circRNA.681	-	10:45908887|45916171(-)	intron	ENSG00000239883(PARGP1:poly(ADP-ribose) glycohydrolase pseudogene 1 [Source:HGNC Symbol;Acc:HGNC:45008]),	2	0	0	0	0	0	0	0	0.154949683	0	0	0	0	0	0	0
circRNA.682	-	10:45910549|45916171(-)	exon	ENSG00000239883(PARGP1:poly(ADP-ribose) glycohydrolase pseudogene 1 [Source:HGNC Symbol;Acc:HGNC:45008]),	7	0	0	0	0	0	0	0	0.542323892	0	0	0	0	0	0	0
circRNA.683	hsa_circ_0004915	10:45939361|45962994(-)	intron	ENSG00000239883(PARGP1:poly(ADP-ribose) glycohydrolase pseudogene 1 [Source:HGNC Symbol;Acc:HGNC:45008]),	31	6	14	0	19	9	0	9	2.401720093	0.41637282	1.122761675	0	1.419698638	0.81300466	0	0.672870699
circRNA.684	hsa_circ_0018376	10:45975454|45988847(+)	exon	ENSG00000265354(TIMM23:translocase of inner mitochondrial membrane 23 [Source:HGNC Symbol;Acc:HGNC:17312]),	70	13	23	41	55	37	37	85	5.42323892	0.90214111	1.844537037	2.975268642	4.109653951	3.342352491	2.864208328	6.354889935
circRNA.685	-	10:45975454|46003496(+)	exon	ENSG00000265354(TIMM23:translocase of inner mitochondrial membrane 23 [Source:HGNC Symbol;Acc:HGNC:17312]),	0	0	0	0	0	0	0	3	0	0	0	0	0	0	0	0.224290233
circRNA.686	-	10:45982523|45982930(+)	exon	ENSG00000265354(TIMM23:translocase of inner mitochondrial membrane 23 [Source:HGNC Symbol;Acc:HGNC:17312]),	0	0	0	0	0	0	2	5	0	0	0	0	0	0	0.154822072	0.373817055
circRNA.687	-	10:45982523|45985441(+)	exon	ENSG00000265354(TIMM23:translocase of inner mitochondrial membrane 23 [Source:HGNC Symbol;Acc:HGNC:17312]),	0	0	0	0	0	0	0	3	0	0	0	0	0	0	0	0.224290233
circRNA.688	hsa_circ_0003020	10:45982523|45988847(+)	exon	ENSG00000265354(TIMM23:translocase of inner mitochondrial membrane 23 [Source:HGNC Symbol;Acc:HGNC:17312]),	26	2	9	12	11	10	9	14	2.014345885	0.13879094	0.721775362	0.870810334	0.82193079	0.903338511	0.696699323	1.046687754
circRNA.689	hsa_circ_0018370	10:46012883|46013639(-)	exon	ENSG00000266412(NCOA4:nuclear receptor coactivator 4 [Source:HGNC Symbol;Acc:HGNC:7671]),	0	0	2	0	0	2	0	0	0	0	0.160394525	0	0	0.180667702	0	0
circRNA.690	hsa_circ_0007016	10:46014444|46016694(-)	exon	ENSG00000266412(NCOA4:nuclear receptor coactivator 4 [Source:HGNC Symbol;Acc:HGNC:7671]),	4	0	5	0	8	4	2	5	0.309899367	0	0.400986312	0	0.597767847	0.361335404	0.154822072	0.373817055
circRNA.691	hsa_circ_0008655	10:472439|486530(-)	exon	ENSG00000151240(DIP2C:disco interacting protein 2 homolog C [Source:HGNC Symbol;Acc:HGNC:29150]),	40	14	31	6	14	15	14	125	3.098993669	0.971536581	2.486115137	0.435405167	1.046093733	1.355007767	1.083754503	9.345426375
circRNA.692	-	10:47581212|47581578(-)	exon	ENSG00000266217(CTSLP2:cathepsin L pseudogene 2 [Source:HGNC Symbol;Acc:HGNC:2540]),	0	0	2	0	4	0	0	0	0	0	0.160394525	0	0.298883924	0	0	0
circRNA.693	-	10:48083804|48086865(-)	exon	ENSG00000278561(PTPN20CP:protein tyrosine phosphatase, non-receptor type 20C, pseudogene [Source:HGNC Symbol;Acc:HGNC:23424]),	0	0	2	0	0	0	0	0	0	0	0.160394525	0	0	0	0	0
circRNA.694	-	10:48083804|48111253(-)	intron	ENSG00000278561(PTPN20CP:protein tyrosine phosphatase, non-receptor type 20C, pseudogene [Source:HGNC Symbol;Acc:HGNC:23424]),	3	0	0	0	0	2	0	0	0.232424525	0	0	0	0	0.180667702	0	0
circRNA.695	-	10:48083804|48119455(-)	exon	ENSG00000278561(PTPN20CP:protein tyrosine phosphatase, non-receptor type 20C, pseudogene [Source:HGNC Symbol;Acc:HGNC:23424]),	0	0	0	0	2	0	0	0	0	0	0	0	0.149441962	0	0	0
circRNA.696	hsa_circ_0017521	10:4830675|4842504(+)	exon	ENSG00000165568(AKR1E2:aldo-keto reductase family 1 member E2 [Source:HGNC Symbol;Acc:HGNC:23437]),	0	2	5	0	2	0	0	0	0	0.13879094	0.400986312	0	0.149441962	0	0	0
circRNA.697	hsa_circ_0017523	10:4830675|4847299(+)	exon	ENSG00000165568(AKR1E2:aldo-keto reductase family 1 member E2 [Source:HGNC Symbol;Acc:HGNC:23437]),	0	5	4	0	9	2	0	0	0	0.34697735	0.32078905	0	0.672488828	0.180667702	0	0
circRNA.698	-	10:4830675|4873307(+)	intergenic_region	n/a	0	0	5	0	4	2	0	0	0	0	0.400986312	0	0.298883924	0.180667702	0	0
circRNA.699	-	10:4830675|4889923(+)	intergenic_region	n/a	0	0	2	0	3	2	0	0	0	0	0.160394525	0	0.224162943	0.180667702	0	0
circRNA.700	-	10:4830675|4908420(+)	intergenic_region	n/a	0	0	0	0	11	6	0	0	0	0	0	0	0.82193079	0.542003107	0	0
circRNA.701	-	10:4830675|4909606(+)	intergenic_region	n/a	0	0	5	0	7	8	0	0	0	0	0.400986312	0	0.523046867	0.722670809	0	0
circRNA.702	-	10:4830675|4933330(+)	intergenic_region	n/a	0	0	3	0	3	0	0	0	0	0	0.240591787	0	0.224162943	0	0	0
circRNA.703	hsa_circ_0002144	10:48325897|48410168(+)	exon	ENSG00000107643(MAPK8:mitogen-activated protein kinase 8 [Source:HGNC Symbol;Acc:HGNC:6881]),	0	0	0	0	4	0	0	4	0	0	0	0	0.298883924	0	0	0.299053644
circRNA.704	-	10:48364612|48404981(+)	intron	ENSG00000107643(MAPK8:mitogen-activated protein kinase 8 [Source:HGNC Symbol;Acc:HGNC:6881]),	2	0	0	0	0	0	0	0	0.154949683	0	0	0	0	0	0	0
circRNA.705	hsa_circ_0018315	10:48401612|48404981(+)	exon	ENSG00000107643(MAPK8:mitogen-activated protein kinase 8 [Source:HGNC Symbol;Acc:HGNC:6881]),	14	5	8	3	8	7	5	7	1.084647784	0.34697735	0.6415781	0.217702584	0.597767847	0.632336958	0.387055179	0.523343877
circRNA.706	-	10:48401612|48409937(+)	exon	ENSG00000107643(MAPK8:mitogen-activated protein kinase 8 [Source:HGNC Symbol;Acc:HGNC:6881]),	0	0	3	0	0	0	0	0	0	0	0.240591787	0	0	0	0	0
circRNA.707	hsa_circ_0002968	10:48401612|48410168(+)	exon	ENSG00000107643(MAPK8:mitogen-activated protein kinase 8 [Source:HGNC Symbol;Acc:HGNC:6881]),	62	19	49	6	64	54	26	82	4.803440187	1.318513931	3.929665862	0.435405167	4.782142779	4.87802796	2.012686933	6.130599702
circRNA.708	-	10:48401612|48420320(+)	exon	ENSG00000107643(MAPK8:mitogen-activated protein kinase 8 [Source:HGNC Symbol;Acc:HGNC:6881]),	0	0	0	0	0	0	0	2	0	0	0	0	0	0	0	0.149526822
circRNA.709	-	10:48404852|48410168(+)	exon	ENSG00000107643(MAPK8:mitogen-activated protein kinase 8 [Source:HGNC Symbol;Acc:HGNC:6881]),	0	0	3	0	0	0	0	0	0	0	0.240591787	0	0	0	0	0
circRNA.710	-	10:48409879|48410168(+)	exon	ENSG00000107643(MAPK8:mitogen-activated protein kinase 8 [Source:HGNC Symbol;Acc:HGNC:6881]),	0	0	0	0	0	0	0	2	0	0	0	0	0	0	0	0.149526822
circRNA.711	-	10:48420128|48424585(+)	intron	ENSG00000107643(MAPK8:mitogen-activated protein kinase 8 [Source:HGNC Symbol;Acc:HGNC:6881]),	0	0	3	0	0	0	0	0	0	0	0.240591787	0	0	0	0	0
circRNA.712	-	10:4842421|4933330(+)	intergenic_region	n/a	0	0	2	0	0	0	0	0	0	0	0.160394525	0	0	0	0	0
circRNA.713	hsa_circ_0003023	10:484781|486530(-)	exon	ENSG00000151240(DIP2C:disco interacting protein 2 homolog C [Source:HGNC Symbol;Acc:HGNC:29150]),	10	11	27	5	21	15	3	31	0.774748417	0.76335017	2.165326087	0.362837639	1.5691406	1.355007767	0.232233108	2.317665741
circRNA.714	-	10:4873214|4889923(+)	intron	ENSG00000151631(AKR1C6P:aldo-keto reductase family 1 member C6, pseudogene [Source:HGNC Symbol;Acc:HGNC:44680]),	0	2	7	0	0	6	0	0	0	0.13879094	0.561380837	0	0	0.542003107	0	0
circRNA.715	-	10:4873214|4908420(+)	intergenic_region	n/a	2	3	5	0	10	4	2	3	0.154949683	0.20818641	0.400986312	0	0.747209809	0.361335404	0.154822072	0.224290233
circRNA.716	-	10:4873214|4909606(+)	intergenic_region	n/a	0	0	4	0	3	3	0	0	0	0	0.32078905	0	0.224162943	0.271001553	0	0
circRNA.717	-	10:4873214|4933330(+)	intergenic_region	n/a	0	0	4	0	5	5	0	0	0	0	0.32078905	0	0.373604905	0.451669256	0	0
circRNA.718	-	10:48826671|48828896(+)	exon	ENSG00000128815(WDFY4:WDFY family member 4 [Source:HGNC Symbol;Acc:HGNC:29323]),	0	0	0	0	2	0	0	0	0	0	0	0	0.149441962	0	0	0
circRNA.719	hsa_circ_0017527	10:4908351|4933330(+)	intergenic_region	n/a	0	0	2	0	3	0	0	0	0	0	0.160394525	0	0.224162943	0	0	0
circRNA.720	-	10:4929656|4933330(+)	intergenic_region	n/a	0	0	3	0	5	4	0	0	0	0	0.240591787	0	0.373604905	0.361335404	0	0
circRNA.721	hsa_circ_0006243	10:49493117|49506012(-)	exon	ENSG00000225830(ERCC6:ERCC excision repair 6, chromatin remodeling factor [Source:HGNC Symbol;Acc:HGNC:3438]),	0	0	0	0	0	2	0	0	0	0	0	0	0	0.180667702	0	0
circRNA.722	hsa_circ_0018331	10:49500538|49506012(-)	exon	ENSG00000225830(ERCC6:ERCC excision repair 6, chromatin remodeling factor [Source:HGNC Symbol;Acc:HGNC:3438]),	0	4	3	0	3	2	0	0	0	0.27758188	0.240591787	0	0.224162943	0.180667702	0	0
circRNA.723	-	10:49832803|49843632(-)	exon	ENSG00000227345(PARG:poly(ADP-ribose) glycohydrolase [Source:HGNC Symbol;Acc:HGNC:8605]),	0	3	0	0	0	0	0	0	0	0.20818641	0	0	0	0	0	0
circRNA.724	-	10:49869476|49885295(-)	exon	ENSG00000227345(PARG:poly(ADP-ribose) glycohydrolase [Source:HGNC Symbol;Acc:HGNC:8605]),	0	0	2	0	0	0	0	0	0	0	0.160394525	0	0	0	0	0
circRNA.725	hsa_circ_0002224	10:49945032|49958480(+)	exon	ENSG00000204152(TIMM23B:translocase of inner mitochondrial membrane 23 homolog B [Source:HGNC Symbol;Acc:HGNC:23581]),	28	8	0	5	8	0	3	0	2.169295568	0.55516376	0	0.362837639	0.597767847	0	0.232233108	0
circRNA.726	-	10:49945032|49973142(+)	exon	ENSG00000204152(TIMM23B:translocase of inner mitochondrial membrane 23 homolog B [Source:HGNC Symbol;Acc:HGNC:23581]),	2	3	0	0	0	0	4	0	0.154949683	0.20818641	0	0	0	0	0.309644144	0
circRNA.727	hsa_circ_0018358	10:49952126|49952533(+)	exon	ENSG00000204152(TIMM23B:translocase of inner mitochondrial membrane 23 homolog B [Source:HGNC Symbol;Acc:HGNC:23581]),	0	2	4	3	3	0	0	0	0	0.13879094	0.32078905	0.217702584	0.224162943	0	0	0
circRNA.728	hsa_circ_0018359	10:49952126|49955060(+)	exon	ENSG00000204152(TIMM23B:translocase of inner mitochondrial membrane 23 homolog B [Source:HGNC Symbol;Acc:HGNC:23581]),	11	5	5	7	10	12	5	6	0.852223259	0.34697735	0.400986312	0.507972695	0.747209809	1.084006213	0.387055179	0.448580466
circRNA.729	hsa_circ_0006820	10:49952126|49958480(+)	exon	ENSG00000204152(TIMM23B:translocase of inner mitochondrial membrane 23 homolog B [Source:HGNC Symbol;Acc:HGNC:23581]),	62	13	7	19	29	28	25	25	4.803440187	0.90214111	0.561380837	1.378783029	2.166908447	2.529347831	1.935275897	1.869085275
circRNA.730	-	10:49952126|49973142(+)	exon	ENSG00000204152(TIMM23B:translocase of inner mitochondrial membrane 23 homolog B [Source:HGNC Symbol;Acc:HGNC:23581]),	14	0	3	4	4	4	0	5	1.084647784	0	0.240591787	0.290270111	0.298883924	0.361335404	0	0.373817055
circRNA.731	hsa_circ_0018378	10:49989308|49994429(+)	exon	ENSG00000204149(AGAP6:ArfGAP with GTPase domain, ankyrin repeat and PH domain 6 [Source:HGNC Symbol;Acc:HGNC:23466]),	3	3	0	2	0	0	3	4	0.232424525	0.20818641	0	0.145135056	0	0	0.232233108	0.299053644
circRNA.733	-	10:50433476|50466932(-)	exon	ENSG00000198964(SGMS1:sphingomyelin synthase 1 [Source:HGNC Symbol;Acc:HGNC:29799]),	0	2	2	0	7	0	0	0	0	0.13879094	0.160394525	0	0.523046867	0	0	0
circRNA.734	hsa_circ_0018401	10:50433476|50590247(-)	exon	ENSG00000198964(SGMS1:sphingomyelin synthase 1 [Source:HGNC Symbol;Acc:HGNC:29799]),	18	3	4	0	15	7	0	43	1.394547151	0.20818641	0.32078905	0	1.120814714	0.632336958	0	3.214826673
circRNA.735	hsa_circ_0018402	10:50460673|50466932(-)	exon	ENSG00000198964(SGMS1:sphingomyelin synthase 1 [Source:HGNC Symbol;Acc:HGNC:29799]),	0	4	2	0	0	3	0	0	0	0.27758188	0.160394525	0	0	0.271001553	0	0
circRNA.736	hsa_circ_0018403	10:50460673|50590247(-)	exon	ENSG00000198964(SGMS1:sphingomyelin synthase 1 [Source:HGNC Symbol;Acc:HGNC:29799]),	6	0	6	0	3	4	3	11	0.46484905	0	0.481183575	0	0.224162943	0.361335404	0.232233108	0.822397521
circRNA.737	-	10:50508634|50590247(-)	intron	ENSG00000198964(SGMS1:sphingomyelin synthase 1 [Source:HGNC Symbol;Acc:HGNC:29799]),	0	0	0	0	0	0	0	3	0	0	0	0	0	0	0	0.224290233
circRNA.738	hsa_circ_0018405	10:50519831|50590247(-)	exon	ENSG00000198964(SGMS1:sphingomyelin synthase 1 [Source:HGNC Symbol;Acc:HGNC:29799]),	4	0	9	0	8	3	5	6	0.309899367	0	0.721775362	0	0.597767847	0.271001553	0.387055179	0.448580466
circRNA.739	-	10:50519831|50598823(-)	intron	ENSG00000198964(SGMS1:sphingomyelin synthase 1 [Source:HGNC Symbol;Acc:HGNC:29799]),	3	0	0	0	0	3	0	3	0.232424525	0	0	0	0	0.271001553	0	0.224290233
circRNA.741	hsa_circ_0001961	10:51148082|51157148(+)	intron	ENSG00000185532(PRKG1:protein kinase cGMP-dependent 1 [Source:HGNC Symbol;Acc:HGNC:9414]),	6	4	2	0	2	13	0	6	0.46484905	0.27758188	0.160394525	0	0.149441962	1.174340064	0	0.448580466
circRNA.742	hsa_circ_0018411	10:51153164|51153330(+)	exon	ENSG00000185532(PRKG1:protein kinase cGMP-dependent 1 [Source:HGNC Symbol;Acc:HGNC:9414]),	0	0	0	0	0	2	0	0	0	0	0	0	0	0.180667702	0	0
circRNA.743	-	10:51153164|51157148(+)	intron	ENSG00000185532(PRKG1:protein kinase cGMP-dependent 1 [Source:HGNC Symbol;Acc:HGNC:9414]),	0	0	0	0	0	3	0	3	0	0	0	0	0	0.271001553	0	0.224290233
circRNA.744	-	10:52271350|52272481(+)	exon	ENSG00000185532(PRKG1:protein kinase cGMP-dependent 1 [Source:HGNC Symbol;Acc:HGNC:9414]),	0	3	0	0	0	0	0	0	0	0.20818641	0	0	0	0	0	0
circRNA.745	-	10:52271350|52290290(+)	exon	ENSG00000185532(PRKG1:protein kinase cGMP-dependent 1 [Source:HGNC Symbol;Acc:HGNC:9414]),	4	0	0	0	0	0	0	3	0.309899367	0	0	0	0	0	0	0.224290233
circRNA.746	hsa_circ_0003030	10:52280789|52290290(+)	exon	ENSG00000185532(PRKG1:protein kinase cGMP-dependent 1 [Source:HGNC Symbol;Acc:HGNC:9414]),	0	0	0	0	0	0	0	2	0	0	0	0	0	0	0	0.149526822
circRNA.747	-	10:53857175|53903370(-)	exon	ENSG00000150275(PCDH15:protocadherin related 15 [Source:HGNC Symbol;Acc:HGNC:14674]),	3	0	0	0	0	0	3	0	0.232424525	0	0	0	0	0	0.232233108	0
circRNA.748	-	10:53938815|53940975(-)	exon	ENSG00000150275(PCDH15:protocadherin related 15 [Source:HGNC Symbol;Acc:HGNC:14674]),	3	0	0	0	0	0	5	0	0.232424525	0	0	0	0	0	0.387055179	0
circRNA.749	-	10:53959732|53961892(-)	exon	ENSG00000150275(PCDH15:protocadherin related 15 [Source:HGNC Symbol;Acc:HGNC:14674]),	5	0	0	0	0	0	2	4	0.387374209	0	0	0	0	0	0.154822072	0.299053644
circRNA.750	-	10:54020192|54023197(-)	exon	ENSG00000150275(PCDH15:protocadherin related 15 [Source:HGNC Symbol;Acc:HGNC:14674]),	6	0	0	0	0	0	0	0	0.46484905	0	0	0	0	0	0	0
circRNA.751	-	10:54183444|54214048(-)	exon	ENSG00000150275(PCDH15:protocadherin related 15 [Source:HGNC Symbol;Acc:HGNC:14674]),	2	0	0	0	0	0	0	0	0.154949683	0	0	0	0	0	0	0
circRNA.752	-	10:54317271|54317441(-)	exon	ENSG00000150275(PCDH15:protocadherin related 15 [Source:HGNC Symbol;Acc:HGNC:14674]),	0	0	0	0	0	0	0	3	0	0	0	0	0	0	0	0.224290233
circRNA.753	-	10:54317271|54346484(-)	exon	ENSG00000150275(PCDH15:protocadherin related 15 [Source:HGNC Symbol;Acc:HGNC:14674]),	8	0	0	0	0	0	0	9	0.619798734	0	0	0	0	0	0	0.672870699
circRNA.754	-	10:55575049|55578517(-)	intron	ENSG00000150275(PCDH15:protocadherin related 15 [Source:HGNC Symbol;Acc:HGNC:14674]),ENSG00000236744(AC016822.1:novel transcript),	3	0	0	0	0	0	0	0	0.232424525	0	0	0	0	0	0	0
circRNA.755	-	10:55575650|55578517(-)	intron	ENSG00000150275(PCDH15:protocadherin related 15 [Source:HGNC Symbol;Acc:HGNC:14674]),ENSG00000236744(AC016822.1:novel transcript),	52	2	0	0	0	5	51	45	4.028691769	0.13879094	0	0	0	0.451669256	3.947962831	3.364353495
circRNA.756	-	10:55575650|55615300(-)	intron	ENSG00000150275(PCDH15:protocadherin related 15 [Source:HGNC Symbol;Acc:HGNC:14674]),	0	0	0	0	0	0	2	2	0	0	0	0	0	0	0.154822072	0.149526822
circRNA.757	hsa_circ_0017557	10:5652863|5653050(-)	exon	ENSG00000196372(ASB13:ankyrin repeat and SOCS box containing 13 [Source:HGNC Symbol;Acc:HGNC:19765]),	0	0	0	2	0	0	0	0	0	0	0	0.145135056	0	0	0	0
circRNA.758	-	10:56606922|56609806(+)	intergenic_region	n/a	0	0	0	0	0	0	0	2	0	0	0	0	0	0	0	0.149526822
circRNA.759	hsa_circ_0000209	10:5699525|5714207(+)	exon	ENSG00000108021(FAM208B:family with sequence similarity 208 member B [Source:HGNC Symbol;Acc:HGNC:23484]),	0	0	2	0	4	2	0	0	0	0	0.160394525	0	0.298883924	0.180667702	0	0
circRNA.760	-	10:5709530|5712539(+)	exon	ENSG00000108021(FAM208B:family with sequence similarity 208 member B [Source:HGNC Symbol;Acc:HGNC:23484]),	2	0	0	0	0	0	0	0	0.154949683	0	0	0	0	0	0	0
circRNA.761	hsa_circ_0002118	10:5709530|5712918(+)	exon	ENSG00000108021(FAM208B:family with sequence similarity 208 member B [Source:HGNC Symbol;Acc:HGNC:23484]),	4	0	2	0	7	5	0	7	0.309899367	0	0.160394525	0	0.523046867	0.451669256	0	0.523343877
circRNA.762	hsa_circ_0003755	10:5709530|5714207(+)	exon	ENSG00000108021(FAM208B:family with sequence similarity 208 member B [Source:HGNC Symbol;Acc:HGNC:23484]),	8	5	5	4	7	11	6	17	0.619798734	0.34697735	0.400986312	0.290270111	0.523046867	0.993672362	0.464466215	1.270977987
circRNA.763	-	10:5709530|5717750(+)	exon	ENSG00000108021(FAM208B:family with sequence similarity 208 member B [Source:HGNC Symbol;Acc:HGNC:23484]),	0	2	0	0	0	0	0	0	0	0.13879094	0	0	0	0	0	0
circRNA.764	-	10:57107352|57108751(-)	intergenic_region	n/a	0	0	45	0	0	13	0	0	0	0	3.608876812	0	0	1.174340064	0	0
circRNA.765	-	10:5712394|5714207(+)	exon	ENSG00000108021(FAM208B:family with sequence similarity 208 member B [Source:HGNC Symbol;Acc:HGNC:23484]),	0	0	0	0	0	2	0	0	0	0	0	0	0	0.180667702	0	0
circRNA.766	-	10:5720544|5720970(+)	exon	ENSG00000108021(FAM208B:family with sequence similarity 208 member B [Source:HGNC Symbol;Acc:HGNC:23484]),	4	0	0	0	0	0	0	0	0.309899367	0	0	0	0	0	0	0
circRNA.767	-	10:5720544|5727123(+)	exon	ENSG00000108021(FAM208B:family with sequence similarity 208 member B [Source:HGNC Symbol;Acc:HGNC:23484]),	3	3	0	0	6	0	0	3	0.232424525	0.20818641	0	0	0.448325886	0	0	0.224290233
circRNA.769	-	10:5768213|5800705(-)	exon	ENSG00000057608(GDI2:GDP dissociation inhibitor 2 [Source:HGNC Symbol;Acc:HGNC:4227]),	2	0	0	0	0	0	0	0	0.154949683	0	0	0	0	0	0	0
circRNA.770	-	10:57687271|57701385(-)	intergenic_region	n/a	0	0	0	0	2	0	0	0	0	0	0	0	0.149441962	0	0	0
circRNA.771	hsa_circ_0017586	10:5773842|5800705(-)	exon	ENSG00000057608(GDI2:GDP dissociation inhibitor 2 [Source:HGNC Symbol;Acc:HGNC:4227]),	65	12	24	38	30	15	38	62	5.035864712	0.83274564	1.9247343	2.757566058	2.241629428	1.355007767	2.941619364	4.635331482
circRNA.772	-	10:57790428|57853636(-)	intergenic_region	n/a	0	0	3	0	0	0	0	0	0	0	0.240591787	0	0	0	0	0
circRNA.773	-	10:5783324|5800705(-)	intron	ENSG00000057608(GDI2:GDP dissociation inhibitor 2 [Source:HGNC Symbol;Acc:HGNC:4227]),	0	0	0	0	0	0	0	4	0	0	0	0	0	0	0	0.299053644
circRNA.774	-	10:57847292|57853636(-)	intergenic_region	n/a	0	0	4	0	3	0	0	0	0	0	0.32078905	0	0.224162943	0	0	0
circRNA.775	hsa_circ_0005379	10:5785142|5800705(-)	exon	ENSG00000057608(GDI2:GDP dissociation inhibitor 2 [Source:HGNC Symbol;Acc:HGNC:4227]),	76	15	35	26	56	30	16	85	5.888087971	1.040932051	2.806904187	1.886755724	4.184374932	2.710015533	1.238576574	6.354889935
circRNA.776	-	10:5785142|5811956(-)	exon	ENSG00000057608(GDI2:GDP dissociation inhibitor 2 [Source:HGNC Symbol;Acc:HGNC:4227]),	2	0	0	0	0	0	0	4	0.154949683	0	0	0	0	0	0	0.299053644
circRNA.777	hsa_circ_0003351	10:5785852|5800705(-)	exon	ENSG00000057608(GDI2:GDP dissociation inhibitor 2 [Source:HGNC Symbol;Acc:HGNC:4227]),	24	5	9	13	14	7	5	28	1.859396201	0.34697735	0.721775362	0.943377862	1.046093733	0.632336958	0.387055179	2.093375508
circRNA.778	hsa_circ_0002665	10:5794885|5800705(-)	exon	ENSG00000057608(GDI2:GDP dissociation inhibitor 2 [Source:HGNC Symbol;Acc:HGNC:4227]),	248	71	133	91	244	135	95	231	19.21376075	4.927078373	10.66623591	6.603645034	18.23191935	12.1950699	7.35404841	17.27034794
circRNA.779	hsa_circ_0002478	10:5796763|5800705(-)	exon	ENSG00000057608(GDI2:GDP dissociation inhibitor 2 [Source:HGNC Symbol;Acc:HGNC:4227]),	27	2	12	6	8	6	8	20	2.091820726	0.13879094	0.96236715	0.435405167	0.597767847	0.542003107	0.619288287	1.49526822
circRNA.780	-	10:58388190|58390860(+)	exon	ENSG00000108064(TFAM:transcription factor A, mitochondrial [Source:HGNC Symbol;Acc:HGNC:11741]),	0	0	0	0	0	0	5	0	0	0	0	0	0	0	0.387055179	0
circRNA.782	-	10:58588215|58702143(+)	intron	ENSG00000122870(BICC1:BicC family RNA binding protein 1 [Source:HGNC Symbol;Acc:HGNC:19351]),	0	0	4	0	8	3	0	0	0	0	0.32078905	0	0.597767847	0.271001553	0	0
circRNA.783	-	10:58614293|58620901(+)	intron	ENSG00000122870(BICC1:BicC family RNA binding protein 1 [Source:HGNC Symbol;Acc:HGNC:19351]),	0	0	2	0	3	6	0	0	0	0	0.160394525	0	0.224162943	0.542003107	0	0
circRNA.784	-	10:58616896|58702143(+)	intron	ENSG00000122870(BICC1:BicC family RNA binding protein 1 [Source:HGNC Symbol;Acc:HGNC:19351]),	0	0	0	0	2	0	0	0	0	0	0	0	0.149441962	0	0	0
circRNA.785	-	10:58620855|58702143(+)	exon	ENSG00000122870(BICC1:BicC family RNA binding protein 1 [Source:HGNC Symbol;Acc:HGNC:19351]),	0	0	4	0	14	2	0	0	0	0	0.32078905	0	1.046093733	0.180667702	0	0
circRNA.786	-	10:58789262|58793615(+)	exon	ENSG00000122870(BICC1:BicC family RNA binding protein 1 [Source:HGNC Symbol;Acc:HGNC:19351]),	0	0	0	0	2	4	0	0	0	0	0	0	0.149441962	0.361335404	0	0
circRNA.787	-	10:58789682|58820468(+)	exon	ENSG00000122870(BICC1:BicC family RNA binding protein 1 [Source:HGNC Symbol;Acc:HGNC:19351]),	0	0	3	0	0	0	0	0	0	0	0.240591787	0	0	0	0	0
circRNA.788	-	10:58820369|58828847(+)	exon	ENSG00000122870(BICC1:BicC family RNA binding protein 1 [Source:HGNC Symbol;Acc:HGNC:19351]),	0	0	0	0	3	0	0	0	0	0	0	0	0.224162943	0	0	0
circRNA.789	hsa_circ_0017600	10:5908925|5911128(+)	exon	ENSG00000134452(FBH1:F-box DNA helicase 1 [Source:HGNC Symbol;Acc:HGNC:13620]),	0	2	0	0	2	0	0	0	0	0.13879094	0	0	0.149441962	0	0	0
circRNA.790	-	10:59302801|59362437(-)	exon	ENSG00000148541(FAM13C:family with sequence similarity 13 member C [Source:HGNC Symbol;Acc:HGNC:19371]),	0	0	0	3	0	0	0	0	0	0	0	0.217702584	0	0	0	0
circRNA.791	hsa_circ_0007403	10:5959754|5960567(-)	exon	ENSG00000134470(IL15RA:interleukin 15 receptor subunit alpha [Source:HGNC Symbol;Acc:HGNC:5978]),	0	0	4	2	4	0	0	0	0	0	0.32078905	0.145135056	0.298883924	0	0	0
circRNA.792	-	10:59684096|59684327(-)	exon	ENSG00000165449(SLC16A9:solute carrier family 16 member 9 [Source:HGNC Symbol;Acc:HGNC:23520]),	0	0	0	0	0	2	0	0	0	0	0	0	0	0.180667702	0	0
circRNA.793	-	10:59812635|59852702(-)	exon	ENSG00000108091(CCDC6:coiled-coil domain containing 6 [Source:HGNC Symbol;Acc:HGNC:18782]),	0	0	0	0	0	0	4	0	0	0	0	0	0	0	0.309644144	0
circRNA.794	-	10:59832525|59852702(-)	exon	ENSG00000108091(CCDC6:coiled-coil domain containing 6 [Source:HGNC Symbol;Acc:HGNC:18782]),	4	4	4	0	2	3	7	3	0.309899367	0.27758188	0.32078905	0	0.149441962	0.271001553	0.541877251	0.224290233
circRNA.795	-	10:60042672|60056036(-)	exon	ENSG00000151150(ANK3:ankyrin 3 [Source:HGNC Symbol;Acc:HGNC:494]),	0	0	4	0	0	0	0	0	0	0	0.32078905	0	0	0	0	0
circRNA.796	-	10:60053677|60056036(-)	exon	ENSG00000151150(ANK3:ankyrin 3 [Source:HGNC Symbol;Acc:HGNC:494]),	0	0	0	0	0	2	0	0	0	0	0	0	0	0.180667702	0	0
circRNA.797	-	10:60063111|60080618(-)	exon	ENSG00000151150(ANK3:ankyrin 3 [Source:HGNC Symbol;Acc:HGNC:494]),	0	0	0	0	0	0	0	2	0	0	0	0	0	0	0	0.149526822
circRNA.798	-	10:60084602|60085253(-)	exon	ENSG00000151150(ANK3:ankyrin 3 [Source:HGNC Symbol;Acc:HGNC:494]),	15	17	16	0	17	17	0	8	1.162122626	1.179722991	1.2831562	0	1.270256676	1.535675469	0	0.598107288
circRNA.799	-	10:60084602|60088358(-)	exon	ENSG00000151150(ANK3:ankyrin 3 [Source:HGNC Symbol;Acc:HGNC:494]),	2	0	0	0	8	6	0	2	0.154949683	0	0	0	0.597767847	0.542003107	0	0.149526822
circRNA.800	-	10:60105905|60114331(-)	exon	ENSG00000151150(ANK3:ankyrin 3 [Source:HGNC Symbol;Acc:HGNC:494]),	3	2	0	0	4	0	2	0	0.232424525	0.13879094	0	0	0.298883924	0	0.154822072	0
circRNA.801	-	10:60105905|60139087(-)	exon	ENSG00000151150(ANK3:ankyrin 3 [Source:HGNC Symbol;Acc:HGNC:494]),	2	0	2	0	0	0	0	0	0.154949683	0	0.160394525	0	0	0	0	0
circRNA.802	-	10:60466168|60508625(-)	intron	ENSG00000151150(ANK3:ankyrin 3 [Source:HGNC Symbol;Acc:HGNC:494]),	0	0	0	0	0	2	0	0	0	0	0	0	0	0.180667702	0	0
circRNA.803	-	10:61428926|61436248(-)	exon	ENSG00000196932(TMEM26:transmembrane protein 26 [Source:HGNC Symbol;Acc:HGNC:28550]),	4	0	2	0	0	0	0	0	0.309899367	0	0.160394525	0	0	0	0	0
circRNA.804	-	10:61672632|61690621(+)	intron	ENSG00000183346(CABCOCO1:ciliary associated calcium binding coiled-coil 1 [Source:HGNC Symbol;Acc:HGNC:28678]),	0	0	0	0	4	0	4	0	0	0	0	0	0.298883924	0	0.309644144	0
circRNA.805	hsa_circ_0005751	10:61940183|62000321(+)	exon	ENSG00000150347(ARID5B:AT-rich interaction domain 5B [Source:HGNC Symbol;Acc:HGNC:17362]),	0	0	0	0	3	0	0	0	0	0	0	0	0.224162943	0	0	0
circRNA.806	hsa_circ_0017608	10:6213623|6217191(+)	exon	ENSG00000170525(PFKFB3:6-phosphofructo-2-kinase/fructose-2,6-biphosphatase 3 [Source:HGNC Symbol;Acc:HGNC:8874]),	0	0	0	0	3	0	0	0	0	0	0	0	0.224162943	0	0	0
circRNA.807	-	10:628211|630103(-)	intron	ENSG00000151240(DIP2C:disco interacting protein 2 homolog C [Source:HGNC Symbol;Acc:HGNC:29150]),	0	0	0	0	0	0	0	3	0	0	0	0	0	0	0	0.224290233
circRNA.808	hsa_circ_0018460	10:63176297|63177856(-)	exon	ENSG00000171988(JMJD1C:jumonji domain containing 1C [Source:HGNC Symbol;Acc:HGNC:12313]),	3	0	0	0	0	0	0	0	0.232424525	0	0	0	0	0	0	0
circRNA.809	-	10:63183447|63189446(-)	exon	ENSG00000171988(JMJD1C:jumonji domain containing 1C [Source:HGNC Symbol;Acc:HGNC:12313]),	0	0	0	0	3	0	0	0	0	0	0	0	0.224162943	0	0	0
circRNA.810	hsa_circ_0018463	10:63184608|63194375(-)	exon	ENSG00000171988(JMJD1C:jumonji domain containing 1C [Source:HGNC Symbol;Acc:HGNC:12313]),	0	0	0	0	3	0	0	0	0	0	0	0	0.224162943	0	0	0
circRNA.811	-	10:63189168|63189446(-)	exon	ENSG00000171988(JMJD1C:jumonji domain containing 1C [Source:HGNC Symbol;Acc:HGNC:12313]),	0	0	0	0	4	5	0	10	0	0	0	0	0.298883924	0.451669256	0	0.74763411
circRNA.812	-	10:63217207|63219983(-)	exon	ENSG00000171988(JMJD1C:jumonji domain containing 1C [Source:HGNC Symbol;Acc:HGNC:12313]),	0	0	3	3	0	0	2	5	0	0	0.240591787	0.217702584	0	0	0.154822072	0.373817055
circRNA.813	-	10:63217207|63264764(-)	exon	ENSG00000171988(JMJD1C:jumonji domain containing 1C [Source:HGNC Symbol;Acc:HGNC:12313]),	3	0	0	0	0	0	0	0	0.232424525	0	0	0	0	0	0	0
circRNA.814	-	10:63264651|63455089(-)	intron	ENSG00000171988(JMJD1C:jumonji domain containing 1C [Source:HGNC Symbol;Acc:HGNC:12313]),	0	3	0	0	3	2	2	0	0	0.20818641	0	0	0.224162943	0.180667702	0.154822072	0
circRNA.815	-	10:63332576|63336577(-)	intron	ENSG00000171988(JMJD1C:jumonji domain containing 1C [Source:HGNC Symbol;Acc:HGNC:12313]),	2	0	0	0	0	0	0	0	0.154949683	0	0	0	0	0	0	0
circRNA.816	hsa_circ_0006743	10:63380318|63380482(-)	exon	ENSG00000171988(JMJD1C:jumonji domain containing 1C [Source:HGNC Symbol;Acc:HGNC:12313]),	0	0	4	0	0	0	0	4	0	0	0.32078905	0	0	0	0	0.299053644
circRNA.817	-	10:63380318|63384661(-)	intron	ENSG00000171988(JMJD1C:jumonji domain containing 1C [Source:HGNC Symbol;Acc:HGNC:12313]),	0	0	2	0	0	2	6	3	0	0	0.160394525	0	0	0.180667702	0.464466215	0.224290233
circRNA.818	hsa_circ_0002313	10:63380318|63404965(-)	intron	ENSG00000171988(JMJD1C:jumonji domain containing 1C [Source:HGNC Symbol;Acc:HGNC:12313]),	0	3	2	0	2	0	0	0	0	0.20818641	0.160394525	0	0.149441962	0	0	0
circRNA.819	hsa_circ_0005144	10:63380318|63409988(-)	intron	ENSG00000171988(JMJD1C:jumonji domain containing 1C [Source:HGNC Symbol;Acc:HGNC:12313]),	4	0	5	5	0	5	0	4	0.309899367	0	0.400986312	0.362837639	0	0.451669256	0	0.299053644
circRNA.820	-	10:63380318|63455089(-)	intron	ENSG00000171988(JMJD1C:jumonji domain containing 1C [Source:HGNC Symbol;Acc:HGNC:12313]),	17	0	5	9	10	3	4	6	1.317072309	0	0.400986312	0.653107751	0.747209809	0.271001553	0.309644144	0.448580466
circRNA.821	-	10:63380318|63469608(-)	intron	ENSG00000171988(JMJD1C:jumonji domain containing 1C [Source:HGNC Symbol;Acc:HGNC:12313]),	0	0	4	0	0	0	0	0	0	0	0.32078905	0	0	0	0	0
circRNA.822	-	10:63380318|63497050(-)	intron	ENSG00000171988(JMJD1C:jumonji domain containing 1C [Source:HGNC Symbol;Acc:HGNC:12313]),	0	0	2	0	0	0	0	0	0	0	0.160394525	0	0	0	0	0
circRNA.823	-	10:63404894|63409988(-)	intron	ENSG00000171988(JMJD1C:jumonji domain containing 1C [Source:HGNC Symbol;Acc:HGNC:12313]),	4	0	0	0	0	0	0	0	0.309899367	0	0	0	0	0	0	0
circRNA.824	-	10:63404894|63455089(-)	intron	ENSG00000171988(JMJD1C:jumonji domain containing 1C [Source:HGNC Symbol;Acc:HGNC:12313]),	2	0	0	0	0	0	0	3	0.154949683	0	0	0	0	0	0	0.224290233
circRNA.825	hsa_circ_0005658	10:63453396|63455089(-)	intron	ENSG00000171988(JMJD1C:jumonji domain containing 1C [Source:HGNC Symbol;Acc:HGNC:12313]),	12	0	0	0	0	0	0	3	0.929698101	0	0	0	0	0	0	0.224290233
circRNA.826	-	10:63453396|63469608(-)	intron	ENSG00000171988(JMJD1C:jumonji domain containing 1C [Source:HGNC Symbol;Acc:HGNC:12313]),	2	0	0	0	0	0	0	0	0.154949683	0	0	0	0	0	0	0
circRNA.827	-	10:6430810|6442081(-)	exon	ENSG00000065675(PRKCQ:protein kinase C theta [Source:HGNC Symbol;Acc:HGNC:9410]),	0	0	3	0	0	0	0	0	0	0	0.240591787	0	0	0	0	0
circRNA.828	-	10:64736740|64749972(+)	intergenic_region	n/a	0	0	0	0	0	0	2	0	0	0	0	0	0	0	0.154822072	0
circRNA.829	-	10:65585665|65615761(+)	exon	ENSG00000228065(LINC01515:long intergenic non-protein coding RNA 1515 [Source:HGNC Symbol;Acc:HGNC:51210]),	50	0	5	8	6	8	0	39	3.873742086	0	0.400986312	0.580540223	0.448325886	0.722670809	0	2.915773029
circRNA.830	-	10:65585665|65618747(+)	intron	ENSG00000228065(LINC01515:long intergenic non-protein coding RNA 1515 [Source:HGNC Symbol;Acc:HGNC:51210]),	2	0	0	0	0	0	0	0	0.154949683	0	0	0	0	0	0	0
circRNA.831	-	10:66766264|66775524(-)	exon	ENSG00000183230(CTNNA3:catenin alpha 3 [Source:HGNC Symbol;Acc:HGNC:2511]),	0	0	0	0	6	2	0	0	0	0	0	0	0.448325886	0.180667702	0	0
circRNA.832	-	10:67887417|67891554(+)	exon	ENSG00000096717(SIRT1:sirtuin 1 [Source:HGNC Symbol;Acc:HGNC:14929]),	0	0	3	2	3	2	0	0	0	0	0.240591787	0.145135056	0.224162943	0.180667702	0	0
circRNA.833	-	10:67888882|67891554(+)	exon	ENSG00000096717(SIRT1:sirtuin 1 [Source:HGNC Symbol;Acc:HGNC:14929]),	0	3	2	0	0	0	2	0	0	0.20818641	0.160394525	0	0	0	0.154822072	0
circRNA.834	-	10:67908046|67909442(+)	exon	ENSG00000096717(SIRT1:sirtuin 1 [Source:HGNC Symbol;Acc:HGNC:14929]),	4	0	0	0	0	0	0	0	0.309899367	0	0	0	0	0	0	0
circRNA.835	hsa_circ_0018478	10:67954595|68014186(-)	exon	ENSG00000148634(HERC4:HECT and RLD domain containing E3 ubiquitin protein ligase 4 [Source:HGNC Symbol;Acc:HGNC:24521]),	5	0	3	0	3	0	0	0	0.387374209	0	0.240591787	0	0.224162943	0	0	0
circRNA.836	hsa_circ_0003308	10:67966683|67992682(-)	exon	ENSG00000148634(HERC4:HECT and RLD domain containing E3 ubiquitin protein ligase 4 [Source:HGNC Symbol;Acc:HGNC:24521]),	4	4	0	0	2	0	0	6	0.309899367	0.27758188	0	0	0.149441962	0	0	0.448580466
circRNA.837	-	10:67966683|68014154(-)	exon	ENSG00000148634(HERC4:HECT and RLD domain containing E3 ubiquitin protein ligase 4 [Source:HGNC Symbol;Acc:HGNC:24521]),	0	0	0	0	0	2	0	0	0	0	0	0	0	0.180667702	0	0
circRNA.838	-	10:67966683|68014186(-)	exon	ENSG00000148634(HERC4:HECT and RLD domain containing E3 ubiquitin protein ligase 4 [Source:HGNC Symbol;Acc:HGNC:24521]),	7	0	4	3	9	7	9	6	0.542323892	0	0.32078905	0.217702584	0.672488828	0.632336958	0.696699323	0.448580466
circRNA.839	hsa_circ_0018484	10:67988663|68014186(-)	exon	ENSG00000148634(HERC4:HECT and RLD domain containing E3 ubiquitin protein ligase 4 [Source:HGNC Symbol;Acc:HGNC:24521]),	5	8	7	0	11	6	8	2	0.387374209	0.55516376	0.561380837	0	0.82193079	0.542003107	0.619288287	0.149526822
circRNA.840	-	10:67990993|68014154(-)	exon	ENSG00000148634(HERC4:HECT and RLD domain containing E3 ubiquitin protein ligase 4 [Source:HGNC Symbol;Acc:HGNC:24521]),	2	0	0	0	0	0	0	0	0.154949683	0	0	0	0	0	0	0
circRNA.841	hsa_circ_0005190	10:67992199|68014186(-)	exon	ENSG00000148634(HERC4:HECT and RLD domain containing E3 ubiquitin protein ligase 4 [Source:HGNC Symbol;Acc:HGNC:24521]),	0	0	0	4	3	0	3	2	0	0	0	0.290270111	0.224162943	0	0.232233108	0.149526822
circRNA.842	-	10:68014026|68034186(-)	exon	ENSG00000148634(HERC4:HECT and RLD domain containing E3 ubiquitin protein ligase 4 [Source:HGNC Symbol;Acc:HGNC:24521]),	3	0	0	0	0	0	0	0	0.232424525	0	0	0	0	0	0	0
circRNA.843	hsa_circ_0004472	10:68025546|68044558(-)	exon	ENSG00000148634(HERC4:HECT and RLD domain containing E3 ubiquitin protein ligase 4 [Source:HGNC Symbol;Acc:HGNC:24521]),	5	0	0	0	0	0	0	3	0.387374209	0	0	0	0	0	0	0.224290233
circRNA.844	hsa_circ_0007113	10:68025546|68044563(-)	exon	ENSG00000148634(HERC4:HECT and RLD domain containing E3 ubiquitin protein ligase 4 [Source:HGNC Symbol;Acc:HGNC:24521]),	8	0	0	0	6	2	4	2	0.619798734	0	0	0	0.448325886	0.180667702	0.309644144	0.149526822
circRNA.845	hsa_circ_0018496	10:68292010|68292238(-)	exon	ENSG00000108187(PBLD:phenazine biosynthesis like protein domain containing [Source:HGNC Symbol;Acc:HGNC:23301]),	0	2	0	0	0	2	0	0	0	0.13879094	0	0	0	0.180667702	0	0
circRNA.846	-	10:68296266|68296985(-)	exon	ENSG00000108187(PBLD:phenazine biosynthesis like protein domain containing [Source:HGNC Symbol;Acc:HGNC:23301]),	0	0	0	0	0	4	0	0	0	0	0	0	0	0.361335404	0	0
circRNA.847	-	10:68296266|68306903(-)	exon	ENSG00000108187(PBLD:phenazine biosynthesis like protein domain containing [Source:HGNC Symbol;Acc:HGNC:23301]),	0	0	0	0	2	0	0	0	0	0	0	0	0.149441962	0	0	0
circRNA.848	-	10:68296266|68306906(-)	exon	ENSG00000108187(PBLD:phenazine biosynthesis like protein domain containing [Source:HGNC Symbol;Acc:HGNC:23301]),	4	0	2	0	4	5	0	0	0.309899367	0	0.160394525	0	0.298883924	0.451669256	0	0
circRNA.849	hsa_circ_0006031	10:68355353|68364113(-)	exon	ENSG00000204130(RUFY2:RUN and FYVE domain containing 2 [Source:HGNC Symbol;Acc:HGNC:19761]),	0	0	0	0	4	0	0	3	0	0	0	0	0.298883924	0	0	0.224290233
circRNA.850	hsa_circ_0018504	10:68383798|68386128(-)	exon	ENSG00000204130(RUFY2:RUN and FYVE domain containing 2 [Source:HGNC Symbol;Acc:HGNC:19761]),	0	4	4	0	0	0	0	0	0	0.27758188	0.32078905	0	0	0	0	0
circRNA.851	hsa_circ_0000239	10:68393138|68394451(-)	exon	ENSG00000204130(RUFY2:RUN and FYVE domain containing 2 [Source:HGNC Symbol;Acc:HGNC:19761]),	17	25	52	12	58	54	7	29	1.317072309	1.734886751	4.170257649	0.870810334	4.333816894	4.87802796	0.541877251	2.168138919
circRNA.852	-	10:68393138|68396881(-)	exon	ENSG00000204130(RUFY2:RUN and FYVE domain containing 2 [Source:HGNC Symbol;Acc:HGNC:19761]),	0	3	0	0	0	0	0	4	0	0.20818641	0	0	0	0	0	0.299053644
circRNA.853	-	10:68393138|68401737(-)	exon	ENSG00000204130(RUFY2:RUN and FYVE domain containing 2 [Source:HGNC Symbol;Acc:HGNC:19761]),	0	0	2	0	6	3	3	4	0	0	0.160394525	0	0.448325886	0.271001553	0.232233108	0.299053644
circRNA.854	hsa_circ_0005177	10:68394075|68394451(-)	exon	ENSG00000204130(RUFY2:RUN and FYVE domain containing 2 [Source:HGNC Symbol;Acc:HGNC:19761]),	2	0	8	5	6	4	0	4	0.154949683	0	0.6415781	0.362837639	0.448325886	0.361335404	0	0.299053644
circRNA.855	-	10:68394075|68401737(-)	exon	ENSG00000204130(RUFY2:RUN and FYVE domain containing 2 [Source:HGNC Symbol;Acc:HGNC:19761]),	0	0	0	0	0	0	0	2	0	0	0	0	0	0	0	0.149526822
circRNA.856	-	10:68396780|68401737(-)	exon	ENSG00000204130(RUFY2:RUN and FYVE domain containing 2 [Source:HGNC Symbol;Acc:HGNC:19761]),	0	0	5	0	0	0	0	0	0	0	0.400986312	0	0	0	0	0
circRNA.857	-	10:68430436|68430660(-)	exon	ENSG00000138346(DNA2:DNA replication helicase/nuclease 2 [Source:HGNC Symbol;Acc:HGNC:2939]),	8	0	0	4	2	0	0	5	0.619798734	0	0	0.290270111	0.149441962	0	0	0.373817055
circRNA.858	-	10:68437011|68446413(-)	exon	ENSG00000138346(DNA2:DNA replication helicase/nuclease 2 [Source:HGNC Symbol;Acc:HGNC:2939]),	2	0	0	0	0	0	2	0	0.154949683	0	0	0	0	0	0.154822072	0
circRNA.859	-	10:68442917|68470163(-)	exon	ENSG00000138346(DNA2:DNA replication helicase/nuclease 2 [Source:HGNC Symbol;Acc:HGNC:2939]),	2	0	0	0	0	0	0	0	0.154949683	0	0	0	0	0	0	0
circRNA.860	hsa_circ_0018526	10:68450028|68470163(-)	exon	ENSG00000138346(DNA2:DNA replication helicase/nuclease 2 [Source:HGNC Symbol;Acc:HGNC:2939]),	3	0	0	0	0	0	0	0	0.232424525	0	0	0	0	0	0	0
circRNA.861	-	10:68458739|68470163(-)	intron	ENSG00000138346(DNA2:DNA replication helicase/nuclease 2 [Source:HGNC Symbol;Acc:HGNC:2939]),	0	0	0	0	0	0	0	2	0	0	0	0	0	0	0	0.149526822
circRNA.862	hsa_circ_0018527	10:68459104|68465812(-)	exon	ENSG00000138346(DNA2:DNA replication helicase/nuclease 2 [Source:HGNC Symbol;Acc:HGNC:2939]),	3	0	0	0	0	0	0	6	0.232424525	0	0	0	0	0	0	0.448580466
circRNA.863	hsa_circ_0009172	10:68459104|68470163(-)	exon	ENSG00000138346(DNA2:DNA replication helicase/nuclease 2 [Source:HGNC Symbol;Acc:HGNC:2939]),	0	0	4	2	5	0	7	13	0	0	0.32078905	0.145135056	0.373604905	0	0.541877251	0.971924343
circRNA.864	-	10:68459104|68471885(-)	exon	ENSG00000138346(DNA2:DNA replication helicase/nuclease 2 [Source:HGNC Symbol;Acc:HGNC:2939]),	2	0	0	0	0	0	0	0	0.154949683	0	0	0	0	0	0	0
circRNA.865	hsa_circ_0005138	10:68465667|68470163(-)	exon	ENSG00000138346(DNA2:DNA replication helicase/nuclease 2 [Source:HGNC Symbol;Acc:HGNC:2939]),	0	0	0	0	0	0	0	2	0	0	0	0	0	0	0	0.149526822
circRNA.866	hsa_circ_0006151	10:68468123|68470163(-)	exon	ENSG00000138346(DNA2:DNA replication helicase/nuclease 2 [Source:HGNC Symbol;Acc:HGNC:2939]),	308	13	12	48	48	17	119	193	23.86225125	0.90214111	0.96236715	3.483241337	3.586607085	1.535675469	9.211913272	14.42933832
circRNA.867	-	10:68468123|68471885(-)	exon	ENSG00000138346(DNA2:DNA replication helicase/nuclease 2 [Source:HGNC Symbol;Acc:HGNC:2939]),	0	0	0	0	3	0	0	0	0	0	0	0	0.224162943	0	0	0
circRNA.868	-	10:68483420|68488629(-)	exon	ENSG00000122912(SLC25A16:solute carrier family 25 member 16 [Source:HGNC Symbol;Acc:HGNC:10986]),	0	2	0	0	3	2	0	0	0	0.13879094	0	0	0.224162943	0.180667702	0	0
circRNA.869	hsa_circ_0018529	10:68487144|68488629(-)	exon	ENSG00000122912(SLC25A16:solute carrier family 25 member 16 [Source:HGNC Symbol;Acc:HGNC:10986]),	0	2	3	0	0	2	3	0	0	0.13879094	0.240591787	0	0	0.180667702	0.232233108	0
circRNA.870	hsa_circ_0003459	10:68487144|68493570(-)	exon	ENSG00000122912(SLC25A16:solute carrier family 25 member 16 [Source:HGNC Symbol;Acc:HGNC:10986]),	11	0	0	0	6	5	2	2	0.852223259	0	0	0	0.448325886	0.451669256	0.154822072	0.149526822
circRNA.871	hsa_circ_0002624	10:68487144|68503695(-)	exon	ENSG00000122912(SLC25A16:solute carrier family 25 member 16 [Source:HGNC Symbol;Acc:HGNC:10986]),	6	2	0	0	0	4	0	0	0.46484905	0.13879094	0	0	0	0.361335404	0	0
circRNA.872	hsa_circ_0007778	10:68487144|68506718(-)	exon	ENSG00000122912(SLC25A16:solute carrier family 25 member 16 [Source:HGNC Symbol;Acc:HGNC:10986]),	7	3	3	0	4	4	0	2	0.542323892	0.20818641	0.240591787	0	0.298883924	0.361335404	0	0.149526822
circRNA.873	hsa_circ_0008564	10:68487144|68516843(-)	exon	ENSG00000122912(SLC25A16:solute carrier family 25 member 16 [Source:HGNC Symbol;Acc:HGNC:10986]),	0	0	0	0	3	0	0	2	0	0	0	0	0.224162943	0	0	0.149526822
circRNA.874	hsa_circ_0018533	10:68488467|68493570(-)	exon	ENSG00000122912(SLC25A16:solute carrier family 25 member 16 [Source:HGNC Symbol;Acc:HGNC:10986]),	0	0	2	0	0	0	0	0	0	0	0.160394525	0	0	0	0	0
circRNA.875	-	10:68503632|68506718(-)	exon	ENSG00000122912(SLC25A16:solute carrier family 25 member 16 [Source:HGNC Symbol;Acc:HGNC:10986]),	2	0	0	0	0	0	0	0	0.154949683	0	0	0	0	0	0	0
circRNA.876	-	10:68604089|68607225(+)	intron	ENSG00000138336(TET1:tet methylcytosine dioxygenase 1 [Source:HGNC Symbol;Acc:HGNC:29484]),	0	0	2	0	0	0	0	0	0	0	0.160394525	0	0	0	0	0
circRNA.877	-	10:68648155|68651936(+)	intron	ENSG00000138336(TET1:tet methylcytosine dioxygenase 1 [Source:HGNC Symbol;Acc:HGNC:29484]),	2	0	0	0	0	0	0	0	0.154949683	0	0	0	0	0	0	0
circRNA.878	hsa_circ_0008783	10:68651846|68652594(+)	exon	ENSG00000138336(TET1:tet methylcytosine dioxygenase 1 [Source:HGNC Symbol;Acc:HGNC:29484]),	14	12	3	9	5	4	5	18	1.084647784	0.83274564	0.240591787	0.653107751	0.373604905	0.361335404	0.387055179	1.345741398
circRNA.879	-	10:68651846|68673045(+)	exon	ENSG00000138336(TET1:tet methylcytosine dioxygenase 1 [Source:HGNC Symbol;Acc:HGNC:29484]),	0	0	0	5	0	0	0	0	0	0	0	0.362837639	0	0	0	0
circRNA.880	hsa_circ_0006753	10:68651846|68673487(+)	intron	ENSG00000138336(TET1:tet methylcytosine dioxygenase 1 [Source:HGNC Symbol;Acc:HGNC:29484]),	7	0	0	0	0	2	0	3	0.542323892	0	0	0	0	0.180667702	0	0.224290233
circRNA.881	-	10:68651846|68681488(+)	exon	ENSG00000138336(TET1:tet methylcytosine dioxygenase 1 [Source:HGNC Symbol;Acc:HGNC:29484]),	6	0	0	4	0	0	0	4	0.46484905	0	0	0.290270111	0	0	0	0.299053644
circRNA.882	-	10:68651846|68682973(+)	exon	ENSG00000138336(TET1:tet methylcytosine dioxygenase 1 [Source:HGNC Symbol;Acc:HGNC:29484]),	5	0	0	0	0	0	0	2	0.387374209	0	0	0	0	0	0	0.149526822
circRNA.883	-	10:68672895|68673487(+)	intron	ENSG00000138336(TET1:tet methylcytosine dioxygenase 1 [Source:HGNC Symbol;Acc:HGNC:29484]),	7	0	0	3	0	2	0	0	0.542323892	0	0	0.217702584	0	0.180667702	0	0
circRNA.884	-	10:68672895|68682973(+)	exon	ENSG00000138336(TET1:tet methylcytosine dioxygenase 1 [Source:HGNC Symbol;Acc:HGNC:29484]),	0	0	0	0	0	2	0	0	0	0	0	0	0	0.180667702	0	0
circRNA.885	hsa_circ_0006272	10:68737845|68742569(+)	exon	ENSG00000060339(CCAR1:cell division cycle and apoptosis regulator 1 [Source:HGNC Symbol;Acc:HGNC:24236]),	15	4	16	4	16	10	7	11	1.162122626	0.27758188	1.2831562	0.290270111	1.195535695	0.903338511	0.541877251	0.822397521
circRNA.886	hsa_circ_0018550	10:68740629|68742569(+)	exon	ENSG00000060339(CCAR1:cell division cycle and apoptosis regulator 1 [Source:HGNC Symbol;Acc:HGNC:24236]),	0	0	0	0	0	0	4	4	0	0	0	0	0	0	0.309644144	0.299053644
circRNA.887	hsa_circ_0003444	10:68747374|68747566(+)	exon	ENSG00000060339(CCAR1:cell division cycle and apoptosis regulator 1 [Source:HGNC Symbol;Acc:HGNC:24236]),	5	3	3	0	0	3	0	0	0.387374209	0.20818641	0.240591787	0	0	0.271001553	0	0
circRNA.888	hsa_circ_0018555	10:68749136|68749685(+)	exon	ENSG00000060339(CCAR1:cell division cycle and apoptosis regulator 1 [Source:HGNC Symbol;Acc:HGNC:24236]),	0	0	0	0	0	0	8	0	0	0	0	0	0	0	0.619288287	0
circRNA.889	hsa_circ_0018557	10:68754714|68757377(+)	exon	ENSG00000060339(CCAR1:cell division cycle and apoptosis regulator 1 [Source:HGNC Symbol;Acc:HGNC:24236]),	0	0	2	0	0	0	0	4	0	0	0.160394525	0	0	0	0	0.299053644
circRNA.890	hsa_circ_0002371	10:68786136|68786692(+)	exon	ENSG00000060339(CCAR1:cell division cycle and apoptosis regulator 1 [Source:HGNC Symbol;Acc:HGNC:24236]),	7	7	3	6	11	8	3	14	0.542323892	0.48576829	0.240591787	0.435405167	0.82193079	0.722670809	0.232233108	1.046687754
circRNA.891	-	10:68786136|68788328(+)	exon	ENSG00000060339(CCAR1:cell division cycle and apoptosis regulator 1 [Source:HGNC Symbol;Acc:HGNC:24236]),	3	0	0	0	0	0	0	0	0.232424525	0	0	0	0	0	0	0
circRNA.892	-	10:68906711|68910382(+)	exon	ENSG00000107625(DDX50:DExD-box helicase 50 [Source:HGNC Symbol;Acc:HGNC:17906]),	4	0	0	2	2	0	0	7	0.309899367	0	0	0.145135056	0.149441962	0	0	0.523343877
circRNA.893	-	10:68911068|68914204(+)	exon	ENSG00000107625(DDX50:DExD-box helicase 50 [Source:HGNC Symbol;Acc:HGNC:17906]),	0	0	0	0	0	2	3	0	0	0	0	0	0	0.180667702	0.232233108	0
circRNA.894	-	10:68913162|68914204(+)	exon	ENSG00000107625(DDX50:DExD-box helicase 50 [Source:HGNC Symbol;Acc:HGNC:17906]),	3	0	0	0	4	0	0	2	0.232424525	0	0	0	0.298883924	0	0	0.149526822
circRNA.895	hsa_circ_0007097	10:68936936|68943257(+)	exon	ENSG00000107625(DDX50:DExD-box helicase 50 [Source:HGNC Symbol;Acc:HGNC:17906]),	8	0	0	0	0	4	0	2	0.619798734	0	0	0	0	0.361335404	0	0.149526822
circRNA.896	hsa_circ_0018570	10:68963291|68965494(+)	exon	ENSG00000165732(DDX21:DExD-box helicase 21 [Source:HGNC Symbol;Acc:HGNC:2744]),	4	0	0	0	0	0	0	3	0.309899367	0	0	0	0	0	0	0.224290233
circRNA.897	hsa_circ_0008523	10:68963291|68967203(+)	exon	ENSG00000165732(DDX21:DExD-box helicase 21 [Source:HGNC Symbol;Acc:HGNC:2744]),	11	2	9	21	8	7	12	19	0.852223259	0.13879094	0.721775362	1.523918085	0.597767847	0.632336958	0.928932431	1.420504809
circRNA.898	-	10:68963291|68969121(+)	exon	ENSG00000165732(DDX21:DExD-box helicase 21 [Source:HGNC Symbol;Acc:HGNC:2744]),	0	0	0	2	0	0	0	2	0	0	0	0.145135056	0	0	0	0.149526822
circRNA.899	hsa_circ_0018588	10:68973545|68974743(+)	exon	ENSG00000165732(DDX21:DExD-box helicase 21 [Source:HGNC Symbol;Acc:HGNC:2744]),	0	0	0	2	2	0	0	0	0	0	0	0.145135056	0.149441962	0	0	0
circRNA.900	hsa_circ_0005421	10:68973545|68981581(+)	exon	ENSG00000165732(DDX21:DExD-box helicase 21 [Source:HGNC Symbol;Acc:HGNC:2744]),	2	0	0	2	4	0	0	2	0.154949683	0	0	0.145135056	0.298883924	0	0	0.149526822
circRNA.901	-	10:69000424|69011015(+)	exon	ENSG00000198954(KIF1BP:KIF1 binding protein [Source:HGNC Symbol;Acc:HGNC:23419]),	0	0	0	0	0	0	0	2	0	0	0	0	0	0	0	0.149526822
circRNA.902	-	10:69008841|69011015(+)	exon	ENSG00000198954(KIF1BP:KIF1 binding protein [Source:HGNC Symbol;Acc:HGNC:23419]),	0	0	0	0	3	6	0	0	0	0	0	0	0.224162943	0.542003107	0	0
circRNA.903	-	10:69155812|69158211(+)	exon	ENSG00000122958(VPS26A:VPS26, retromer complex component A [Source:HGNC Symbol;Acc:HGNC:12711]),	2	0	2	0	0	0	0	0	0.154949683	0	0.160394525	0	0	0	0	0
circRNA.904	-	10:69155812|69162512(+)	exon	ENSG00000122958(VPS26A:VPS26, retromer complex component A [Source:HGNC Symbol;Acc:HGNC:12711]),	3	0	0	0	0	0	0	0	0.232424525	0	0	0	0	0	0	0
circRNA.905	hsa_circ_0018600	10:69185987|69187756(+)	exon	ENSG00000156502(SUPV3L1:Suv3 like RNA helicase [Source:HGNC Symbol;Acc:HGNC:11471]),	0	0	0	0	0	3	0	0	0	0	0	0	0	0.271001553	0	0
circRNA.906	hsa_circ_0018601	10:69185987|69189435(+)	exon	ENSG00000156502(SUPV3L1:Suv3 like RNA helicase [Source:HGNC Symbol;Acc:HGNC:11471]),	3	0	0	0	0	0	0	2	0.232424525	0	0	0	0	0	0	0.149526822
circRNA.907	hsa_circ_0006201	10:69185987|69191766(+)	exon	ENSG00000156502(SUPV3L1:Suv3 like RNA helicase [Source:HGNC Symbol;Acc:HGNC:11471]),	2	0	0	0	5	2	0	0	0.154949683	0	0	0	0.373604905	0.180667702	0	0
circRNA.908	hsa_circ_0018604	10:69189267|69191766(+)	exon	ENSG00000156502(SUPV3L1:Suv3 like RNA helicase [Source:HGNC Symbol;Acc:HGNC:11471]),	0	0	0	0	0	0	0	3	0	0	0	0	0	0	0	0.224290233
circRNA.909	hsa_circ_0018606	10:69195188|69197083(+)	exon	ENSG00000156502(SUPV3L1:Suv3 like RNA helicase [Source:HGNC Symbol;Acc:HGNC:11471]),	0	0	0	2	0	2	0	0	0	0	0	0.145135056	0	0.180667702	0	0
circRNA.910	-	10:69364783|69369624(+)	exon	ENSG00000156515(HK1:hexokinase 1 [Source:HGNC Symbol;Acc:HGNC:4922]),	0	0	0	0	2	0	0	0	0	0	0	0	0.149441962	0	0	0
circRNA.911	hsa_circ_0002758	10:69483691|69485215(+)	exon	ENSG00000099282(TSPAN15:tetraspanin 15 [Source:HGNC Symbol;Acc:HGNC:23298]),	2	0	6	0	6	2	0	4	0.154949683	0	0.481183575	0	0.448325886	0.180667702	0	0.299053644
circRNA.912	-	10:69483691|69498396(+)	exon	ENSG00000099282(TSPAN15:tetraspanin 15 [Source:HGNC Symbol;Acc:HGNC:23298]),	0	0	5	0	7	2	0	2	0	0	0.400986312	0	0.523046867	0.180667702	0	0.149526822
circRNA.913	-	10:70090060|70091954(+)	exon	ENSG00000099284(H2AFY2:H2A histone family member Y2 [Source:HGNC Symbol;Acc:HGNC:14453]),	4	0	0	0	0	0	0	2	0.309899367	0	0	0	0	0	0	0.149526822
circRNA.914	-	10:70091757|70091954(+)	exon	ENSG00000099284(H2AFY2:H2A histone family member Y2 [Source:HGNC Symbol;Acc:HGNC:14453]),	2	0	0	0	0	0	0	0	0.154949683	0	0	0	0	0	0	0
circRNA.915	-	10:70095654|70100297(+)	exon	ENSG00000099284(H2AFY2:H2A histone family member Y2 [Source:HGNC Symbol;Acc:HGNC:14453]),	0	0	0	0	0	0	4	0	0	0	0	0	0	0	0.309644144	0
circRNA.916	-	10:70152263|70161069(-)	exon	ENSG00000079332(SAR1A:secretion associated Ras related GTPase 1A [Source:HGNC Symbol;Acc:HGNC:10534]),	4	0	0	0	0	0	0	0	0.309899367	0	0	0	0	0	0	0
circRNA.917	hsa_circ_0005624	10:70152263|70161931(-)	exon	ENSG00000079332(SAR1A:secretion associated Ras related GTPase 1A [Source:HGNC Symbol;Acc:HGNC:10534]),	0	0	0	0	3	3	0	0	0	0	0	0	0.224162943	0.271001553	0	0
circRNA.918	-	10:70155088|70161069(-)	exon	ENSG00000079332(SAR1A:secretion associated Ras related GTPase 1A [Source:HGNC Symbol;Acc:HGNC:10534]),	3	0	4	0	2	0	0	3	0.232424525	0	0.32078905	0	0.149441962	0	0	0.224290233
circRNA.919	-	10:70206264|70209685(-)	exon	ENSG00000180817(PPA1:pyrophosphatase (inorganic) 1 [Source:HGNC Symbol;Acc:HGNC:9226]),	0	0	0	0	0	0	0	3	0	0	0	0	0	0	0	0.224290233
circRNA.920	-	10:70209205|70218817(-)	exon	ENSG00000180817(PPA1:pyrophosphatase (inorganic) 1 [Source:HGNC Symbol;Acc:HGNC:9226]),	0	0	0	0	0	0	0	4	0	0	0	0	0	0	0	0.299053644
circRNA.921	-	10:70213463|70218817(-)	exon	ENSG00000180817(PPA1:pyrophosphatase (inorganic) 1 [Source:HGNC Symbol;Acc:HGNC:9226]),	2	0	0	0	0	0	0	0	0.154949683	0	0	0	0	0	0	0
circRNA.922	hsa_circ_0018652	10:70217812|70218817(-)	exon	ENSG00000180817(PPA1:pyrophosphatase (inorganic) 1 [Source:HGNC Symbol;Acc:HGNC:9226]),	15	3	11	13	10	4	11	12	1.162122626	0.20818641	0.882169887	0.943377862	0.747209809	0.361335404	0.851521395	0.897160932
circRNA.924	hsa_circ_0018659	10:70525923|70531454(+)	exon	ENSG00000107719(PALD1:phosphatase domain containing, paladin 1 [Source:HGNC Symbol;Acc:HGNC:23530]),	0	0	0	4	0	0	4	0	0	0	0	0.290270111	0	0	0.309644144	0
circRNA.925	-	10:70844473|70851210(+)	exon	ENSG00000166224(SGPL1:sphingosine-1-phosphate lyase 1 [Source:HGNC Symbol;Acc:HGNC:10817]),	2	0	4	0	7	2	0	2	0.154949683	0	0.32078905	0	0.523046867	0.180667702	0	0.149526822
circRNA.926	hsa_circ_0004977	10:70844473|70859499(+)	exon	ENSG00000166224(SGPL1:sphingosine-1-phosphate lyase 1 [Source:HGNC Symbol;Acc:HGNC:10817]),	20	3	3	0	8	3	7	10	1.549496834	0.20818641	0.240591787	0	0.597767847	0.271001553	0.541877251	0.74763411
circRNA.927	-	10:70844473|70868433(+)	exon	ENSG00000166224(SGPL1:sphingosine-1-phosphate lyase 1 [Source:HGNC Symbol;Acc:HGNC:10817]),	0	0	2	0	0	0	2	2	0	0	0.160394525	0	0	0	0.154822072	0.149526822
circRNA.928	-	10:71273447|71274515(+)	intron	ENSG00000107731(UNC5B:unc-5 netrin receptor B [Source:HGNC Symbol;Acc:HGNC:12568]),	0	0	0	0	0	0	0	2	0	0	0	0	0	0	0	0.149526822
circRNA.929	-	10:71274458|71280045(+)	intron	ENSG00000107731(UNC5B:unc-5 netrin receptor B [Source:HGNC Symbol;Acc:HGNC:12568]),	2	0	0	0	0	0	0	4	0.154949683	0	0	0	0	0	0	0.299053644
circRNA.930	-	10:71730469|71732375(+)	exon	ENSG00000107736(CDH23:cadherin related 23 [Source:HGNC Symbol;Acc:HGNC:13733]),	0	0	0	0	5	0	0	0	0	0	0	0	0.373604905	0	0	0
circRNA.931	hsa_circ_0017615	10:7188624|7205928(-)	exon	ENSG00000198879(SFMBT2:Scm like with four mbt domains 2 [Source:HGNC Symbol;Acc:HGNC:20256]),	0	0	0	0	2	0	0	0	0	0	0	0	0.149441962	0	0	0
circRNA.932	hsa_circ_0017620	10:7197548|7285954(-)	exon	ENSG00000198879(SFMBT2:Scm like with four mbt domains 2 [Source:HGNC Symbol;Acc:HGNC:20256]),	0	0	0	0	0	0	0	2	0	0	0	0	0	0	0	0.149526822
circRNA.933	hsa_circ_0008195	10:72128082|72133181(-)	exon	ENSG00000138303(ASCC1:activating signal cointegrator 1 complex subunit 1 [Source:HGNC Symbol;Acc:HGNC:24268]),	0	0	0	2	0	3	0	0	0	0	0	0.145135056	0	0.271001553	0	0
circRNA.934	-	10:72128082|72152988(-)	exon	ENSG00000138303(ASCC1:activating signal cointegrator 1 complex subunit 1 [Source:HGNC Symbol;Acc:HGNC:24268]),	5	0	0	0	3	4	0	5	0.387374209	0	0	0	0.224162943	0.361335404	0	0.373817055
circRNA.935	hsa_circ_0018736	10:72196811|72203524(-)	exon	ENSG00000138303(ASCC1:activating signal cointegrator 1 complex subunit 1 [Source:HGNC Symbol;Acc:HGNC:24268]),	3	0	2	5	5	0	0	0	0.232424525	0	0.160394525	0.362837639	0.373604905	0	0	0
circRNA.936	hsa_circ_0017625	10:7220411|7227937(-)	exon	ENSG00000198879(SFMBT2:Scm like with four mbt domains 2 [Source:HGNC Symbol;Acc:HGNC:20256]),	2	2	3	4	9	2	5	2	0.154949683	0.13879094	0.240591787	0.290270111	0.672488828	0.180667702	0.387055179	0.149526822
circRNA.937	hsa_circ_0017628	10:7220411|7285954(-)	exon	ENSG00000198879(SFMBT2:Scm like with four mbt domains 2 [Source:HGNC Symbol;Acc:HGNC:20256]),	3	6	3	3	17	5	2	0	0.232424525	0.41637282	0.240591787	0.217702584	1.270256676	0.451669256	0.154822072	0
circRNA.938	-	10:72210732|72213331(-)	exon	ENSG00000138303(ASCC1:activating signal cointegrator 1 complex subunit 1 [Source:HGNC Symbol;Acc:HGNC:24268]),	0	0	0	0	3	0	0	0	0	0	0	0	0.224162943	0	0	0
circRNA.939	-	10:72223888|72230440(+)	exon	ENSG00000166295(ANAPC16:anaphase promoting complex subunit 16 [Source:HGNC Symbol;Acc:HGNC:26976]),	0	0	0	0	2	0	0	0	0	0	0	0	0.149441962	0	0	0
circRNA.940	hsa_circ_0017632	10:7227855|7285954(-)	exon	ENSG00000198879(SFMBT2:Scm like with four mbt domains 2 [Source:HGNC Symbol;Acc:HGNC:20256]),	3	0	3	4	0	8	0	0	0.232424525	0	0.240591787	0.290270111	0	0.722670809	0	0
circRNA.941	hsa_circ_0008662	10:72340789|72341170(-)	exon	ENSG00000148719(DNAJB12:DnaJ heat shock protein family (Hsp40) member B12 [Source:HGNC Symbol;Acc:HGNC:14891]),	25	12	10	13	28	15	34	85	1.936871043	0.83274564	0.801972625	0.943377862	2.092187466	1.355007767	2.631975221	6.354889935
circRNA.942	hsa_circ_0017635	10:7243558|7276989(-)	exon	ENSG00000198879(SFMBT2:Scm like with four mbt domains 2 [Source:HGNC Symbol;Acc:HGNC:20256]),	0	0	0	0	5	0	0	0	0	0	0	0	0.373604905	0	0	0
circRNA.943	hsa_circ_0017636	10:7243558|7285954(-)	exon	ENSG00000198879(SFMBT2:Scm like with four mbt domains 2 [Source:HGNC Symbol;Acc:HGNC:20256]),	51	35	58	22	143	80	56	33	3.951216928	2.428841451	4.651441224	1.596485613	10.68510027	7.226708088	4.33501801	2.467192563
circRNA.944	hsa_circ_0017639	10:7248548|7285954(-)	exon	ENSG00000198879(SFMBT2:Scm like with four mbt domains 2 [Source:HGNC Symbol;Acc:HGNC:20256]),	16	21	18	9	43	32	16	2	1.239597468	1.457304871	1.443550725	0.653107751	3.21300218	2.890683235	1.238576574	0.149526822
circRNA.945	-	10:72551179|72566794(-)	exon	ENSG00000107745(MICU1:mitochondrial calcium uptake 1 [Source:HGNC Symbol;Acc:HGNC:1530]),	2	0	0	0	4	0	0	0	0.154949683	0	0	0	0.298883924	0	0	0
circRNA.946	hsa_circ_0006628	10:72562895|72566794(-)	exon	ENSG00000107745(MICU1:mitochondrial calcium uptake 1 [Source:HGNC Symbol;Acc:HGNC:1530]),	2	3	2	0	0	2	0	2	0.154949683	0.20818641	0.160394525	0	0	0.180667702	0	0.149526822
circRNA.947	hsa_circ_0000246	10:72708283|72715902(+)	exon	ENSG00000156026(MCU:mitochondrial calcium uniporter [Source:HGNC Symbol;Acc:HGNC:23526]),	6	11	17	6	23	18	0	5	0.46484905	0.76335017	1.363353462	0.435405167	1.718582561	1.62600932	0	0.373817055
circRNA.948	hsa_circ_0000247	10:72715111|72715902(+)	exon	ENSG00000156026(MCU:mitochondrial calcium uniporter [Source:HGNC Symbol;Acc:HGNC:23526]),	17	9	16	13	26	18	9	16	1.317072309	0.62455923	1.2831562	0.943377862	1.942745504	1.62600932	0.696699323	1.196214576
circRNA.949	-	10:72715111|72719445(+)	intron	ENSG00000156026(MCU:mitochondrial calcium uniporter [Source:HGNC Symbol;Acc:HGNC:23526]),	0	0	0	0	0	3	0	0	0	0	0	0	0	0.271001553	0	0
circRNA.950	-	10:72715111|72742273(+)	intron	ENSG00000156026(MCU:mitochondrial calcium uniporter [Source:HGNC Symbol;Acc:HGNC:23526]),	0	0	0	0	0	0	0	2	0	0	0	0	0	0	0	0.149526822
circRNA.951	-	10:72741722|72742273(+)	intron	ENSG00000156026(MCU:mitochondrial calcium uniporter [Source:HGNC Symbol;Acc:HGNC:23526]),	2	0	0	0	0	0	2	2	0.154949683	0	0	0	0	0	0.154822072	0.149526822
circRNA.952	hsa_circ_0000211	10:7276892|7285954(-)	exon	ENSG00000198879(SFMBT2:Scm like with four mbt domains 2 [Source:HGNC Symbol;Acc:HGNC:20256]),	237	514	812	222	1429	853	332	222	18.36153749	35.6692716	65.12017714	16.10999118	106.7762817	77.05477499	25.70046392	16.59747724
circRNA.953	-	10:7276892|7290833(-)	intron	ENSG00000198879(SFMBT2:Scm like with four mbt domains 2 [Source:HGNC Symbol;Acc:HGNC:20256]),	0	0	0	0	4	0	0	0	0	0	0	0	0.298883924	0	0	0
circRNA.954	hsa_circ_0017641	10:7276892|7381949(-)	exon	ENSG00000198879(SFMBT2:Scm like with four mbt domains 2 [Source:HGNC Symbol;Acc:HGNC:20256]),	0	0	0	0	2	0	0	0	0	0	0	0	0.149441962	0	0	0
circRNA.955	hsa_circ_0017643	10:7283904|7285954(-)	exon	ENSG00000198879(SFMBT2:Scm like with four mbt domains 2 [Source:HGNC Symbol;Acc:HGNC:20256]),	0	0	2	4	9	0	7	2	0	0	0.160394525	0.290270111	0.672488828	0	0.541877251	0.149526822
circRNA.956	hsa_circ_0018761	10:72868703|72871580(+)	exon	ENSG00000156026(MCU:mitochondrial calcium uniporter [Source:HGNC Symbol;Acc:HGNC:23526]),	0	0	0	0	0	6	0	0	0	0	0	0	0	0.542003107	0	0
circRNA.957	-	10:73010969|73016899(-)	exon	ENSG00000122884(P4HA1:prolyl 4-hydroxylase subunit alpha 1 [Source:HGNC Symbol;Acc:HGNC:8546]),	0	0	0	2	3	0	0	0	0	0	0	0.145135056	0.224162943	0	0	0
circRNA.958	hsa_circ_0007093	10:73030271|73047101(-)	exon	ENSG00000122884(P4HA1:prolyl 4-hydroxylase subunit alpha 1 [Source:HGNC Symbol;Acc:HGNC:8546]),	0	0	0	2	0	0	0	0	0	0	0	0.145135056	0	0	0	0
circRNA.959	-	10:73030271|73053590(-)	exon	ENSG00000122884(P4HA1:prolyl 4-hydroxylase subunit alpha 1 [Source:HGNC Symbol;Acc:HGNC:8546]),	0	0	2	0	0	0	0	0	0	0	0.160394525	0	0	0	0	0
circRNA.960	-	10:73072029|73073827(-)	exon	ENSG00000122884(P4HA1:prolyl 4-hydroxylase subunit alpha 1 [Source:HGNC Symbol;Acc:HGNC:8546]),	0	2	0	0	0	0	0	0	0	0.13879094	0	0	0	0	0	0
circRNA.961	hsa_circ_0018785	10:73154256|73156655(-)	exon	ENSG00000122882(ECD:ecdysoneless cell cycle regulator [Source:HGNC Symbol;Acc:HGNC:17029]),	0	2	0	0	0	0	0	0	0	0.13879094	0	0	0	0	0	0
circRNA.962	-	10:73174687|73193593(+)	exon	ENSG00000138286(FAM149B1:family with sequence similarity 149 member B1 [Source:HGNC Symbol;Acc:HGNC:29162]),	0	0	0	0	2	0	0	0	0	0	0	0	0.149441962	0	0	0
circRNA.963	-	10:73177846|73193593(+)	exon	ENSG00000138286(FAM149B1:family with sequence similarity 149 member B1 [Source:HGNC Symbol;Acc:HGNC:29162]),	0	0	0	0	3	0	0	0	0	0	0	0	0.224162943	0	0	0
circRNA.964	hsa_circ_0018787	10:73192556|73193593(+)	exon	ENSG00000138286(FAM149B1:family with sequence similarity 149 member B1 [Source:HGNC Symbol;Acc:HGNC:29162]),	3	0	0	0	0	0	0	0	0.232424525	0	0	0	0	0	0	0
circRNA.965	-	10:73269614|73278337(-)	exon	ENSG00000156042(CFAP70:cilia and flagella associated protein 70 [Source:HGNC Symbol;Acc:HGNC:30726]),	0	0	0	0	0	2	0	0	0	0	0	0	0	0.180667702	0	0
circRNA.966	-	10:73297042|73299097(-)	exon	ENSG00000156042(CFAP70:cilia and flagella associated protein 70 [Source:HGNC Symbol;Acc:HGNC:30726]),	0	0	2	0	0	0	0	0	0	0	0.160394525	0	0	0	0	0
circRNA.967	-	10:73310158|73312643(-)	exon	ENSG00000156042(CFAP70:cilia and flagella associated protein 70 [Source:HGNC Symbol;Acc:HGNC:30726]),	0	2	2	0	4	6	0	0	0	0.13879094	0.160394525	0	0.298883924	0.542003107	0	0
circRNA.968	-	10:73335430|73341581(-)	exon	ENSG00000156042(CFAP70:cilia and flagella associated protein 70 [Source:HGNC Symbol;Acc:HGNC:30726]),	0	0	4	0	0	2	0	0	0	0	0.32078905	0	0	0.180667702	0	0
circRNA.969	-	10:73378911|73380201(-)	exon	ENSG00000138279(ANXA7:annexin A7 [Source:HGNC Symbol;Acc:HGNC:545]),	0	0	0	0	0	3	0	0	0	0	0	0	0	0.271001553	0	0
circRNA.970	hsa_circ_0018803	10:73387689|73388414(-)	exon	ENSG00000138279(ANXA7:annexin A7 [Source:HGNC Symbol;Acc:HGNC:545]),	0	0	3	0	2	2	0	0	0	0	0.240591787	0	0.149441962	0.180667702	0	0
circRNA.971	hsa_circ_0006276	10:73396519|73400857(-)	exon	ENSG00000138279(ANXA7:annexin A7 [Source:HGNC Symbol;Acc:HGNC:545]),	5	0	0	0	0	0	2	0	0.387374209	0	0	0	0	0	0.154822072	0
circRNA.972	-	10:73444725|73454489(-)	exon	ENSG00000107758(PPP3CB:protein phosphatase 3 catalytic subunit beta [Source:HGNC Symbol;Acc:HGNC:9315]),	3	0	5	0	0	0	0	0	0.232424525	0	0.400986312	0	0	0	0	0
circRNA.973	hsa_circ_0018815	10:73467553|73479517(-)	exon	ENSG00000107758(PPP3CB:protein phosphatase 3 catalytic subunit beta [Source:HGNC Symbol;Acc:HGNC:9315]),	0	0	0	0	2	0	0	0	0	0	0	0	0.149441962	0	0	0
circRNA.974	-	10:73474919|73479517(-)	exon	ENSG00000107758(PPP3CB:protein phosphatase 3 catalytic subunit beta [Source:HGNC Symbol;Acc:HGNC:9315]),	6	0	4	4	6	5	0	3	0.46484905	0	0.32078905	0.290270111	0.448325886	0.451669256	0	0.224290233
circRNA.975	hsa_circ_0018818	10:73504850|73505426(-)	exon	ENSG00000166348(USP54:ubiquitin specific peptidase 54 [Source:HGNC Symbol;Acc:HGNC:23513]),	5	0	0	0	0	0	0	0	0.387374209	0	0	0	0	0	0	0
circRNA.976	-	10:73534600|73539593(-)	exon	ENSG00000166348(USP54:ubiquitin specific peptidase 54 [Source:HGNC Symbol;Acc:HGNC:23513]),	0	0	0	0	0	2	0	0	0	0	0	0	0	0.180667702	0	0
circRNA.977	hsa_circ_0004568	10:73536269|73539593(-)	exon	ENSG00000166348(USP54:ubiquitin specific peptidase 54 [Source:HGNC Symbol;Acc:HGNC:23513]),	8	11	20	0	31	26	11	22	0.619798734	0.76335017	1.60394525	0	2.316350409	2.348680129	0.851521395	1.644795042
circRNA.978	hsa_circ_0018824	10:73542803|73543131(-)	exon	ENSG00000166348(USP54:ubiquitin specific peptidase 54 [Source:HGNC Symbol;Acc:HGNC:23513]),	4	0	2	3	6	0	4	6	0.309899367	0	0.160394525	0.217702584	0.448325886	0	0.309644144	0.448580466
circRNA.979	hsa_circ_0018827	10:73545538|73576361(-)	exon	ENSG00000166348(USP54:ubiquitin specific peptidase 54 [Source:HGNC Symbol;Acc:HGNC:23513]),	0	0	0	0	0	2	0	0	0	0	0	0	0	0.180667702	0	0
circRNA.980	hsa_circ_0007221	10:73571421|73576361(-)	exon	ENSG00000166348(USP54:ubiquitin specific peptidase 54 [Source:HGNC Symbol;Acc:HGNC:23513]),	25	2	7	6	12	6	0	14	1.936871043	0.13879094	0.561380837	0.435405167	0.896651771	0.542003107	0	1.046687754
circRNA.981	-	10:73571421|73576621(-)	intron	ENSG00000166348(USP54:ubiquitin specific peptidase 54 [Source:HGNC Symbol;Acc:HGNC:23513]),	7	0	4	0	7	3	4	3	0.542323892	0	0.32078905	0	0.523046867	0.271001553	0.309644144	0.224290233
circRNA.982	-	10:73575512|73576361(-)	exon	ENSG00000166348(USP54:ubiquitin specific peptidase 54 [Source:HGNC Symbol;Acc:HGNC:23513]),	14	0	0	5	5	4	4	12	1.084647784	0	0	0.362837639	0.373604905	0.361335404	0.309644144	0.897160932
circRNA.983	-	10:73575512|73576621(-)	intron	ENSG00000166348(USP54:ubiquitin specific peptidase 54 [Source:HGNC Symbol;Acc:HGNC:23513]),	2	0	0	0	0	0	0	0	0.154949683	0	0	0	0	0	0	0
circRNA.985	hsa_circ_0017649	10:7370281|7381949(-)	exon	ENSG00000198879(SFMBT2:Scm like with four mbt domains 2 [Source:HGNC Symbol;Acc:HGNC:20256]),	0	0	2	0	0	0	0	0	0	0	0.160394525	0	0	0	0	0
circRNA.986	hsa_circ_0018848	10:73713204|73721504(-)	exon	ENSG00000271816(BMS1P4:BMS1, ribosome biogenesis factor pseudogene 4 [Source:NCBI gene;Acc:729096]),	8	0	0	0	0	0	0	3	0.619798734	0	0	0	0	0	0	0.224290233
circRNA.987	hsa_circ_0004387	10:73746630|73747004(+)	exon	ENSG00000176986(SEC24C:SEC24 homolog C, COPII coat complex component [Source:HGNC Symbol;Acc:HGNC:10705]),	0	0	0	0	2	5	0	0	0	0	0	0	0.149441962	0.451669256	0	0
circRNA.988	-	10:73817015|73824084(-)	exon	ENSG00000148660(CAMK2G:calcium/calmodulin dependent protein kinase II gamma [Source:HGNC Symbol;Acc:HGNC:1463]),	0	3	3	0	6	0	0	0	0	0.20818641	0.240591787	0	0.448325886	0	0	0
circRNA.989	-	10:73817023|73824084(-)	exon	ENSG00000148660(CAMK2G:calcium/calmodulin dependent protein kinase II gamma [Source:HGNC Symbol;Acc:HGNC:1463]),	4	16	0	0	16	20	0	6	0.309899367	1.110327521	0	0	1.195535695	1.806677022	0	0.448580466
circRNA.991	-	10:74029839|74043153(+)	intron	ENSG00000035403(VCL:vinculin [Source:HGNC Symbol;Acc:HGNC:12665]),	2	0	0	0	0	0	0	0	0.154949683	0	0	0	0	0	0	0
circRNA.992	hsa_circ_0007797	10:74070670|74072852(+)	exon	ENSG00000035403(VCL:vinculin [Source:HGNC Symbol;Acc:HGNC:12665]),	0	0	0	4	0	0	0	0	0	0	0	0.290270111	0	0	0	0
circRNA.993	hsa_circ_0018881	10:74070670|74074903(+)	exon	ENSG00000035403(VCL:vinculin [Source:HGNC Symbol;Acc:HGNC:12665]),	3	0	0	0	5	0	0	2	0.232424525	0	0	0	0.373604905	0	0	0.149526822
circRNA.994	-	10:74094271|74095855(+)	exon	ENSG00000035403(VCL:vinculin [Source:HGNC Symbol;Acc:HGNC:12665]),	0	0	0	0	0	2	0	0	0	0	0	0	0	0.180667702	0	0
circRNA.995	-	10:74525256|74600493(+)	exon	ENSG00000156110(ADK:adenosine kinase [Source:HGNC Symbol;Acc:HGNC:257]),	0	0	4	0	0	0	0	0	0	0	0.32078905	0	0	0	0	0
circRNA.996	hsa_circ_0005164	10:74838683|74843478(+)	exon	ENSG00000156650(KAT6B:lysine acetyltransferase 6B [Source:HGNC Symbol;Acc:HGNC:17582]),	3	0	0	0	0	0	0	4	0.232424525	0	0	0	0	0	0	0.299053644
circRNA.997	hsa_circ_0005235	10:74842600|74843478(+)	exon	ENSG00000156650(KAT6B:lysine acetyltransferase 6B [Source:HGNC Symbol;Acc:HGNC:17582]),	2	0	0	0	0	0	2	0	0.154949683	0	0	0	0	0	0.154822072	0
circRNA.998	hsa_circ_0006148	10:75150514|75151106(+)	exon	ENSG00000156671(SAMD8:sterile alpha motif domain containing 8 [Source:HGNC Symbol;Acc:HGNC:26320]),	11	0	3	0	11	6	5	11	0.852223259	0	0.240591787	0	0.82193079	0.542003107	0.387055179	0.822397521
circRNA.999	hsa_circ_0018904	10:75150514|75164740(+)	exon	ENSG00000156671(SAMD8:sterile alpha motif domain containing 8 [Source:HGNC Symbol;Acc:HGNC:26320]),	2	0	0	0	4	0	0	3	0.154949683	0	0	0	0.298883924	0	0	0.224290233
circRNA.1000	hsa_circ_0018905	10:75150514|75168658(+)	exon	ENSG00000156671(SAMD8:sterile alpha motif domain containing 8 [Source:HGNC Symbol;Acc:HGNC:26320]),	0	0	0	0	0	0	0	2	0	0	0	0	0	0	0	0.149526822
circRNA.1001	hsa_circ_0007335	10:75219063|75219356(+)	exon	ENSG00000165637(VDAC2:voltage dependent anion channel 2 [Source:HGNC Symbol;Acc:HGNC:12672]),	2	3	4	0	7	5	5	0	0.154949683	0.20818641	0.32078905	0	0.523046867	0.451669256	0.387055179	0
circRNA.1002	-	10:75796207|75799657(+)	intron	ENSG00000148655(LRMDA:leucine rich melanocyte differentiation associated [Source:HGNC Symbol;Acc:HGNC:23405]),	0	3	12	3	5	7	0	2	0	0.20818641	0.96236715	0.217702584	0.373604905	0.632336958	0	0.149526822
circRNA.1003	-	10:75796207|75814212(+)	intron	ENSG00000148655(LRMDA:leucine rich melanocyte differentiation associated [Source:HGNC Symbol;Acc:HGNC:23405]),	0	0	3	0	5	4	0	0	0	0	0.240591787	0	0.373604905	0.361335404	0	0
circRNA.1004	-	10:76036008|76058783(+)	exon	ENSG00000148655(LRMDA:leucine rich melanocyte differentiation associated [Source:HGNC Symbol;Acc:HGNC:23405]),	0	6	0	0	3	3	0	0	0	0.41637282	0	0	0.224162943	0.271001553	0	0
circRNA.1005	-	10:7615982|7617282(-)	exon	ENSG00000123243(ITIH5:inter-alpha-trypsin inhibitor heavy chain family member 5 [Source:HGNC Symbol;Acc:HGNC:21449]),	0	0	6	4	0	4	0	0	0	0	0.481183575	0.290270111	0	0.361335404	0	0
circRNA.1006	hsa_circ_0005967	10:77011967|77027891(-)	exon	ENSG00000156113(KCNMA1:potassium calcium-activated channel subfamily M alpha 1 [Source:HGNC Symbol;Acc:HGNC:6284]),	0	0	0	3	0	0	0	0	0	0	0	0.217702584	0	0	0	0
circRNA.1007	hsa_circ_0006649	10:77853354|77854370(-)	exon	ENSG00000151208(DLG5:discs large MAGUK scaffold protein 5 [Source:HGNC Symbol;Acc:HGNC:2904]),	14	5	5	2	10	7	17	11	1.084647784	0.34697735	0.400986312	0.145135056	0.747209809	0.632336958	1.31598761	0.822397521
circRNA.1008	hsa_circ_0017668	10:7796121|7797178(+)	exon	ENSG00000165629(ATP5F1C:ATP synthase F1 subunit gamma [Source:HGNC Symbol;Acc:HGNC:833]),	2	0	5	2	2	2	0	4	0.154949683	0	0.400986312	0.145135056	0.149441962	0.180667702	0	0.299053644
circRNA.1009	hsa_circ_0017670	10:7796121|7802854(+)	exon	ENSG00000165629(ATP5F1C:ATP synthase F1 subunit gamma [Source:HGNC Symbol;Acc:HGNC:833]),	0	0	3	0	0	0	0	0	0	0	0.240591787	0	0	0	0	0
circRNA.1010	hsa_circ_0007292	10:7797047|7802854(+)	exon	ENSG00000165629(ATP5F1C:ATP synthase F1 subunit gamma [Source:HGNC Symbol;Acc:HGNC:833]),	49	49	63	27	159	111	24	49	3.796267244	3.400378032	5.052427537	1.959323252	11.88063597	10.02705747	1.857864862	3.663407139
circRNA.1011	hsa_circ_0007310	10:77982154|77984298(-)	exon	ENSG00000148606(POLR3A:RNA polymerase III subunit A [Source:HGNC Symbol;Acc:HGNC:30074]),	0	0	0	0	0	3	0	0	0	0	0	0	0	0.271001553	0	0
circRNA.1012	hsa_circ_0017673	10:7798990|7802854(+)	exon	ENSG00000165629(ATP5F1C:ATP synthase F1 subunit gamma [Source:HGNC Symbol;Acc:HGNC:833]),	0	0	0	2	6	0	0	0	0	0	0	0.145135056	0.448325886	0	0	0
circRNA.1013	-	10:78002197|78007866(-)	exon	ENSG00000148606(POLR3A:RNA polymerase III subunit A [Source:HGNC Symbol;Acc:HGNC:30074]),	2	0	6	0	3	0	0	0	0.154949683	0	0.481183575	0	0.224162943	0	0	0
circRNA.1014	-	10:78017575|78019265(-)	exon	ENSG00000148606(POLR3A:RNA polymerase III subunit A [Source:HGNC Symbol;Acc:HGNC:30074]),	0	0	0	0	2	0	0	0	0	0	0	0	0.149441962	0	0	0
circRNA.1015	hsa_circ_0005844	10:79118915|79162133(+)	exon	ENSG00000108175(ZMIZ1:zinc finger MIZ-type containing 1 [Source:HGNC Symbol;Acc:HGNC:16493]),	2	0	0	0	0	0	0	0	0.154949683	0	0	0	0	0	0	0
circRNA.1016	hsa_circ_0003605	10:79201584|79216274(+)	exon	ENSG00000108175(ZMIZ1:zinc finger MIZ-type containing 1 [Source:HGNC Symbol;Acc:HGNC:16493]),	0	0	4	3	0	0	0	2	0	0	0.32078905	0.217702584	0	0	0	0.149526822
circRNA.1017	-	10:79419279|79432758(-)	intron	ENSG00000165424(ZCCHC24:zinc finger CCHC-type containing 24 [Source:HGNC Symbol;Acc:HGNC:26911]),	0	0	0	0	0	2	0	0	0	0	0	0	0	0.180667702	0	0
circRNA.1018	hsa_circ_0018973	10:80053396|80053586(-)	exon	ENSG00000230091(TMEM254-AS1:TMEM254 antisense RNA 1 [Source:HGNC Symbol;Acc:HGNC:27340]),	0	4	9	0	7	0	0	0	0	0.27758188	0.721775362	0	0.523046867	0	0	0
circRNA.1019	hsa_circ_0018974	10:80053396|80056405(-)	exon	ENSG00000230091(TMEM254-AS1:TMEM254 antisense RNA 1 [Source:HGNC Symbol;Acc:HGNC:27340]),	0	0	7	0	3	2	0	5	0	0	0.561380837	0	0.224162943	0.180667702	0	0.373817055
circRNA.1020	-	10:80053396|80060933(-)	exon	ENSG00000230091(TMEM254-AS1:TMEM254 antisense RNA 1 [Source:HGNC Symbol;Acc:HGNC:27340]),	0	0	0	0	0	5	0	0	0	0	0	0	0	0.451669256	0	0
circRNA.1021	-	10:80338467|80339153(-)	exon	ENSG00000170788(DYDC1:DPY30 domain containing 1 [Source:HGNC Symbol;Acc:HGNC:23460]),	2	0	0	0	0	0	0	2	0.154949683	0	0	0	0	0	0	0.149526822
circRNA.1022	-	10:80420466|80426006(+)	exon	ENSG00000122378(PRXL2A:peroxiredoxin like 2A [Source:HGNC Symbol;Acc:HGNC:28651]),	2	0	0	0	0	0	0	0	0.154949683	0	0	0	0	0	0	0
circRNA.1023	-	10:80420466|80427496(+)	exon	ENSG00000122378(PRXL2A:peroxiredoxin like 2A [Source:HGNC Symbol;Acc:HGNC:28651]),	0	0	0	0	3	3	0	0	0	0	0	0	0.224162943	0.271001553	0	0
circRNA.1024	hsa_circ_0018982	10:80425866|80427496(+)	exon	ENSG00000122378(PRXL2A:peroxiredoxin like 2A [Source:HGNC Symbol;Acc:HGNC:28651]),	14	0	21	0	16	0	8	11	1.084647784	0	1.684142512	0	1.195535695	0	0.619288287	0.822397521
circRNA.1025	-	10:80463088|80489314(+)	exon	ENSG00000108219(TSPAN14:tetraspanin 14 [Source:HGNC Symbol;Acc:HGNC:23303]),	5	0	0	0	3	0	3	0	0.387374209	0	0	0	0.224162943	0	0.232233108	0
circRNA.1026	-	10:80468547|80469881(+)	intron	ENSG00000108219(TSPAN14:tetraspanin 14 [Source:HGNC Symbol;Acc:HGNC:23303]),	2	0	0	0	0	0	0	2	0.154949683	0	0	0	0	0	0	0.149526822
circRNA.1027	hsa_circ_0009033	10:80468547|80489314(+)	exon	ENSG00000108219(TSPAN14:tetraspanin 14 [Source:HGNC Symbol;Acc:HGNC:23303]),	10	0	3	3	5	2	3	8	0.774748417	0	0.240591787	0.217702584	0.373604905	0.180667702	0.232233108	0.598107288
circRNA.1028	-	10:80489217|80504778(+)	exon	ENSG00000108219(TSPAN14:tetraspanin 14 [Source:HGNC Symbol;Acc:HGNC:23303]),	0	0	0	0	0	0	0	2	0	0	0	0	0	0	0	0.149526822
circRNA.1029	hsa_circ_0008856	10:80507228|80509471(+)	exon	ENSG00000108219(TSPAN14:tetraspanin 14 [Source:HGNC Symbol;Acc:HGNC:23303]),	7	0	0	0	4	2	3	7	0.542323892	0	0	0	0.298883924	0.180667702	0.232233108	0.523343877
circRNA.1030	-	10:8180931|8181680(+)	intergenic_region	n/a	0	2	0	0	0	0	0	0	0	0.13879094	0	0	0	0	0	0
circRNA.1031	-	10:82036096|82037717(+)	intron	ENSG00000185737(NRG3:neuregulin 3 [Source:HGNC Symbol;Acc:HGNC:7999]),	0	0	0	0	0	0	0	4	0	0	0	0	0	0	0	0.299053644
circRNA.1032	-	10:82036096|82043641(+)	intron	ENSG00000185737(NRG3:neuregulin 3 [Source:HGNC Symbol;Acc:HGNC:7999]),	0	0	0	0	0	0	0	13	0	0	0	0	0	0	0	0.971924343
circRNA.1033	-	10:82037603|82043641(+)	intron	ENSG00000185737(NRG3:neuregulin 3 [Source:HGNC Symbol;Acc:HGNC:7999]),	0	0	0	0	0	0	0	3	0	0	0	0	0	0	0	0.224290233
circRNA.1034	-	10:82407103|82440042(+)	intron	ENSG00000185737(NRG3:neuregulin 3 [Source:HGNC Symbol;Acc:HGNC:7999]),	0	0	0	0	0	0	0	2	0	0	0	0	0	0	0	0.149526822
circRNA.1035	hsa_circ_0008837	10:836403|845055(-)	exon	ENSG00000107929(LARP4B:La ribonucleoprotein domain family member 4B [Source:HGNC Symbol;Acc:HGNC:28987]),	0	0	2	0	0	0	0	0	0	0	0.160394525	0	0	0	0	0
circRNA.1036	-	10:836403|864270(-)	exon	ENSG00000107929(LARP4B:La ribonucleoprotein domain family member 4B [Source:HGNC Symbol;Acc:HGNC:28987]),	2	0	0	0	0	0	0	0	0.154949683	0	0	0	0	0	0	0
circRNA.1037	hsa_circ_0006956	10:84417771|84425893(+)	exon	ENSG00000107771(CCSER2:coiled-coil serine rich protein 2 [Source:HGNC Symbol;Acc:HGNC:29197]),	82	141	202	52	219	213	66	98	6.352937021	9.784761275	16.19984702	3.773511448	16.36389482	19.24111029	5.109128369	7.326814278
circRNA.1038	-	10:84417771|84432098(+)	intron	ENSG00000107771(CCSER2:coiled-coil serine rich protein 2 [Source:HGNC Symbol;Acc:HGNC:29197]),	0	0	0	0	0	3	0	0	0	0	0	0	0	0.271001553	0	0
circRNA.1039	hsa_circ_0003018	10:84417771|84438707(+)	exon	ENSG00000107771(CCSER2:coiled-coil serine rich protein 2 [Source:HGNC Symbol;Acc:HGNC:29197]),	24	5	9	0	18	11	5	24	1.859396201	0.34697735	0.721775362	0	1.344977657	0.993672362	0.387055179	1.794321864
circRNA.1040	-	10:84417771|84464016(+)	exon	ENSG00000107771(CCSER2:coiled-coil serine rich protein 2 [Source:HGNC Symbol;Acc:HGNC:29197]),	2	0	0	0	0	0	0	0	0.154949683	0	0	0	0	0	0	0
circRNA.1041	-	10:84438282|84477664(+)	intron	ENSG00000107771(CCSER2:coiled-coil serine rich protein 2 [Source:HGNC Symbol;Acc:HGNC:29197]),	0	0	0	0	0	2	0	0	0	0	0	0	0	0.180667702	0	0
circRNA.1042	hsa_circ_0018998	10:84438512|84477664(+)	exon	ENSG00000107771(CCSER2:coiled-coil serine rich protein 2 [Source:HGNC Symbol;Acc:HGNC:29197]),	0	0	0	0	2	0	0	3	0	0	0	0	0.149441962	0	0	0.224290233
circRNA.1043	-	10:85854496|85856190(-)	exon	ENSG00000182771(GRID1:glutamate ionotropic receptor delta type subunit 1 [Source:HGNC Symbol;Acc:HGNC:4575]),	2	0	0	0	2	0	0	0	0.154949683	0	0	0	0.149441962	0	0	0
circRNA.1044	hsa_circ_0017412	10:863743|864270(-)	exon	ENSG00000107929(LARP4B:La ribonucleoprotein domain family member 4B [Source:HGNC Symbol;Acc:HGNC:28987]),	21	9	12	0	12	17	13	28	1.626971676	0.62455923	0.96236715	0	0.896651771	1.535675469	1.006343467	2.093375508
circRNA.1045	hsa_circ_0005772	10:863743|885760(-)	exon	ENSG00000107929(LARP4B:La ribonucleoprotein domain family member 4B [Source:HGNC Symbol;Acc:HGNC:28987]),	5	0	3	3	5	2	5	3	0.387374209	0	0.240591787	0.217702584	0.373604905	0.180667702	0.387055179	0.224290233
circRNA.1046	-	10:86443275|86446449(-)	exon	ENSG00000062650(WAPL:WAPL cohesin release factor [Source:HGNC Symbol;Acc:HGNC:23293]),	0	0	3	0	3	0	0	2	0	0	0.240591787	0	0.224162943	0	0	0.149526822
circRNA.1047	hsa_circ_0019005	10:86451967|86461287(-)	exon	ENSG00000062650(WAPL:WAPL cohesin release factor [Source:HGNC Symbol;Acc:HGNC:23293]),	6	0	3	0	2	2	6	3	0.46484905	0	0.240591787	0	0.149441962	0.180667702	0.464466215	0.224290233
circRNA.1048	-	10:86453220|86460496(-)	exon	ENSG00000062650(WAPL:WAPL cohesin release factor [Source:HGNC Symbol;Acc:HGNC:23293]),	0	2	6	0	2	3	0	5	0	0.13879094	0.481183575	0	0.149441962	0.271001553	0	0.373817055
circRNA.1049	-	10:86453656|86461287(-)	exon	ENSG00000062650(WAPL:WAPL cohesin release factor [Source:HGNC Symbol;Acc:HGNC:23293]),	0	0	0	0	0	2	0	0	0	0	0	0	0	0.180667702	0	0
circRNA.1050	-	10:86458989|86460496(-)	exon	ENSG00000062650(WAPL:WAPL cohesin release factor [Source:HGNC Symbol;Acc:HGNC:23293]),	0	0	0	0	3	4	0	0	0	0	0	0	0.224162943	0.361335404	0	0
circRNA.1051	-	10:86460399|86461287(-)	exon	ENSG00000062650(WAPL:WAPL cohesin release factor [Source:HGNC Symbol;Acc:HGNC:23293]),	0	0	0	0	4	5	0	2	0	0	0	0	0.298883924	0.451669256	0	0.149526822
circRNA.1052	hsa_circ_0002727	10:86470992|86473973(-)	exon	ENSG00000062650(WAPL:WAPL cohesin release factor [Source:HGNC Symbol;Acc:HGNC:23293]),	0	0	0	0	4	0	0	0	0	0	0	0	0.298883924	0	0	0
circRNA.1053	hsa_circ_0006675	10:86838865|86876085(+)	exon	ENSG00000107779(BMPR1A:bone morphogenetic protein receptor type 1A [Source:HGNC Symbol;Acc:HGNC:1076]),	0	0	0	0	3	0	0	0	0	0	0	0	0.224162943	0	0	0
circRNA.1054	-	10:86899794|86917326(+)	exon	ENSG00000107779(BMPR1A:bone morphogenetic protein receptor type 1A [Source:HGNC Symbol;Acc:HGNC:1076]),	0	0	0	0	3	0	0	0	0	0	0	0	0.224162943	0	0	0
circRNA.1055	-	10:87508336|87521169(+)	exon	ENSG00000107789(MINPP1:multiple inositol-polyphosphate phosphatase 1 [Source:HGNC Symbol;Acc:HGNC:7102]),	0	0	0	0	0	2	0	0	0	0	0	0	0	0.180667702	0	0
circRNA.1056	hsa_circ_0007229	10:87767673|87776427(-)	exon	ENSG00000138138(ATAD1:ATPase family, AAA domain containing 1 [Source:HGNC Symbol;Acc:HGNC:25903]),	31	20	28	7	37	29	14	24	2.401720093	1.387909401	2.24552335	0.507972695	2.764676294	2.619681682	1.083754503	1.794321864
circRNA.1057	-	10:87767673|87776449(-)	intron	ENSG00000138138(ATAD1:ATPase family, AAA domain containing 1 [Source:HGNC Symbol;Acc:HGNC:25903]),	0	2	0	0	0	0	0	0	0	0.13879094	0	0	0	0	0	0
circRNA.1058	hsa_circ_0002281	10:87770952|87776427(-)	exon	ENSG00000138138(ATAD1:ATPase family, AAA domain containing 1 [Source:HGNC Symbol;Acc:HGNC:25903]),	0	0	5	0	0	0	0	2	0	0	0.400986312	0	0	0	0	0.149526822
circRNA.1059	hsa_circ_0019054	10:87776321|87784670(-)	exon	ENSG00000138138(ATAD1:ATPase family, AAA domain containing 1 [Source:HGNC Symbol;Acc:HGNC:25903]),	0	0	0	0	0	0	0	8	0	0	0	0	0	0	0	0.598107288
circRNA.1060	-	10:87864454|87894109(+)	exon	ENSG00000171862(PTEN:phosphatase and tensin homolog [Source:HGNC Symbol;Acc:HGNC:9588]),	3	0	0	0	0	0	0	0	0.232424525	0	0	0	0	0	0	0
circRNA.1061	-	10:87864454|87931089(+)	exon	ENSG00000171862(PTEN:phosphatase and tensin homolog [Source:HGNC Symbol;Acc:HGNC:9588]),	2	0	0	0	0	0	0	0	0.154949683	0	0	0	0	0	0	0
circRNA.1062	hsa_circ_0002232	10:87864454|87933251(+)	exon	ENSG00000171862(PTEN:phosphatase and tensin homolog [Source:HGNC Symbol;Acc:HGNC:9588]),	4	0	0	0	0	0	0	0	0.309899367	0	0	0	0	0	0	0
circRNA.1063	-	10:87864454|87961118(+)	exon	ENSG00000171862(PTEN:phosphatase and tensin homolog [Source:HGNC Symbol;Acc:HGNC:9588]),	2	0	0	0	0	0	0	0	0.154949683	0	0	0	0	0	0	0
circRNA.1064	hsa_circ_0003058	10:87875405|87879023(+)	intron	ENSG00000171862(PTEN:phosphatase and tensin homolog [Source:HGNC Symbol;Acc:HGNC:9588]),	2	0	0	0	0	0	0	0	0.154949683	0	0	0	0	0	0	0
circRNA.1065	-	10:87875405|87880438(+)	intron	ENSG00000171862(PTEN:phosphatase and tensin homolog [Source:HGNC Symbol;Acc:HGNC:9588]),	3	0	0	0	0	0	0	0	0.232424525	0	0	0	0	0	0	0
circRNA.1066	hsa_circ_0002934	10:87925513|87933251(+)	exon	ENSG00000171862(PTEN:phosphatase and tensin homolog [Source:HGNC Symbol;Acc:HGNC:9588]),	0	0	5	0	0	2	0	0	0	0	0.400986312	0	0	0.180667702	0	0
circRNA.1067	-	10:87925513|87952259(+)	exon	ENSG00000171862(PTEN:phosphatase and tensin homolog [Source:HGNC Symbol;Acc:HGNC:9588]),	0	0	2	4	8	2	0	0	0	0	0.160394525	0.290270111	0.597767847	0.180667702	0	0
circRNA.1068	-	10:88309387|88314641(-)	intron	ENSG00000184719(RNLS:renalase, FAD dependent amine oxidase [Source:HGNC Symbol;Acc:HGNC:25641]),	0	0	3	0	0	0	0	0	0	0	0.240591787	0	0	0	0	0
circRNA.1069	hsa_circ_0004202	10:884447|885760(-)	exon	ENSG00000107929(LARP4B:La ribonucleoprotein domain family member 4B [Source:HGNC Symbol;Acc:HGNC:28987]),	0	0	0	2	2	0	0	7	0	0	0	0.145135056	0.149441962	0	0	0.523343877
circRNA.1070	hsa_circ_0004995	10:884447|890829(-)	intron	ENSG00000107929(LARP4B:La ribonucleoprotein domain family member 4B [Source:HGNC Symbol;Acc:HGNC:28987]),	0	0	0	0	0	0	0	5	0	0	0	0	0	0	0	0.373817055
circRNA.1071	-	10:884447|903516(-)	intron	ENSG00000107929(LARP4B:La ribonucleoprotein domain family member 4B [Source:HGNC Symbol;Acc:HGNC:28987]),	0	0	0	0	3	0	0	0	0	0	0	0	0.224162943	0	0	0
circRNA.1072	-	10:88893847|88905660(+)	intron	ENSG00000138134(STAMBPL1:STAM binding protein like 1 [Source:HGNC Symbol;Acc:HGNC:24105]),	0	0	3	0	0	0	0	0	0	0	0.240591787	0	0	0	0	0
circRNA.1073	hsa_circ_0008629	10:88893871|88905660(+)	exon	ENSG00000138134(STAMBPL1:STAM binding protein like 1 [Source:HGNC Symbol;Acc:HGNC:24105]),	12	0	35	0	46	10	0	13	0.929698101	0	2.806904187	0	3.437165123	0.903338511	0	0.971924343
circRNA.1074	-	10:89017651|89035982(+)	intergenic_region	n/a	2	0	0	0	0	0	0	0	0.154949683	0	0	0	0	0	0	0
circRNA.1075	-	10:89335017|89335534(-)	intron	ENSG00000107798(LIPA:lipase A, lysosomal acid type [Source:HGNC Symbol;Acc:HGNC:6617]),ENSG00000119917(IFIT3:interferon induced protein with tetratricopeptide repeats 3 [Source:HGNC Symbol;Acc:HGNC:5411]),	0	0	0	0	0	0	2	0	0	0	0	0	0	0	0.154822072	0
circRNA.1076	-	10:89462379|89512143(-)	intron	ENSG00000152779(SLC16A12:solute carrier family 16 member 12 [Source:HGNC Symbol;Acc:HGNC:23094]),	0	0	4	0	0	0	0	0	0	0	0.32078905	0	0	0	0	0
circRNA.1077	-	10:90900570|90903276(+)	exon	ENSG00000148688(RPP30:ribonuclease P/MRP subunit p30 [Source:HGNC Symbol;Acc:HGNC:17688]),	0	0	0	0	0	2	0	3	0	0	0	0	0	0.180667702	0	0.224290233
circRNA.1078	-	10:90902239|90903276(+)	intron	ENSG00000148688(RPP30:ribonuclease P/MRP subunit p30 [Source:HGNC Symbol;Acc:HGNC:17688]),	0	0	0	0	7	0	0	0	0	0	0	0	0.523046867	0	0	0
circRNA.1079	-	10:90902243|90903276(+)	exon	ENSG00000148688(RPP30:ribonuclease P/MRP subunit p30 [Source:HGNC Symbol;Acc:HGNC:17688]),	0	0	3	0	3	0	3	5	0	0	0.240591787	0	0.224162943	0	0.232233108	0.373817055
circRNA.1080	-	10:91237900|91240030(-)	intron	ENSG00000180628(PCGF5:polycomb group ring finger 5 [Source:HGNC Symbol;Acc:HGNC:28264]),	0	0	0	0	2	0	0	0	0	0	0	0	0.149441962	0	0	0
circRNA.1081	hsa_circ_0007168	10:91425281|91462184(+)	exon	ENSG00000165338(HECTD2:HECT domain E3 ubiquitin protein ligase 2 [Source:HGNC Symbol;Acc:HGNC:26736]),	20	12	31	13	53	16	6	33	1.549496834	0.83274564	2.486115137	0.943377862	3.960211989	1.445341618	0.464466215	2.467192563
circRNA.1082	hsa_circ_0019101	10:91460427|91462184(+)	exon	ENSG00000165338(HECTD2:HECT domain E3 ubiquitin protein ligase 2 [Source:HGNC Symbol;Acc:HGNC:26736]),	8	6	20	3	29	13	4	10	0.619798734	0.41637282	1.60394525	0.217702584	2.166908447	1.174340064	0.309644144	0.74763411
circRNA.1083	-	10:91807142|91807445(-)	intron	ENSG00000107854(TNKS2:tankyrase 2 [Source:HGNC Symbol;Acc:HGNC:15677]),	3	0	0	0	0	0	0	0	0.232424525	0	0	0	0	0	0	0
circRNA.1084	-	10:91819270|91822362(+)	exon	ENSG00000107854(TNKS2:tankyrase 2 [Source:HGNC Symbol;Acc:HGNC:15677]),	0	0	5	0	4	3	0	0	0	0	0.400986312	0	0.298883924	0.271001553	0	0
circRNA.1085	-	10:91819270|91842391(+)	exon	ENSG00000107854(TNKS2:tankyrase 2 [Source:HGNC Symbol;Acc:HGNC:15677]),	0	0	0	0	0	0	0	2	0	0	0	0	0	0	0	0.149526822
circRNA.1086	hsa_circ_0019107	10:91827017|91842391(+)	exon	ENSG00000107854(TNKS2:tankyrase 2 [Source:HGNC Symbol;Acc:HGNC:15677]),	0	0	0	0	0	2	0	0	0	0	0	0	0	0.180667702	0	0
circRNA.1087	-	10:91830923|91836998(+)	exon	ENSG00000107854(TNKS2:tankyrase 2 [Source:HGNC Symbol;Acc:HGNC:15677]),	4	5	4	0	7	0	0	0	0.309899367	0.34697735	0.32078905	0	0.523046867	0	0	0
circRNA.1088	-	10:91840561|91842391(+)	exon	ENSG00000107854(TNKS2:tankyrase 2 [Source:HGNC Symbol;Acc:HGNC:15677]),	0	0	5	0	0	0	0	0	0	0	0.400986312	0	0	0	0	0
circRNA.1089	hsa_circ_0019116	10:91848383|91849594(+)	exon	ENSG00000107854(TNKS2:tankyrase 2 [Source:HGNC Symbol;Acc:HGNC:15677]),	0	0	0	0	0	0	3	5	0	0	0	0	0	0	0.232233108	0.373817055
circRNA.1090	hsa_circ_0008332	10:91848383|91851336(+)	exon	ENSG00000107854(TNKS2:tankyrase 2 [Source:HGNC Symbol;Acc:HGNC:15677]),	0	0	0	0	0	0	5	5	0	0	0	0	0	0	0.387055179	0.373817055
circRNA.1091	-	10:91849512|91851336(+)	exon	ENSG00000107854(TNKS2:tankyrase 2 [Source:HGNC Symbol;Acc:HGNC:15677]),	15	5	17	0	5	3	9	2	1.162122626	0.34697735	1.363353462	0	0.373604905	0.271001553	0.696699323	0.149526822
circRNA.1092	hsa_circ_0019120	10:91939952|91942568(+)	exon	ENSG00000095564(BTAF1:B-TFIID TATA-box binding protein associated factor 1 [Source:HGNC Symbol;Acc:HGNC:17307]),	39	8	17	20	30	7	17	23	3.021518827	0.55516376	1.363353462	1.451350557	2.241629428	0.632336958	1.31598761	1.719558453
circRNA.1093	hsa_circ_0005975	10:91992119|92008275(+)	exon	ENSG00000095564(BTAF1:B-TFIID TATA-box binding protein associated factor 1 [Source:HGNC Symbol;Acc:HGNC:17307]),	0	0	0	0	0	2	0	0	0	0	0	0	0	0.180667702	0	0
circRNA.1094	hsa_circ_0008148	10:91994535|92008275(+)	exon	ENSG00000095564(BTAF1:B-TFIID TATA-box binding protein associated factor 1 [Source:HGNC Symbol;Acc:HGNC:17307]),	6	3	5	5	5	4	2	3	0.46484905	0.20818641	0.400986312	0.362837639	0.373604905	0.361335404	0.154822072	0.224290233
circRNA.1095	hsa_circ_0003584	10:91996369|91997751(+)	exon	ENSG00000095564(BTAF1:B-TFIID TATA-box binding protein associated factor 1 [Source:HGNC Symbol;Acc:HGNC:17307]),	0	0	0	3	0	0	2	0	0	0	0	0.217702584	0	0	0.154822072	0
circRNA.1096	hsa_circ_0007578	10:91996369|92008275(+)	exon	ENSG00000095564(BTAF1:B-TFIID TATA-box binding protein associated factor 1 [Source:HGNC Symbol;Acc:HGNC:17307]),	18	2	5	0	3	0	3	5	1.394547151	0.13879094	0.400986312	0	0.224162943	0	0.232233108	0.373817055
circRNA.1097	-	10:92016340|92024967(+)	exon	ENSG00000095564(BTAF1:B-TFIID TATA-box binding protein associated factor 1 [Source:HGNC Symbol;Acc:HGNC:17307]),	0	0	0	0	0	0	2	0	0	0	0	0	0	0	0.154822072	0
circRNA.1098	hsa_circ_0004224	10:92081320|92091944(-)	exon	ENSG00000107864(CPEB3:cytoplasmic polyadenylation element binding protein 3 [Source:HGNC Symbol;Acc:HGNC:21746]),	6	36	39	13	55	45	2	5	0.46484905	2.498236921	3.127693237	0.943377862	4.109653951	4.0650233	0.154822072	0.373817055
circRNA.1099	hsa_circ_0019144	10:92091830|92181019(-)	exon	ENSG00000107864(CPEB3:cytoplasmic polyadenylation element binding protein 3 [Source:HGNC Symbol;Acc:HGNC:21746]),	0	0	3	0	0	0	0	0	0	0	0.240591787	0	0	0	0	0
circRNA.1100	hsa_circ_0019145	10:92111076|92145112(-)	exon	ENSG00000107864(CPEB3:cytoplasmic polyadenylation element binding protein 3 [Source:HGNC Symbol;Acc:HGNC:21746]),	0	0	0	0	0	3	0	0	0	0	0	0	0	0.271001553	0	0
circRNA.1101	-	10:92111076|92181019(-)	exon	ENSG00000107864(CPEB3:cytoplasmic polyadenylation element binding protein 3 [Source:HGNC Symbol;Acc:HGNC:21746]),	0	3	0	0	0	2	0	2	0	0.20818641	0	0	0	0.180667702	0	0.149526822
circRNA.1102	-	10:92111076|92192636(-)	exon	ENSG00000107864(CPEB3:cytoplasmic polyadenylation element binding protein 3 [Source:HGNC Symbol;Acc:HGNC:21746]),	0	0	3	0	0	0	0	0	0	0	0.240591787	0	0	0	0	0
circRNA.1103	hsa_circ_0002435	10:92143029|92145112(-)	exon	ENSG00000107864(CPEB3:cytoplasmic polyadenylation element binding protein 3 [Source:HGNC Symbol;Acc:HGNC:21746]),	7	16	24	16	23	41	0	0	0.542323892	1.110327521	1.9247343	1.161080446	1.718582561	3.703687895	0	0
circRNA.1104	-	10:92143029|92166539(-)	intron	ENSG00000107864(CPEB3:cytoplasmic polyadenylation element binding protein 3 [Source:HGNC Symbol;Acc:HGNC:21746]),	0	0	0	0	0	5	0	0	0	0	0	0	0	0.451669256	0	0
circRNA.1105	hsa_circ_0019146	10:92143029|92181019(-)	exon	ENSG00000107864(CPEB3:cytoplasmic polyadenylation element binding protein 3 [Source:HGNC Symbol;Acc:HGNC:21746]),	5	21	37	2	23	31	3	5	0.387374209	1.457304871	2.967298712	0.145135056	1.718582561	2.800349384	0.232233108	0.373817055
circRNA.1106	hsa_circ_0019147	10:92143029|92192636(-)	exon	ENSG00000107864(CPEB3:cytoplasmic polyadenylation element binding protein 3 [Source:HGNC Symbol;Acc:HGNC:21746]),	0	0	10	0	0	3	0	0	0	0	0.801972625	0	0	0.271001553	0	0
circRNA.1107	hsa_circ_0019148	10:92180963|92192636(-)	exon	ENSG00000107864(CPEB3:cytoplasmic polyadenylation element binding protein 3 [Source:HGNC Symbol;Acc:HGNC:21746]),	0	0	4	5	3	0	0	0	0	0	0.32078905	0.362837639	0.224162943	0	0	0
circRNA.1108	hsa_circ_0006293	10:92333470|92340803(+)	intron	ENSG00000198060(MARCH5:membrane associated ring-CH-type finger 5 [Source:HGNC Symbol;Acc:HGNC:26025]),	0	0	0	0	2	0	0	0	0	0	0	0	0.149441962	0	0	0
circRNA.1109	hsa_circ_0019149	10:92455576|92456431(-)	exon	ENSG00000119912(IDE:insulin degrading enzyme [Source:HGNC Symbol;Acc:HGNC:5381]),	0	0	0	0	0	0	3	0	0	0	0	0	0	0	0.232233108	0
circRNA.1110	-	10:92474841|92475994(-)	exon	ENSG00000119912(IDE:insulin degrading enzyme [Source:HGNC Symbol;Acc:HGNC:5381]),	0	0	0	0	3	0	0	0	0	0	0	0	0.224162943	0	0	0
circRNA.1111	-	10:92504794|92508205(-)	exon	ENSG00000119912(IDE:insulin degrading enzyme [Source:HGNC Symbol;Acc:HGNC:5381]),	0	0	0	0	2	0	0	0	0	0	0	0	0.149441962	0	0	0
circRNA.1112	hsa_circ_0000251	10:92531748|92537550(-)	exon	ENSG00000119912(IDE:insulin degrading enzyme [Source:HGNC Symbol;Acc:HGNC:5381]),	14	6	9	11	8	4	0	7	1.084647784	0.41637282	0.721775362	0.798242806	0.597767847	0.361335404	0	0.523343877
circRNA.1113	-	10:92637184|92645642(+)	exon	ENSG00000138160(KIF11:kinesin family member 11 [Source:HGNC Symbol;Acc:HGNC:6388]),	2	0	0	0	0	0	0	0	0.154949683	0	0	0	0	0	0	0
circRNA.1114	-	10:92646729|92647756(-)	intron	ENSG00000138160(KIF11:kinesin family member 11 [Source:HGNC Symbol;Acc:HGNC:6388]),	0	0	0	0	0	3	0	0	0	0	0	0	0	0.271001553	0	0
circRNA.1115	-	10:92649835|92650517(+)	exon	ENSG00000138160(KIF11:kinesin family member 11 [Source:HGNC Symbol;Acc:HGNC:6388]),	2	0	0	0	0	0	0	0	0.154949683	0	0	0	0	0	0	0
circRNA.1116	-	10:92834713|92909631(+)	exon	ENSG00000138190(EXOC6:exocyst complex component 6 [Source:HGNC Symbol;Acc:HGNC:23196]),	0	0	0	0	4	0	0	0	0	0	0	0	0.298883924	0	0	0
circRNA.1117	hsa_circ_0019170	10:92893349|92899644(+)	exon	ENSG00000138190(EXOC6:exocyst complex component 6 [Source:HGNC Symbol;Acc:HGNC:23196]),	155	13	38	33	79	30	24	112	12.00860047	0.90214111	3.047495975	2.394728419	5.902957493	2.710015533	1.857864862	8.373502032
circRNA.1118	hsa_circ_0019171	10:92893349|92909631(+)	exon	ENSG00000138190(EXOC6:exocyst complex component 6 [Source:HGNC Symbol;Acc:HGNC:23196]),	23	0	0	0	11	4	4	2	1.78192136	0	0	0	0.82193079	0.361335404	0.309644144	0.149526822
circRNA.1119	hsa_circ_0019172	10:92893349|92920050(+)	exon	ENSG00000138190(EXOC6:exocyst complex component 6 [Source:HGNC Symbol;Acc:HGNC:23196]),	27	0	5	0	2	4	4	9	2.091820726	0	0.400986312	0	0.149441962	0.361335404	0.309644144	0.672870699
circRNA.1120	-	10:92893461|92899644(+)	exon	ENSG00000138190(EXOC6:exocyst complex component 6 [Source:HGNC Symbol;Acc:HGNC:23196]),	6	0	0	0	0	0	0	3	0.46484905	0	0	0	0	0	0	0.224290233
circRNA.1121	-	10:92899599|92909631(+)	exon	ENSG00000138190(EXOC6:exocyst complex component 6 [Source:HGNC Symbol;Acc:HGNC:23196]),	0	0	0	0	0	2	0	0	0	0	0	0	0	0.180667702	0	0
circRNA.1122	-	10:92899599|92920050(+)	exon	ENSG00000138190(EXOC6:exocyst complex component 6 [Source:HGNC Symbol;Acc:HGNC:23196]),	5	0	0	0	0	0	0	0	0.387374209	0	0	0	0	0	0	0
circRNA.1123	-	10:92909427|92920050(+)	exon	ENSG00000138190(EXOC6:exocyst complex component 6 [Source:HGNC Symbol;Acc:HGNC:23196]),	0	0	0	0	0	0	2	0	0	0	0	0	0	0	0.154822072	0
circRNA.1124	-	10:92934144|92940824(+)	exon	ENSG00000138190(EXOC6:exocyst complex component 6 [Source:HGNC Symbol;Acc:HGNC:23196]),	10	5	6	3	9	7	0	3	0.774748417	0.34697735	0.481183575	0.217702584	0.672488828	0.632336958	0	0.224290233
circRNA.1125	-	10:92940727|92948379(+)	exon	ENSG00000138190(EXOC6:exocyst complex component 6 [Source:HGNC Symbol;Acc:HGNC:23196]),	0	0	6	0	0	3	0	0	0	0	0.481183575	0	0	0.271001553	0	0
circRNA.1126	-	10:92974053|93014267(+)	exon	ENSG00000138190(EXOC6:exocyst complex component 6 [Source:HGNC Symbol;Acc:HGNC:23196]),	4	4	0	0	0	0	0	0	0.309899367	0.27758188	0	0	0	0	0	0
circRNA.1127	-	10:92997474|93058335(+)	exon	ENSG00000138190(EXOC6:exocyst complex component 6 [Source:HGNC Symbol;Acc:HGNC:23196]),	0	0	7	0	0	0	0	0	0	0	0.561380837	0	0	0	0	0
circRNA.1128	hsa_circ_0005898	10:93381219|93389154(-)	exon	ENSG00000138119(MYOF:myoferlin [Source:HGNC Symbol;Acc:HGNC:3656]),	0	5	7	10	20	6	0	0	0	0.34697735	0.561380837	0.725675278	1.494419619	0.542003107	0	0
circRNA.1129	hsa_circ_0019208	10:93396142|93399495(-)	exon	ENSG00000138119(MYOF:myoferlin [Source:HGNC Symbol;Acc:HGNC:3656]),	0	0	3	0	0	0	0	0	0	0	0.240591787	0	0	0	0	0
circRNA.1130	-	10:93408787|93426158(-)	exon	ENSG00000138119(MYOF:myoferlin [Source:HGNC Symbol;Acc:HGNC:3656]),	0	0	0	0	3	0	0	0	0	0	0	0	0.224162943	0	0	0
circRNA.1131	-	10:93426071|93431516(-)	exon	ENSG00000138119(MYOF:myoferlin [Source:HGNC Symbol;Acc:HGNC:3656]),	0	0	0	2	0	0	0	0	0	0	0	0.145135056	0	0	0	0
circRNA.1132	-	10:93670770|93687449(-)	exon	ENSG00000148690(FRA10AC1:FRA10A associated CGG repeat 1 [Source:HGNC Symbol;Acc:HGNC:1162]),	0	0	0	0	0	2	0	0	0	0	0	0	0	0.180667702	0	0
circRNA.1133	-	10:93684056|93687449(-)	exon	ENSG00000148690(FRA10AC1:FRA10A associated CGG repeat 1 [Source:HGNC Symbol;Acc:HGNC:1162]),	0	12	4	3	7	4	2	0	0	0.83274564	0.32078905	0.217702584	0.523046867	0.361335404	0.154822072	0
circRNA.1134	hsa_circ_0019225	10:94245946|94246621(+)	exon	ENSG00000138193(PLCE1:phospholipase C epsilon 1 [Source:HGNC Symbol;Acc:HGNC:17175]),	8	4	0	0	8	5	0	3	0.619798734	0.27758188	0	0	0.597767847	0.451669256	0	0.224290233
circRNA.1135	hsa_circ_0019230	10:94258800|94259150(+)	exon	ENSG00000138193(PLCE1:phospholipase C epsilon 1 [Source:HGNC Symbol;Acc:HGNC:17175]),	3	10	0	0	13	6	0	0	0.232424525	0.6939547	0	0	0.971372752	0.542003107	0	0
circRNA.1136	-	10:94441896|94443423(+)	intron	ENSG00000108239(TBC1D12:TBC1 domain family member 12 [Source:HGNC Symbol;Acc:HGNC:29082]),	0	0	2	0	5	0	0	0	0	0	0.160394525	0	0.373604905	0	0	0
circRNA.1137	hsa_circ_0008874	10:94441896|94474783(+)	exon	ENSG00000108239(TBC1D12:TBC1 domain family member 12 [Source:HGNC Symbol;Acc:HGNC:29082]),	21	5	44	5	48	22	4	16	1.626971676	0.34697735	3.52867955	0.362837639	3.586607085	1.987344724	0.309644144	1.196214576
circRNA.1138	-	10:94441896|94493447(+)	exon	ENSG00000108239(TBC1D12:TBC1 domain family member 12 [Source:HGNC Symbol;Acc:HGNC:29082]),	0	0	0	0	3	0	0	0	0	0	0	0	0.224162943	0	0	0
circRNA.1139	-	10:94444471|94474783(+)	intron	ENSG00000108239(TBC1D12:TBC1 domain family member 12 [Source:HGNC Symbol;Acc:HGNC:29082]),	0	0	3	0	0	0	0	0	0	0	0.240591787	0	0	0	0	0
circRNA.1140	hsa_circ_0008528	10:94447635|94474783(+)	intron	ENSG00000108239(TBC1D12:TBC1 domain family member 12 [Source:HGNC Symbol;Acc:HGNC:29082]),	0	8	27	0	30	9	4	5	0	0.55516376	2.165326087	0	2.241629428	0.81300466	0.309644144	0.373817055
circRNA.1141	-	10:94451558|94474783(+)	intron	ENSG00000108239(TBC1D12:TBC1 domain family member 12 [Source:HGNC Symbol;Acc:HGNC:29082]),	0	0	4	0	0	0	0	0	0	0	0.32078905	0	0	0	0	0
circRNA.1142	-	10:94470995|94474783(+)	intron	ENSG00000108239(TBC1D12:TBC1 domain family member 12 [Source:HGNC Symbol;Acc:HGNC:29082]),	0	0	0	0	7	0	0	0	0	0	0	0	0.523046867	0	0	0
circRNA.1143	-	10:94474668|94493447(+)	exon	ENSG00000108239(TBC1D12:TBC1 domain family member 12 [Source:HGNC Symbol;Acc:HGNC:29082]),	0	2	7	0	6	0	0	4	0	0.13879094	0.561380837	0	0.448325886	0	0	0.299053644
circRNA.1144	-	10:94497055|94500327(+)	exon	ENSG00000108239(TBC1D12:TBC1 domain family member 12 [Source:HGNC Symbol;Acc:HGNC:29082]),	0	0	2	0	0	0	0	0	0	0	0.160394525	0	0	0	0	0
circRNA.1145	-	10:94497055|94510179(+)	exon	ENSG00000108239(TBC1D12:TBC1 domain family member 12 [Source:HGNC Symbol;Acc:HGNC:29082]),	0	0	5	0	3	0	0	2	0	0	0.400986312	0	0.224162943	0	0	0.149526822
circRNA.1146	-	10:94554126|94558195(+)	exon	ENSG00000119969(HELLS:helicase, lymphoid specific [Source:HGNC Symbol;Acc:HGNC:4861]),	2	0	0	2	0	0	2	0	0.154949683	0	0	0.145135056	0	0	0.154822072	0
circRNA.1147	-	10:94554126|94562727(+)	exon	ENSG00000119969(HELLS:helicase, lymphoid specific [Source:HGNC Symbol;Acc:HGNC:4861]),	2	0	0	0	0	0	0	0	0.154949683	0	0	0	0	0	0	0
circRNA.1148	hsa_circ_0008317	10:94592229|94594854(+)	exon	ENSG00000119969(HELLS:helicase, lymphoid specific [Source:HGNC Symbol;Acc:HGNC:4861]),	8	0	0	0	2	0	2	0	0.619798734	0	0	0	0.149441962	0	0.154822072	0
circRNA.1149	-	10:94594695|94596956(+)	exon	ENSG00000119969(HELLS:helicase, lymphoid specific [Source:HGNC Symbol;Acc:HGNC:4861]),	2	0	0	0	0	0	0	3	0.154949683	0	0	0	0	0	0	0.224290233
circRNA.1150	-	10:94594695|94597111(+)	exon	ENSG00000119969(HELLS:helicase, lymphoid specific [Source:HGNC Symbol;Acc:HGNC:4861]),	5	0	0	0	3	0	0	3	0.387374209	0	0	0	0.224162943	0	0	0.224290233
circRNA.1151	-	10:95225548|95247366(-)	intergenic_region	n/a	3	0	0	0	0	0	0	0	0.232424525	0	0	0	0	0	0	0
circRNA.1152	-	10:95238568|95247366(-)	exon	ENSG00000107438(PDLIM1:PDZ and LIM domain 1 [Source:HGNC Symbol;Acc:HGNC:2067]),	7	0	0	0	0	0	0	5	0.542323892	0	0	0	0	0	0	0.373817055
circRNA.1153	-	10:95339133|95346452(-)	exon	ENSG00000095637(SORBS1:sorbin and SH3 domain containing 1 [Source:HGNC Symbol;Acc:HGNC:14565]),	0	0	4	0	0	0	0	0	0	0	0.32078905	0	0	0	0	0
circRNA.1154	-	10:95381685|95410777(-)	exon	ENSG00000095637(SORBS1:sorbin and SH3 domain containing 1 [Source:HGNC Symbol;Acc:HGNC:14565]),	0	0	0	0	4	2	0	0	0	0	0	0	0.298883924	0.180667702	0	0
circRNA.1155	hsa_circ_0019259	10:95616477|95621251(-)	exon	ENSG00000059573(ALDH18A1:aldehyde dehydrogenase 18 family member A1 [Source:HGNC Symbol;Acc:HGNC:9722]),	4	0	0	0	0	0	4	5	0.309899367	0	0	0	0	0	0.309644144	0.373817055
circRNA.1156	-	10:95632959|95633649(-)	exon	ENSG00000059573(ALDH18A1:aldehyde dehydrogenase 18 family member A1 [Source:HGNC Symbol;Acc:HGNC:9722]),	3	0	0	0	6	3	0	2	0.232424525	0	0	0	0.448325886	0.271001553	0	0.149526822
circRNA.1157	-	10:95686495|95687719(-)	exon	ENSG00000119977(TCTN3:tectonic family member 3 [Source:HGNC Symbol;Acc:HGNC:24519]),	0	2	0	0	2	3	3	0	0	0.13879094	0	0	0.149441962	0.271001553	0.232233108	0
circRNA.1158	-	10:95839691|95847706(+)	exon	ENSG00000138185(ENTPD1:ectonucleoside triphosphate diphosphohydrolase 1 [Source:HGNC Symbol;Acc:HGNC:3363]),	0	0	2	0	0	0	0	0	0	0	0.160394525	0	0	0	0	0
circRNA.1159	-	10:95922016|95927332(+)	exon	ENSG00000188649(CC2D2B:coiled-coil and C2 domain containing 2B [Source:HGNC Symbol;Acc:HGNC:31666]),	3	4	13	0	9	3	0	0	0.232424525	0.27758188	1.042564412	0	0.672488828	0.271001553	0	0
circRNA.1160	hsa_circ_0019277	10:96050256|96050466(+)	exon	ENSG00000107443(CCNJ:cyclin J [Source:HGNC Symbol;Acc:HGNC:23434]),	5	0	0	0	0	0	0	3	0.387374209	0	0	0	0	0	0	0.224290233
circRNA.1161	hsa_circ_0019279	10:96132586|96151566(+)	exon	ENSG00000177853(ZNF518A:zinc finger protein 518A [Source:HGNC Symbol;Acc:HGNC:29009]),	0	0	0	0	0	2	0	0	0	0	0	0	0	0.180667702	0	0
circRNA.1162	hsa_circ_0019281	10:96155326|96156047(+)	exon	ENSG00000177853(ZNF518A:zinc finger protein 518A [Source:HGNC Symbol;Acc:HGNC:29009]),	0	0	0	0	0	0	0	4	0	0	0	0	0	0	0	0.299053644
circRNA.1163	-	10:96155326|96160402(+)	exon	ENSG00000177853(ZNF518A:zinc finger protein 518A [Source:HGNC Symbol;Acc:HGNC:29009]),	2	0	0	0	0	0	0	0	0.154949683	0	0	0	0	0	0	0
circRNA.1164	-	10:96200075|96207899(-)	exon	ENSG00000095585(BLNK:B cell linker [Source:HGNC Symbol;Acc:HGNC:14211]),	0	0	0	0	3	3	0	0	0	0	0	0	0.224162943	0.271001553	0	0
circRNA.1165	hsa_circ_0019297	10:96544076|96559736(-)	exon	ENSG00000077147(TM9SF3:transmembrane 9 superfamily member 3 [Source:HGNC Symbol;Acc:HGNC:21529]),	0	0	0	0	2	0	0	0	0	0	0	0	0.149441962	0	0	0
circRNA.1166	hsa_circ_0005801	10:96544076|96565426(-)	exon	ENSG00000077147(TM9SF3:transmembrane 9 superfamily member 3 [Source:HGNC Symbol;Acc:HGNC:21529]),	0	0	0	0	0	0	0	4	0	0	0	0	0	0	0	0.299053644
circRNA.1167	-	10:96544076|96576829(-)	exon	ENSG00000077147(TM9SF3:transmembrane 9 superfamily member 3 [Source:HGNC Symbol;Acc:HGNC:21529]),	0	0	0	0	0	4	0	0	0	0	0	0	0	0.361335404	0	0
circRNA.1168	hsa_circ_0006198	10:96858292|96907747(+)	intron	ENSG00000196233(LCOR:ligand dependent nuclear receptor corepressor [Source:HGNC Symbol;Acc:HGNC:29503]),	17	8	10	5	11	2	7	11	1.317072309	0.55516376	0.801972625	0.362837639	0.82193079	0.180667702	0.541877251	0.822397521
circRNA.1169	-	10:96886060|96907747(+)	intron	ENSG00000196233(LCOR:ligand dependent nuclear receptor corepressor [Source:HGNC Symbol;Acc:HGNC:29503]),	0	2	0	0	0	0	0	0	0	0.13879094	0	0	0	0	0	0
circRNA.1170	hsa_circ_0007707	10:96907265|96907747(+)	exon	ENSG00000196233(LCOR:ligand dependent nuclear receptor corepressor [Source:HGNC Symbol;Acc:HGNC:29503]),	5	7	11	0	11	17	3	8	0.387374209	0.48576829	0.882169887	0	0.82193079	1.535675469	0.232233108	0.598107288
circRNA.1171	hsa_circ_0019314	10:96907265|96944245(+)	exon	ENSG00000196233(LCOR:ligand dependent nuclear receptor corepressor [Source:HGNC Symbol;Acc:HGNC:29503]),	12	6	3	0	4	7	3	3	0.929698101	0.41637282	0.240591787	0	0.298883924	0.632336958	0.232233108	0.224290233
circRNA.1172	hsa_circ_0019316	10:96907265|96952196(+)	exon	ENSG00000196233(LCOR:ligand dependent nuclear receptor corepressor [Source:HGNC Symbol;Acc:HGNC:29503]),	0	0	0	0	2	0	0	0	0	0	0	0	0.149441962	0	0	0
circRNA.1173	hsa_circ_0008102	10:96944113|96952196(+)	exon	ENSG00000196233(LCOR:ligand dependent nuclear receptor corepressor [Source:HGNC Symbol;Acc:HGNC:29503]),	0	0	0	0	0	6	0	5	0	0	0	0	0	0.542003107	0	0.373817055
circRNA.1174	-	10:97030757|97031677(-)	exon	ENSG00000187122(SLIT1:slit guidance ligand 1 [Source:HGNC Symbol;Acc:HGNC:11085]),	0	0	0	0	0	0	0	6	0	0	0	0	0	0	0	0.448580466
circRNA.1175	-	10:97030757|97034542(-)	exon	ENSG00000187122(SLIT1:slit guidance ligand 1 [Source:HGNC Symbol;Acc:HGNC:11085]),	3	0	0	0	0	0	0	4	0.232424525	0	0	0	0	0	0	0.299053644
circRNA.1176	-	10:97042901|97043513(-)	exon	ENSG00000187122(SLIT1:slit guidance ligand 1 [Source:HGNC Symbol;Acc:HGNC:11085]),	6	0	0	0	0	0	0	0	0.46484905	0	0	0	0	0	0	0
circRNA.1177	-	10:97157818|97164890(-)	exon	ENSG00000187122(SLIT1:slit guidance ligand 1 [Source:HGNC Symbol;Acc:HGNC:11085]),ENSG00000269891(ARHGAP19-SLIT1:ARHGAP19-SLIT1 readthrough (NMD candidate) [Source:HGNC Symbol;Acc:HGNC:48348]),	6	0	0	0	0	0	0	12	0.46484905	0	0	0	0	0	0	0.897160932
circRNA.1178	-	10:97243968|97246337(-)	exon	ENSG00000269891(ARHGAP19-SLIT1:ARHGAP19-SLIT1 readthrough (NMD candidate) [Source:HGNC Symbol;Acc:HGNC:48348]),ENSG00000213390(ARHGAP19:Rho GTPase activating protein 19 [Source:HGNC Symbol;Acc:HGNC:23724]),	0	2	0	0	0	0	0	0	0	0.13879094	0	0	0	0	0	0
circRNA.1179	-	10:97243968|97259628(-)	exon	ENSG00000269891(ARHGAP19-SLIT1:ARHGAP19-SLIT1 readthrough (NMD candidate) [Source:HGNC Symbol;Acc:HGNC:48348]),ENSG00000213390(ARHGAP19:Rho GTPase activating protein 19 [Source:HGNC Symbol;Acc:HGNC:23724]),	0	2	0	0	0	0	0	0	0	0.13879094	0	0	0	0	0	0
circRNA.1180	-	10:97246272|97263629(-)	exon	ENSG00000269891(ARHGAP19-SLIT1:ARHGAP19-SLIT1 readthrough (NMD candidate) [Source:HGNC Symbol;Acc:HGNC:48348]),ENSG00000213390(ARHGAP19:Rho GTPase activating protein 19 [Source:HGNC Symbol;Acc:HGNC:23724]),	3	0	0	0	0	0	0	0	0.232424525	0	0	0	0	0	0	0
circRNA.1181	hsa_circ_0019322	10:97246272|97264906(-)	exon	ENSG00000269891(ARHGAP19-SLIT1:ARHGAP19-SLIT1 readthrough (NMD candidate) [Source:HGNC Symbol;Acc:HGNC:48348]),ENSG00000213390(ARHGAP19:Rho GTPase activating protein 19 [Source:HGNC Symbol;Acc:HGNC:23724]),	0	0	0	0	3	0	0	0	0	0	0	0	0.224162943	0	0	0
circRNA.1182	hsa_circ_0019337	10:97388252|97388624(-)	exon	ENSG00000052749(RRP12:ribosomal RNA processing 12 homolog [Source:HGNC Symbol;Acc:HGNC:29100]),	0	0	0	2	0	0	0	3	0	0	0	0.145135056	0	0	0	0.224290233
circRNA.1183	-	10:97390423|97393760(-)	exon	ENSG00000052749(RRP12:ribosomal RNA processing 12 homolog [Source:HGNC Symbol;Acc:HGNC:29100]),	0	0	0	7	0	0	0	2	0	0	0	0.507972695	0	0	0	0.149526822
circRNA.1184	hsa_circ_0005887	10:97436417|97437750(-)	exon	ENSG00000171311(EXOSC1:exosome component 1 [Source:HGNC Symbol;Acc:HGNC:17286]),	17	21	32	7	41	30	9	20	1.317072309	1.457304871	2.5663124	0.507972695	3.063560218	2.710015533	0.696699323	1.49526822
circRNA.1185	-	10:97436417|97438703(-)	exon	ENSG00000171311(EXOSC1:exosome component 1 [Source:HGNC Symbol;Acc:HGNC:17286]),	0	0	5	0	8	6	0	5	0	0	0.400986312	0	0.597767847	0.542003107	0	0.373817055
circRNA.1186	hsa_circ_0004896	10:97437191|97437750(-)	exon	ENSG00000171311(EXOSC1:exosome component 1 [Source:HGNC Symbol;Acc:HGNC:17286]),	17	0	0	15	5	0	0	8	1.317072309	0	0	1.088512918	0.373604905	0	0	0.598107288
circRNA.1187	hsa_circ_0005097	10:97437191|97438703(-)	exon	ENSG00000171311(EXOSC1:exosome component 1 [Source:HGNC Symbol;Acc:HGNC:17286]),	17	13	18	11	24	11	15	18	1.317072309	0.90214111	1.443550725	0.798242806	1.793303542	0.993672362	1.161165538	1.345741398
circRNA.1188	-	10:97437191|97441259(-)	exon	ENSG00000171311(EXOSC1:exosome component 1 [Source:HGNC Symbol;Acc:HGNC:17286]),	0	0	3	0	0	0	0	0	0	0	0.240591787	0	0	0	0	0
circRNA.1189	hsa_circ_0019356	10:97460695|97467583(-)	exon	ENSG00000155229(MMS19:MMS19 homolog, cytosolic iron-sulfur assembly component [Source:HGNC Symbol;Acc:HGNC:13824]),	0	0	0	3	0	0	0	0	0	0	0	0.217702584	0	0	0	0
circRNA.1190	hsa_circ_0006520	10:97476683|97478389(-)	exon	ENSG00000155229(MMS19:MMS19 homolog, cytosolic iron-sulfur assembly component [Source:HGNC Symbol;Acc:HGNC:13824]),	4	0	3	0	5	3	0	8	0.309899367	0	0.240591787	0	0.373604905	0.271001553	0	0.598107288
circRNA.1191	-	10:97567914|97568141(+)	exon	ENSG00000165886(UBTD1:ubiquitin domain containing 1 [Source:HGNC Symbol;Acc:HGNC:25683]),	6	0	3	2	2	2	0	2	0.46484905	0	0.240591787	0.145135056	0.149441962	0.180667702	0	0.149526822
circRNA.1192	-	10:97598775|97601990(+)	exon	ENSG00000241935(HOGA1:4-hydroxy-2-oxoglutarate aldolase 1 [Source:HGNC Symbol;Acc:HGNC:25155]),	0	0	0	0	3	0	0	0	0	0	0	0	0.224162943	0	0	0
circRNA.1193	hsa_circ_0005111	10:97656285|97656974(+)	exon	ENSG00000249967(AL355315.1:novel protein),ENSG00000155252(PI4K2A:phosphatidylinositol 4-kinase type 2 alpha [Source:HGNC Symbol;Acc:HGNC:30031]),	5	0	2	3	7	2	0	7	0.387374209	0	0.160394525	0.217702584	0.523046867	0.180667702	0	0.523343877
circRNA.1194	hsa_circ_0019375	10:97656285|97662968(+)	exon	ENSG00000155252(PI4K2A:phosphatidylinositol 4-kinase type 2 alpha [Source:HGNC Symbol;Acc:HGNC:30031]),ENSG00000249967(AL355315.1:novel protein),	0	0	0	0	0	0	2	4	0	0	0	0	0	0	0.154822072	0.299053644
circRNA.1195	hsa_circ_0019376	10:97656285|97664984(+)	exon	ENSG00000155252(PI4K2A:phosphatidylinositol 4-kinase type 2 alpha [Source:HGNC Symbol;Acc:HGNC:30031]),ENSG00000249967(AL355315.1:novel protein),	0	0	0	2	0	0	6	2	0	0	0	0.145135056	0	0	0.464466215	0.149526822
circRNA.1196	hsa_circ_0003168	10:97743094|97744915(+)	exon	ENSG00000155256(ZFYVE27:zinc finger FYVE-type containing 27 [Source:HGNC Symbol;Acc:HGNC:26559]),	7	3	0	0	2	0	2	0	0.542323892	0.20818641	0	0	0.149441962	0	0.154822072	0
circRNA.1197	-	10:98145639|98186563(+)	intron	ENSG00000166024(R3HCC1L:R3H domain and coiled-coil containing 1 like [Source:HGNC Symbol;Acc:HGNC:23512]),	0	0	0	0	0	0	0	2	0	0	0	0	0	0	0	0.149526822
circRNA.1198	-	10:98156093|98157573(+)	intron	ENSG00000166024(R3HCC1L:R3H domain and coiled-coil containing 1 like [Source:HGNC Symbol;Acc:HGNC:23512]),	0	0	0	0	0	0	0	3	0	0	0	0	0	0	0	0.224290233
circRNA.1199	hsa_circ_0004419	10:98156093|98163397(+)	exon	ENSG00000166024(R3HCC1L:R3H domain and coiled-coil containing 1 like [Source:HGNC Symbol;Acc:HGNC:23512]),	6	0	7	8	10	2	3	9	0.46484905	0	0.561380837	0.580540223	0.747209809	0.180667702	0.232233108	0.672870699
circRNA.1200	-	10:98156093|98186563(+)	exon	ENSG00000166024(R3HCC1L:R3H domain and coiled-coil containing 1 like [Source:HGNC Symbol;Acc:HGNC:23512]),	0	0	0	0	0	2	0	0	0	0	0	0	0	0.180667702	0	0
circRNA.1201	-	10:98383709|98385067(-)	exon	ENSG00000119943(PYROXD2:pyridine nucleotide-disulphide oxidoreductase domain 2 [Source:HGNC Symbol;Acc:HGNC:23517]),	0	0	3	0	0	0	2	3	0	0	0.240591787	0	0	0	0.154822072	0.224290233
circRNA.1202	hsa_circ_0019397	10:98384947|98387307(-)	exon	ENSG00000119943(PYROXD2:pyridine nucleotide-disulphide oxidoreductase domain 2 [Source:HGNC Symbol;Acc:HGNC:23517]),	0	0	2	0	0	0	0	0	0	0	0.160394525	0	0	0	0	0
circRNA.1203	-	10:98614904|98620708(-)	exon	ENSG00000172987(HPSE2:heparanase 2 (inactive) [Source:HGNC Symbol;Acc:HGNC:18374]),	0	0	0	0	2	0	0	0	0	0	0	0	0.149441962	0	0	0
circRNA.1204	-	10:99894946|99896397(-)	exon	ENSG00000107554(DNMBP:dynamin binding protein [Source:HGNC Symbol;Acc:HGNC:30373]),	0	0	2	0	0	0	0	0	0	0	0.160394525	0	0	0	0	0
circRNA.1205	-	10:99898057|99900066(-)	intron	ENSG00000107554(DNMBP:dynamin binding protein [Source:HGNC Symbol;Acc:HGNC:30373]),	0	0	2	0	0	0	0	0	0	0	0.160394525	0	0	0	0	0
circRNA.1206	hsa_circ_0019493	10:99898086|99900066(-)	exon	ENSG00000107554(DNMBP:dynamin binding protein [Source:HGNC Symbol;Acc:HGNC:30373]),	0	0	4	2	11	2	4	0	0	0	0.32078905	0.145135056	0.82193079	0.180667702	0.309644144	0
circRNA.1207	hsa_circ_0019494	10:99898743|99900066(-)	exon	ENSG00000107554(DNMBP:dynamin binding protein [Source:HGNC Symbol;Acc:HGNC:30373]),	0	4	6	0	2	0	0	0	0	0.27758188	0.481183575	0	0.149441962	0	0	0
circRNA.1208	hsa_circ_0005796	10:99899919|99900066(-)	exon	ENSG00000107554(DNMBP:dynamin binding protein [Source:HGNC Symbol;Acc:HGNC:30373]),	0	0	0	2	5	4	2	0	0	0	0	0.145135056	0.373604905	0.361335404	0.154822072	0
circRNA.1209	-	10:99969115|100003023(-)	intron	ENSG00000107554(DNMBP:dynamin binding protein [Source:HGNC Symbol;Acc:HGNC:30373]),	0	0	0	2	0	0	0	0	0	0	0	0.145135056	0	0	0	0
circRNA.1210	hsa_circ_0008393	10:99969115|99972134(-)	exon	ENSG00000107554(DNMBP:dynamin binding protein [Source:HGNC Symbol;Acc:HGNC:30373]),	0	0	4	3	0	0	0	0	0	0	0.32078905	0.217702584	0	0	0	0
circRNA.1211	hsa_circ_0020749	11:1000432|1003804(+)	exon	ENSG00000183020(AP2A2:adaptor related protein complex 2 subunit alpha 2 [Source:HGNC Symbol;Acc:HGNC:562]),	14	9	7	6	20	18	12	26	1.084647784	0.62455923	0.561380837	0.435405167	1.494419619	1.62600932	0.928932431	1.943848686
circRNA.1212	-	11:100191126|100224812(+)	exon	ENSG00000149972(CNTN5:contactin 5 [Source:HGNC Symbol;Acc:HGNC:2175]),	6	0	0	0	0	0	0	0	0.46484905	0	0	0	0	0	0	0
circRNA.1213	-	11:10028452|10031170(-)	exon	ENSG00000133812(SBF2:SET binding factor 2 [Source:HGNC Symbol;Acc:HGNC:2135]),	0	0	2	0	0	0	0	0	0	0	0.160394525	0	0	0	0	0
circRNA.1214	hsa_circ_0021237	11:10028452|10042981(-)	exon	ENSG00000133812(SBF2:SET binding factor 2 [Source:HGNC Symbol;Acc:HGNC:2135]),	0	0	0	0	10	3	0	0	0	0	0	0	0.747209809	0.271001553	0	0
circRNA.1215	-	11:100297625|100308468(+)	exon	ENSG00000149972(CNTN5:contactin 5 [Source:HGNC Symbol;Acc:HGNC:2175]),	2	0	0	0	0	0	0	0	0.154949683	0	0	0	0	0	0	0
circRNA.1216	-	11:100738266|100738498(+)	intron	ENSG00000165895(ARHGAP42:Rho GTPase activating protein 42 [Source:HGNC Symbol;Acc:HGNC:26545]),	5	0	0	0	0	0	0	0	0.387374209	0	0	0	0	0	0	0
circRNA.1217	-	11:100816715|100859625(+)	exon	ENSG00000165895(ARHGAP42:Rho GTPase activating protein 42 [Source:HGNC Symbol;Acc:HGNC:26545]),	4	2	11	0	6	2	4	2	0.309899367	0.13879094	0.882169887	0	0.448325886	0.180667702	0.309644144	0.149526822
circRNA.1219	-	11:100913452|100936332(+)	exon	ENSG00000165895(ARHGAP42:Rho GTPase activating protein 42 [Source:HGNC Symbol;Acc:HGNC:26545]),	0	0	0	0	0	0	0	3	0	0	0	0	0	0	0	0.224290233
circRNA.1220	-	11:10193585|10193987(-)	intron	ENSG00000133812(SBF2:SET binding factor 2 [Source:HGNC Symbol;Acc:HGNC:2135]),	0	0	8	0	0	0	0	0	0	0	0.6415781	0	0	0	0	0
circRNA.1221	-	11:102075873|102081281(+)	exon	ENSG00000137691(CFAP300:cilia and flagella associated protein 300 [Source:HGNC Symbol;Acc:HGNC:28188]),	30	4	27	3	49	20	5	19	2.324245252	0.27758188	2.165326087	0.217702584	3.661328066	1.806677022	0.387055179	1.420504809
circRNA.1222	hsa_circ_0006286	11:102205893|102209564(+)	exon	ENSG00000137693(YAP1:Yes associated protein 1 [Source:HGNC Symbol;Acc:HGNC:16262]),	19	4	4	9	10	6	18	9	1.472021993	0.27758188	0.32078905	0.653107751	0.747209809	0.542003107	1.393398646	0.672870699
circRNA.1223	hsa_circ_0005990	11:102205893|102223752(+)	exon	ENSG00000137693(YAP1:Yes associated protein 1 [Source:HGNC Symbol;Acc:HGNC:16262]),	0	0	0	0	0	0	0	2	0	0	0	0	0	0	0	0.149526822
circRNA.1224	hsa_circ_0004103	11:102362896|102368548(+)	exon	ENSG00000110330(BIRC2:baculoviral IAP repeat containing 2 [Source:HGNC Symbol;Acc:HGNC:590]),	10	7	13	0	23	21	9	10	0.774748417	0.48576829	1.042564412	0	1.718582561	1.897010873	0.696699323	0.74763411
circRNA.1225	-	11:102871594|102871952(-)	exon	ENSG00000262406(MMP12:matrix metallopeptidase 12 [Source:HGNC Symbol;Acc:HGNC:7158]),	0	0	0	11	0	0	0	0	0	0	0	0.798242806	0	0	0	0
circRNA.1226	-	11:103061838|103066567(-)	intergenic_region	n/a	0	0	0	0	0	0	0	2	0	0	0	0	0	0	0	0.149526822
circRNA.1227	hsa_circ_0024115	11:103066269|103089318(-)	exon	ENSG00000137692(DCUN1D5:defective in cullin neddylation 1 domain containing 5 [Source:HGNC Symbol;Acc:HGNC:28409]),	0	0	0	0	0	0	0	2	0	0	0	0	0	0	0	0.149526822
circRNA.1228	-	11:103115177|103121496(+)	exon	ENSG00000187240(DYNC2H1:dynein cytoplasmic 2 heavy chain 1 [Source:HGNC Symbol;Acc:HGNC:2962]),	0	0	4	0	5	0	0	3	0	0	0.32078905	0	0.373604905	0	0	0.224290233
circRNA.1229	-	11:103219915|103223086(+)	exon	ENSG00000187240(DYNC2H1:dynein cytoplasmic 2 heavy chain 1 [Source:HGNC Symbol;Acc:HGNC:2962]),	2	0	0	0	6	0	2	2	0.154949683	0	0	0	0.448325886	0	0.154822072	0.149526822
circRNA.1230	hsa_circ_0006960	11:103280348|103287605(+)	exon	ENSG00000187240(DYNC2H1:dynein cytoplasmic 2 heavy chain 1 [Source:HGNC Symbol;Acc:HGNC:2962]),	7	0	2	3	2	3	5	8	0.542323892	0	0.160394525	0.217702584	0.149441962	0.271001553	0.387055179	0.598107288
circRNA.1231	hsa_circ_0024139	11:103280348|103323990(+)	exon	ENSG00000187240(DYNC2H1:dynein cytoplasmic 2 heavy chain 1 [Source:HGNC Symbol;Acc:HGNC:2962]),	2	0	0	0	0	0	0	0	0.154949683	0	0	0	0	0	0	0
circRNA.1232	-	11:103286255|103287605(+)	exon	ENSG00000187240(DYNC2H1:dynein cytoplasmic 2 heavy chain 1 [Source:HGNC Symbol;Acc:HGNC:2962]),	0	0	3	0	0	0	0	0	0	0	0.240591787	0	0	0	0	0
circRNA.1233	hsa_circ_0024142	11:103303093|103312033(+)	exon	ENSG00000187240(DYNC2H1:dynein cytoplasmic 2 heavy chain 1 [Source:HGNC Symbol;Acc:HGNC:2962]),	5	3	0	4	4	6	0	0	0.387374209	0.20818641	0	0.290270111	0.298883924	0.542003107	0	0
circRNA.1234	hsa_circ_0006864	11:103303093|103316620(+)	exon	ENSG00000187240(DYNC2H1:dynein cytoplasmic 2 heavy chain 1 [Source:HGNC Symbol;Acc:HGNC:2962]),	4	6	6	2	5	16	0	13	0.309899367	0.41637282	0.481183575	0.145135056	0.373604905	1.445341618	0	0.971924343
circRNA.1235	hsa_circ_0024143	11:103303093|103323990(+)	exon	ENSG00000187240(DYNC2H1:dynein cytoplasmic 2 heavy chain 1 [Source:HGNC Symbol;Acc:HGNC:2962]),	12	6	5	6	31	5	0	6	0.929698101	0.41637282	0.400986312	0.435405167	2.316350409	0.451669256	0	0.448580466
circRNA.1236	hsa_circ_0024144	11:103303093|103358359(+)	exon	ENSG00000187240(DYNC2H1:dynein cytoplasmic 2 heavy chain 1 [Source:HGNC Symbol;Acc:HGNC:2962]),	3	0	3	3	5	5	0	4	0.232424525	0	0.240591787	0.217702584	0.373604905	0.451669256	0	0.299053644
circRNA.1237	hsa_circ_0006921	11:103311878|103323990(+)	exon	ENSG00000187240(DYNC2H1:dynein cytoplasmic 2 heavy chain 1 [Source:HGNC Symbol;Acc:HGNC:2962]),	0	0	0	0	0	0	0	2	0	0	0	0	0	0	0	0.149526822
circRNA.1238	-	11:103316545|103323990(+)	exon	ENSG00000187240(DYNC2H1:dynein cytoplasmic 2 heavy chain 1 [Source:HGNC Symbol;Acc:HGNC:2962]),	4	0	0	0	0	2	0	3	0.309899367	0	0	0	0	0.180667702	0	0.224290233
circRNA.1239	-	11:103996065|104000255(-)	exon	ENSG00000170962(PDGFD:platelet derived growth factor D [Source:HGNC Symbol;Acc:HGNC:30620]),	0	0	0	2	2	0	3	0	0	0	0	0.145135056	0.149441962	0	0.232233108	0
circRNA.1240	-	11:10519034|10534205(-)	exon	ENSG00000110315(RNF141:ring finger protein 141 [Source:HGNC Symbol;Acc:HGNC:21159]),	0	0	0	0	0	0	0	3	0	0	0	0	0	0	0	0.224290233
circRNA.1241	-	11:10563940|10564374(-)	exon	ENSG00000133800(LYVE1:lymphatic vessel endothelial hyaluronan receptor 1 [Source:HGNC Symbol;Acc:HGNC:14687]),	0	0	3	0	0	0	0	0	0	0	0.240591787	0	0	0	0	0
circRNA.1242	hsa_circ_0024152	11:106939460|106940178(-)	exon	ENSG00000152402(GUCY1A2:guanylate cyclase 1 soluble subunit alpha 2 [Source:HGNC Symbol;Acc:HGNC:4684]),	0	0	0	0	2	0	0	0	0	0	0	0	0.149441962	0	0	0
circRNA.1243	-	11:106939460|106986131(-)	exon	ENSG00000152402(GUCY1A2:guanylate cyclase 1 soluble subunit alpha 2 [Source:HGNC Symbol;Acc:HGNC:4684]),	0	2	2	0	2	0	3	4	0	0.13879094	0.160394525	0	0.149441962	0	0.232233108	0.299053644
circRNA.1244	hsa_circ_0008602	11:106978619|106986131(-)	exon	ENSG00000152402(GUCY1A2:guanylate cyclase 1 soluble subunit alpha 2 [Source:HGNC Symbol;Acc:HGNC:4684]),	0	11	20	5	30	20	37	13	0	0.76335017	1.60394525	0.362837639	2.241629428	1.806677022	2.864208328	0.971924343
circRNA.1245	-	11:107326006|107336713(-)	intergenic_region	n/a	0	0	0	0	0	0	0	2	0	0	0	0	0	0	0	0.149526822
circRNA.1246	-	11:107326924|107353736(-)	exon	ENSG00000152404(CWF19L2:CWF19 like cell cycle control factor 2 [Source:HGNC Symbol;Acc:HGNC:26508]),	2	0	0	0	0	0	0	0	0.154949683	0	0	0	0	0	0	0
circRNA.1247	-	11:107329918|107353736(-)	exon	ENSG00000152404(CWF19L2:CWF19 like cell cycle control factor 2 [Source:HGNC Symbol;Acc:HGNC:26508]),	3	0	0	0	0	0	0	0	0.232424525	0	0	0	0	0	0	0
circRNA.1248	-	11:107390074|107392895(-)	exon	ENSG00000152404(CWF19L2:CWF19 like cell cycle control factor 2 [Source:HGNC Symbol;Acc:HGNC:26508]),	12	7	21	6	8	14	3	27	0.929698101	0.48576829	1.684142512	0.435405167	0.597767847	1.264673915	0.232233108	2.018612097
circRNA.1249	hsa_circ_0006868	11:107390074|107418287(-)	exon	ENSG00000152404(CWF19L2:CWF19 like cell cycle control factor 2 [Source:HGNC Symbol;Acc:HGNC:26508]),	0	2	0	0	0	2	0	0	0	0.13879094	0	0	0	0.180667702	0	0
circRNA.1250	-	11:107803001|107815965(-)	exon	ENSG00000110660(SLC35F2:solute carrier family 35 member F2 [Source:HGNC Symbol;Acc:HGNC:23615]),	2	0	0	22	8	3	2	6	0.154949683	0	0	1.596485613	0.597767847	0.271001553	0.154822072	0.448580466
circRNA.1251	-	11:107806717|107815965(-)	exon	ENSG00000110660(SLC35F2:solute carrier family 35 member F2 [Source:HGNC Symbol;Acc:HGNC:23615]),	0	0	0	5	3	0	0	0	0	0	0	0.362837639	0.224162943	0	0	0
circRNA.1252	-	11:10802049|10802209(-)	exon	ENSG00000110321(EIF4G2:eukaryotic translation initiation factor 4 gamma 2 [Source:HGNC Symbol;Acc:HGNC:3297]),	4	0	0	0	0	0	0	0	0.309899367	0	0	0	0	0	0	0
circRNA.1253	hsa_circ_0024168	11:108046270|108052801(+)	exon	ENSG00000166266(CUL5:cullin 5 [Source:HGNC Symbol;Acc:HGNC:2556]),	0	0	0	0	4	2	0	3	0	0	0	0	0.298883924	0.180667702	0	0.224290233
circRNA.1254	hsa_circ_0024169	11:108046270|108054955(+)	exon	ENSG00000166266(CUL5:cullin 5 [Source:HGNC Symbol;Acc:HGNC:2556]),	0	0	0	0	0	0	0	3	0	0	0	0	0	0	0	0.224290233
circRNA.1255	hsa_circ_0024179	11:108088527|108089623(+)	exon	ENSG00000166266(CUL5:cullin 5 [Source:HGNC Symbol;Acc:HGNC:2556]),	0	0	0	0	3	0	0	0	0	0	0	0	0.224162943	0	0	0
circRNA.1256	hsa_circ_0005580	11:108094391|108095691(+)	exon	ENSG00000166266(CUL5:cullin 5 [Source:HGNC Symbol;Acc:HGNC:2556]),	0	0	0	0	9	0	0	0	0	0	0	0	0.672488828	0	0	0
circRNA.1257	-	11:108138898|108140215(+)	exon	ENSG00000075239(ACAT1:acetyl-CoA acetyltransferase 1 [Source:HGNC Symbol;Acc:HGNC:93]),	0	0	0	2	0	0	0	0	0	0	0	0.145135056	0	0	0	0
circRNA.1258	hsa_circ_0006208	11:108176246|108177090(-)	exon	ENSG00000149308(NPAT:nuclear protein, coactivator of histone transcription [Source:HGNC Symbol;Acc:HGNC:7896]),	3	24	31	15	25	29	24	0	0.232424525	1.665491281	2.486115137	1.088512918	1.868024523	2.619681682	1.857864862	0
circRNA.1259	-	11:108176246|108185494(-)	exon	ENSG00000149308(NPAT:nuclear protein, coactivator of histone transcription [Source:HGNC Symbol;Acc:HGNC:7896]),	0	3	0	0	0	0	0	0	0	0.20818641	0	0	0	0	0	0
circRNA.1260	hsa_circ_0024190	11:108185232|108185494(-)	exon	ENSG00000149308(NPAT:nuclear protein, coactivator of histone transcription [Source:HGNC Symbol;Acc:HGNC:7896]),	0	0	0	0	0	0	0	3	0	0	0	0	0	0	0	0.224290233
circRNA.1261	-	11:108185232|108186569(-)	exon	ENSG00000149308(NPAT:nuclear protein, coactivator of histone transcription [Source:HGNC Symbol;Acc:HGNC:7896]),	0	0	0	0	0	0	0	3	0	0	0	0	0	0	0	0.224290233
circRNA.1263	-	11:108186482|108190500(-)	exon	ENSG00000149308(NPAT:nuclear protein, coactivator of histone transcription [Source:HGNC Symbol;Acc:HGNC:7896]),	9	2	2	2	8	6	5	10	0.697273575	0.13879094	0.160394525	0.145135056	0.597767847	0.542003107	0.387055179	0.74763411
circRNA.1264	-	11:108186482|108192190(-)	exon	ENSG00000149308(NPAT:nuclear protein, coactivator of histone transcription [Source:HGNC Symbol;Acc:HGNC:7896]),	6	0	0	0	3	0	0	0	0.46484905	0	0	0	0.224162943	0	0	0
circRNA.1265	hsa_circ_0024193	11:108227595|108229323(+)	exon	ENSG00000149311(ATM:ATM serine/threonine kinase [Source:HGNC Symbol;Acc:HGNC:795]),	8	4	7	0	10	8	10	11	0.619798734	0.27758188	0.561380837	0	0.747209809	0.722670809	0.774110359	0.822397521
circRNA.1266	hsa_circ_0003641	11:108227595|108235834(+)	exon	ENSG00000149311(ATM:ATM serine/threonine kinase [Source:HGNC Symbol;Acc:HGNC:795]),	9	2	4	0	11	4	4	9	0.697273575	0.13879094	0.32078905	0	0.82193079	0.361335404	0.309644144	0.672870699
circRNA.1267	-	11:108227595|108247127(+)	exon	ENSG00000149311(ATM:ATM serine/threonine kinase [Source:HGNC Symbol;Acc:HGNC:795]),	3	0	0	0	0	0	0	3	0.232424525	0	0	0	0	0	0	0.224290233
circRNA.1268	-	11:108227776|108229323(+)	exon	ENSG00000149311(ATM:ATM serine/threonine kinase [Source:HGNC Symbol;Acc:HGNC:795]),	4	0	0	0	0	0	0	0	0.309899367	0	0	0	0	0	0	0
circRNA.1269	-	11:108258986|108267342(+)	exon	ENSG00000149311(ATM:ATM serine/threonine kinase [Source:HGNC Symbol;Acc:HGNC:795]),	0	0	3	0	3	0	0	0	0	0	0.240591787	0	0.224162943	0	0	0
circRNA.1270	hsa_circ_0007694	11:108267171|108267342(+)	exon	ENSG00000149311(ATM:ATM serine/threonine kinase [Source:HGNC Symbol;Acc:HGNC:795]),	3	12	28	26	20	16	13	16	0.232424525	0.83274564	2.24552335	1.886755724	1.494419619	1.445341618	1.006343467	1.196214576
circRNA.1271	-	11:108288977|108289801(+)	exon	ENSG00000149311(ATM:ATM serine/threonine kinase [Source:HGNC Symbol;Acc:HGNC:795]),	0	0	0	0	3	0	0	0	0	0	0	0	0.224162943	0	0	0
circRNA.1272	hsa_circ_0005583	11:108301648|108304852(+)	exon	ENSG00000149311(ATM:ATM serine/threonine kinase [Source:HGNC Symbol;Acc:HGNC:795]),	0	3	2	2	3	2	0	6	0	0.20818641	0.160394525	0.145135056	0.224162943	0.180667702	0	0.448580466
circRNA.1273	hsa_circ_0005612	11:108327645|108332037(+)	exon	ENSG00000149311(ATM:ATM serine/threonine kinase [Source:HGNC Symbol;Acc:HGNC:795]),	3	0	4	0	0	0	0	0	0.232424525	0	0.32078905	0	0	0	0	0
circRNA.1274	hsa_circ_0024235	11:108330214|108332037(+)	exon	ENSG00000149311(ATM:ATM serine/threonine kinase [Source:HGNC Symbol;Acc:HGNC:795]),	2	0	0	0	0	0	0	2	0.154949683	0	0	0	0	0	0	0.149526822
circRNA.1275	-	11:108383020|108385975(-)	exon	ENSG00000166323(C11orf65:chromosome 11 open reading frame 65 [Source:HGNC Symbol;Acc:HGNC:28519]),	0	0	0	0	0	0	0	3	0	0	0	0	0	0	0	0.224290233
circRNA.1276	-	11:108405429|108431838(-)	exon	ENSG00000166323(C11orf65:chromosome 11 open reading frame 65 [Source:HGNC Symbol;Acc:HGNC:28519]),	0	0	2	0	0	0	0	0	0	0	0.160394525	0	0	0	0	0
circRNA.1277	-	11:108528136|108533033(-)	intron	ENSG00000110723(EXPH5:exophilin 5 [Source:HGNC Symbol;Acc:HGNC:30578]),	0	0	2	0	0	0	0	0	0	0	0.160394525	0	0	0	0	0
circRNA.1278	-	11:108528136|108541812(-)	exon	ENSG00000110723(EXPH5:exophilin 5 [Source:HGNC Symbol;Acc:HGNC:30578]),	3	0	0	0	0	0	0	0	0.232424525	0	0	0	0	0	0	0
circRNA.1279	hsa_circ_0005348	11:110136663|110137414(+)	exon	ENSG00000149289(ZC3H12C:zinc finger CCCH-type containing 12C [Source:HGNC Symbol;Acc:HGNC:29362]),	22	6	3	0	7	10	0	31	1.704446518	0.41637282	0.240591787	0	0.523046867	0.903338511	0	2.317665741
circRNA.1280	hsa_circ_0003541	11:110136663|110159490(+)	exon	ENSG00000149289(ZC3H12C:zinc finger CCCH-type containing 12C [Source:HGNC Symbol;Acc:HGNC:29362]),	3	0	0	0	0	0	0	5	0.232424525	0	0	0	0	0	0	0.373817055
circRNA.1281	hsa_circ_0002773	11:110263960|110264874(-)	exon	ENSG00000137710(RDX:radixin [Source:HGNC Symbol;Acc:HGNC:9944]),	3	3	8	5	3	4	0	2	0.232424525	0.20818641	0.6415781	0.362837639	0.224162943	0.361335404	0	0.149526822
circRNA.1282	-	11:110435834|110437138(+)	intron	ENSG00000137714(FDX1:ferredoxin 1 [Source:HGNC Symbol;Acc:HGNC:3638]),	0	0	0	0	0	0	0	2	0	0	0	0	0	0	0	0.149526822
circRNA.1283	-	11:111357445|111358918(-)	exon	ENSG00000110777(POU2AF1:POU class 2 associating factor 1 [Source:HGNC Symbol;Acc:HGNC:9211]),	3	0	0	0	0	0	0	0	0.232424525	0	0	0	0	0	0	0
circRNA.1284	-	11:111606695|111620402(+)	intron	ENSG00000170145(SIK2:salt inducible kinase 2 [Source:HGNC Symbol;Acc:HGNC:21680]),	0	0	5	0	3	2	0	4	0	0	0.400986312	0	0.224162943	0.180667702	0	0.299053644
circRNA.1285	-	11:111616243|111620402(+)	exon	ENSG00000170145(SIK2:salt inducible kinase 2 [Source:HGNC Symbol;Acc:HGNC:21680]),	0	0	0	0	2	0	0	0	0	0	0	0	0.149441962	0	0	0
circRNA.1286	-	11:111743376|111755450(-)	exon	ENSG00000137713(PPP2R1B:protein phosphatase 2 scaffold subunit Abeta [Source:HGNC Symbol;Acc:HGNC:9303]),	0	0	0	0	3	0	0	0	0	0	0	0	0.224162943	0	0	0
circRNA.1287	hsa_circ_0024271	11:111752159|111753577(-)	exon	ENSG00000137713(PPP2R1B:protein phosphatase 2 scaffold subunit Abeta [Source:HGNC Symbol;Acc:HGNC:9303]),	5	0	0	0	5	2	3	5	0.387374209	0	0	0	0.373604905	0.180667702	0.232233108	0.373817055
circRNA.1288	hsa_circ_0024273	11:111754499|111755450(-)	exon	ENSG00000137713(PPP2R1B:protein phosphatase 2 scaffold subunit Abeta [Source:HGNC Symbol;Acc:HGNC:9303]),	0	0	0	0	0	2	0	0	0	0	0	0	0	0.180667702	0	0
circRNA.1289	-	11:111805094|111809773(-)	exon	ENSG00000086848(ALG9:ALG9, alpha-1,2-mannosyltransferase [Source:HGNC Symbol;Acc:HGNC:15672]),	0	0	2	0	0	0	0	0	0	0	0.160394525	0	0	0	0	0
circRNA.1290	-	11:111836165|111838378(-)	exon	ENSG00000086848(ALG9:ALG9, alpha-1,2-mannosyltransferase [Source:HGNC Symbol;Acc:HGNC:15672]),ENSG00000258529(AP001781.2:novel protein),	4	4	4	0	10	7	5	4	0.309899367	0.27758188	0.32078905	0	0.747209809	0.632336958	0.387055179	0.299053644
circRNA.1291	-	11:111836165|111838399(-)	exon	ENSG00000086848(ALG9:ALG9, alpha-1,2-mannosyltransferase [Source:HGNC Symbol;Acc:HGNC:15672]),	0	0	0	0	2	0	0	3	0	0	0	0	0.149441962	0	0	0.224290233
circRNA.1292	-	11:111836165|111840809(-)	exon	ENSG00000086848(ALG9:ALG9, alpha-1,2-mannosyltransferase [Source:HGNC Symbol;Acc:HGNC:15672]),ENSG00000258529(AP001781.2:novel protein),	0	0	0	0	2	0	0	0	0	0	0	0	0.149441962	0	0	0
circRNA.1293	hsa_circ_0006244	11:111844601|111857737(-)	exon	ENSG00000086848(ALG9:ALG9, alpha-1,2-mannosyltransferase [Source:HGNC Symbol;Acc:HGNC:15672]),ENSG00000258529(AP001781.2:novel protein),	0	0	0	0	3	0	0	2	0	0	0	0	0.224162943	0	0	0.149526822
circRNA.1294	hsa_circ_0024292	11:112028515|112033530(+)	exon	ENSG00000150768(DLAT:dihydrolipoamide S-acetyltransferase [Source:HGNC Symbol;Acc:HGNC:2896]),	0	0	0	0	0	0	0	2	0	0	0	0	0	0	0	0.149526822
circRNA.1295	hsa_circ_0024295	11:112037273|112039397(+)	exon	ENSG00000150768(DLAT:dihydrolipoamide S-acetyltransferase [Source:HGNC Symbol;Acc:HGNC:2896]),	3	0	3	0	9	0	0	6	0.232424525	0	0.240591787	0	0.672488828	0	0	0.448580466
circRNA.1296	hsa_circ_0024296	11:112037273|112043533(+)	exon	ENSG00000150768(DLAT:dihydrolipoamide S-acetyltransferase [Source:HGNC Symbol;Acc:HGNC:2896]),	4	0	7	0	3	4	0	3	0.309899367	0	0.561380837	0	0.224162943	0.361335404	0	0.224290233
circRNA.1297	hsa_circ_0024298	11:112039244|112045230(+)	exon	ENSG00000150768(DLAT:dihydrolipoamide S-acetyltransferase [Source:HGNC Symbol;Acc:HGNC:2896]),	0	0	0	0	2	0	0	0	0	0	0	0	0.149441962	0	0	0
circRNA.1298	-	11:112039244|112051349(+)	exon	ENSG00000150768(DLAT:dihydrolipoamide S-acetyltransferase [Source:HGNC Symbol;Acc:HGNC:2896]),	0	0	0	0	0	0	0	3	0	0	0	0	0	0	0	0.224290233
circRNA.1299	-	11:112043466|112051349(+)	exon	ENSG00000150768(DLAT:dihydrolipoamide S-acetyltransferase [Source:HGNC Symbol;Acc:HGNC:2896]),	2	0	2	0	0	0	0	0	0.154949683	0	0.160394525	0	0	0	0	0
circRNA.1300	-	11:112045138|112051349(+)	exon	ENSG00000150768(DLAT:dihydrolipoamide S-acetyltransferase [Source:HGNC Symbol;Acc:HGNC:2896]),	0	0	0	2	4	0	0	3	0	0	0	0.145135056	0.298883924	0	0	0.224290233
circRNA.1301	-	11:112045138|112053615(+)	intron	ENSG00000150768(DLAT:dihydrolipoamide S-acetyltransferase [Source:HGNC Symbol;Acc:HGNC:2896]),	0	0	0	0	0	3	0	0	0	0	0	0	0	0.271001553	0	0
circRNA.1302	hsa_circ_0024299	11:112045863|112051349(+)	exon	ENSG00000150768(DLAT:dihydrolipoamide S-acetyltransferase [Source:HGNC Symbol;Acc:HGNC:2896]),	0	0	0	0	4	0	0	3	0	0	0	0	0.298883924	0	0	0.224290233
circRNA.1303	-	11:112078215|112080558(+)	exon	ENSG00000150776(NKAPD1:NKAP domain containing 1 [Source:HGNC Symbol;Acc:HGNC:25569]),	8	0	2	10	4	0	3	8	0.619798734	0	0.160394525	0.725675278	0.298883924	0	0.232233108	0.598107288
circRNA.1304	hsa_circ_0021269	11:11293029|11341004(-)	exon	ENSG00000110328(GALNT18:polypeptide N-acetylgalactosaminyltransferase 18 [Source:HGNC Symbol;Acc:HGNC:30488]),	0	0	2	0	0	0	0	0	0	0	0.160394525	0	0	0	0	0
circRNA.1305	-	11:113255877|113260323(+)	exon	ENSG00000149294(NCAM1:neural cell adhesion molecule 1 [Source:HGNC Symbol;Acc:HGNC:7656]),	0	0	0	0	0	0	3	0	0	0	0	0	0	0	0.232233108	0
circRNA.1306	-	11:11327086|11341004(-)	exon	ENSG00000110328(GALNT18:polypeptide N-acetylgalactosaminyltransferase 18 [Source:HGNC Symbol;Acc:HGNC:30488]),	2	6	0	0	2	6	9	0	0.154949683	0.41637282	0	0	0.149441962	0.542003107	0.696699323	0
circRNA.1307	-	11:11372515|11379264(-)	exon	ENSG00000110328(GALNT18:polypeptide N-acetylgalactosaminyltransferase 18 [Source:HGNC Symbol;Acc:HGNC:30488]),	0	0	0	0	0	0	2	0	0	0	0	0	0	0	0.154822072	0
circRNA.1308	-	11:11372515|11432787(-)	exon	ENSG00000110328(GALNT18:polypeptide N-acetylgalactosaminyltransferase 18 [Source:HGNC Symbol;Acc:HGNC:30488]),	0	0	3	0	0	0	0	0	0	0	0.240591787	0	0	0	0	0
circRNA.1309	-	11:113799146|113799415(-)	exon	ENSG00000048028(USP28:ubiquitin specific peptidase 28 [Source:HGNC Symbol;Acc:HGNC:12625]),	0	3	0	0	0	0	0	5	0	0.20818641	0	0	0	0	0	0.373817055
circRNA.1310	-	11:113808298|113809254(-)	exon	ENSG00000048028(USP28:ubiquitin specific peptidase 28 [Source:HGNC Symbol;Acc:HGNC:12625]),	0	0	0	0	2	0	0	0	0	0	0	0	0.149441962	0	0	0
circRNA.1311	-	11:113815174|113817837(-)	exon	ENSG00000048028(USP28:ubiquitin specific peptidase 28 [Source:HGNC Symbol;Acc:HGNC:12625]),	2	0	0	0	0	0	0	0	0.154949683	0	0	0	0	0	0	0
circRNA.1312	-	11:113833420|113834335(-)	exon	ENSG00000048028(USP28:ubiquitin specific peptidase 28 [Source:HGNC Symbol;Acc:HGNC:12625]),	0	0	0	0	0	0	0	2	0	0	0	0	0	0	0	0.149526822
circRNA.1313	hsa_circ_0024322	11:113840598|113841768(-)	exon	ENSG00000048028(USP28:ubiquitin specific peptidase 28 [Source:HGNC Symbol;Acc:HGNC:12625]),	5	0	4	0	2	0	3	3	0.387374209	0	0.32078905	0	0.149441962	0	0.232233108	0.224290233
circRNA.1314	-	11:113840598|113852633(-)	exon	ENSG00000048028(USP28:ubiquitin specific peptidase 28 [Source:HGNC Symbol;Acc:HGNC:12625]),	0	0	0	0	2	0	0	0	0	0	0	0	0.149441962	0	0	0
circRNA.1315	hsa_circ_0024323	11:113840598|113854335(-)	exon	ENSG00000048028(USP28:ubiquitin specific peptidase 28 [Source:HGNC Symbol;Acc:HGNC:12625]),	5	0	2	6	3	0	4	6	0.387374209	0	0.160394525	0.435405167	0.224162943	0	0.309644144	0.448580466
circRNA.1316	hsa_circ_0008103	11:113852501|113854335(-)	exon	ENSG00000048028(USP28:ubiquitin specific peptidase 28 [Source:HGNC Symbol;Acc:HGNC:12625]),	11	6	4	0	10	10	5	15	0.852223259	0.41637282	0.32078905	0	0.747209809	0.903338511	0.387055179	1.121451165
circRNA.1317	-	11:11432621|11448936(-)	exon	ENSG00000110328(GALNT18:polypeptide N-acetylgalactosaminyltransferase 18 [Source:HGNC Symbol;Acc:HGNC:30488]),	0	0	2	0	2	2	3	0	0	0	0.160394525	0	0.149441962	0.180667702	0.232233108	0
circRNA.1318	-	11:11432621|11471272(-)	intron	ENSG00000110328(GALNT18:polypeptide N-acetylgalactosaminyltransferase 18 [Source:HGNC Symbol;Acc:HGNC:30488]),	0	0	0	0	2	0	3	0	0	0	0	0	0.149441962	0	0.232233108	0
circRNA.1319	hsa_circ_0024332	11:114402828|114405799(+)	exon	ENSG00000255663(AP002373.1:novel transcript, RBM7-REXO2 readthrough),ENSG00000076053(RBM7:RNA binding motif protein 7 [Source:HGNC Symbol;Acc:HGNC:9904]),	2	0	0	0	0	0	0	0	0.154949683	0	0	0	0	0	0	0
circRNA.1320	hsa_circ_0005127	11:114443856|114450166(+)	exon	ENSG00000076043(REXO2:RNA exonuclease 2 [Source:HGNC Symbol;Acc:HGNC:17851]),	2	0	5	2	4	2	2	3	0.154949683	0	0.400986312	0.145135056	0.298883924	0.180667702	0.154822072	0.224290233
circRNA.1321	-	11:114517556|114540760(+)	intergenic_region	n/a	0	3	0	0	0	0	0	0	0	0.20818641	0	0	0	0	0	0
circRNA.1322	-	11:115209574|115240420(-)	exon	ENSG00000182985(CADM1:cell adhesion molecule 1 [Source:HGNC Symbol;Acc:HGNC:5951]),	0	0	0	0	0	0	20	0	0	0	0	0	0	0	1.548220718	0
circRNA.1323	hsa_circ_0024340	11:115229113|115240420(-)	exon	ENSG00000182985(CADM1:cell adhesion molecule 1 [Source:HGNC Symbol;Acc:HGNC:5951]),	12	0	0	0	2	0	4	12	0.929698101	0	0	0	0.149441962	0	0.309644144	0.897160932
circRNA.1324	-	11:116033730|116067205(-)	intergenic_region	n/a	0	0	2	0	0	0	0	0	0	0	0.160394525	0	0	0	0	0
circRNA.1325	hsa_circ_0005032	11:116757146|116758407(-)	exon	ENSG00000137656(BUD13:BUD13 homolog [Source:HGNC Symbol;Acc:HGNC:28199]),	0	0	0	0	0	0	2	0	0	0	0	0	0	0	0.154822072	0
circRNA.1326	hsa_circ_0000357	11:116863668|116873636(-)	exon	ENSG00000160584(SIK3:SIK family kinase 3 [Source:HGNC Symbol;Acc:HGNC:29165]),	4	0	2	0	2	3	0	4	0.309899367	0	0.160394525	0	0.149441962	0.271001553	0	0.299053644
circRNA.1327	hsa_circ_0000358	11:116896253|116927380(-)	exon	ENSG00000160584(SIK3:SIK family kinase 3 [Source:HGNC Symbol;Acc:HGNC:29165]),	0	0	2	0	0	0	0	0	0	0	0.160394525	0	0	0	0	0
circRNA.1328	hsa_circ_0024366	11:116927219|116957064(-)	exon	ENSG00000160584(SIK3:SIK family kinase 3 [Source:HGNC Symbol;Acc:HGNC:29165]),	5	4	2	0	12	5	0	0	0.387374209	0.27758188	0.160394525	0	0.896651771	0.451669256	0	0
circRNA.1329	-	11:116954044|116957064(-)	exon	ENSG00000160584(SIK3:SIK family kinase 3 [Source:HGNC Symbol;Acc:HGNC:29165]),	0	0	0	0	3	0	0	0	0	0	0	0	0.224162943	0	0	0
circRNA.1330	-	11:117152441|117161261(+)	exon	ENSG00000168092(PAFAH1B2:platelet activating factor acetylhydrolase 1b catalytic subunit 2 [Source:HGNC Symbol;Acc:HGNC:8575]),	3	0	0	0	0	0	0	7	0.232424525	0	0	0	0	0	0	0.523343877
circRNA.1331	hsa_circ_0007827	11:117152441|117163892(+)	exon	ENSG00000168092(PAFAH1B2:platelet activating factor acetylhydrolase 1b catalytic subunit 2 [Source:HGNC Symbol;Acc:HGNC:8575]),	28	3	22	24	28	30	8	65	2.169295568	0.20818641	1.764339775	1.741620668	2.092187466	2.710015533	0.619288287	4.859621715
circRNA.1332	-	11:117159934|117161261(+)	exon	ENSG00000168092(PAFAH1B2:platelet activating factor acetylhydrolase 1b catalytic subunit 2 [Source:HGNC Symbol;Acc:HGNC:8575]),	2	3	9	2	0	0	6	8	0.154949683	0.20818641	0.721775362	0.145135056	0	0	0.464466215	0.598107288
circRNA.1333	hsa_circ_0004962	11:117159934|117163892(+)	exon	ENSG00000168092(PAFAH1B2:platelet activating factor acetylhydrolase 1b catalytic subunit 2 [Source:HGNC Symbol;Acc:HGNC:8575]),	3	0	0	0	2	3	0	24	0.232424525	0	0	0	0.149441962	0.271001553	0	1.794321864
circRNA.1334	hsa_circ_0024373	11:117161145|117163892(+)	exon	ENSG00000168092(PAFAH1B2:platelet activating factor acetylhydrolase 1b catalytic subunit 2 [Source:HGNC Symbol;Acc:HGNC:8575]),	2	0	0	0	0	0	2	0	0.154949683	0	0	0	0	0	0.154822072	0
circRNA.1335	hsa_circ_0024377	11:117181416|117182806(+)	exon	ENSG00000149577(SIDT2:SID1 transmembrane family member 2 [Source:HGNC Symbol;Acc:HGNC:24272]),	0	4	0	0	0	0	0	0	0	0.27758188	0	0	0	0	0	0
circRNA.1336	hsa_circ_0024379	11:117183779|117184139(+)	exon	ENSG00000149577(SIDT2:SID1 transmembrane family member 2 [Source:HGNC Symbol;Acc:HGNC:24272]),	0	0	0	5	0	0	0	0	0	0	0	0.362837639	0	0	0	0
circRNA.1337	hsa_circ_0024402	11:117238601|117239860(+)	exon	ENSG00000167257(RNF214:ring finger protein 214 [Source:HGNC Symbol;Acc:HGNC:25335]),	4	4	0	0	2	2	4	0	0.309899367	0.27758188	0	0	0.149441962	0.180667702	0.309644144	0
circRNA.1338	-	11:117244445|117246948(+)	exon	ENSG00000167257(RNF214:ring finger protein 214 [Source:HGNC Symbol;Acc:HGNC:25335]),	0	0	0	0	0	3	0	0	0	0	0	0	0	0.271001553	0	0
circRNA.1339	hsa_circ_0002743	11:117279908|117280259(+)	exon	ENSG00000167257(RNF214:ring finger protein 214 [Source:HGNC Symbol;Acc:HGNC:25335]),	0	4	5	0	3	7	0	0	0	0.27758188	0.400986312	0	0.224162943	0.632336958	0	0
circRNA.1340	hsa_circ_0024408	11:117335605|117344277(+)	exon	ENSG00000110274(CEP164:centrosomal protein 164 [Source:HGNC Symbol;Acc:HGNC:29182]),	0	0	2	0	0	0	0	0	0	0	0.160394525	0	0	0	0	0
circRNA.1341	-	11:117776791|117780810(-)	exon	ENSG00000177103(DSCAML1:DS cell adhesion molecule like 1 [Source:HGNC Symbol;Acc:HGNC:14656]),	0	0	6	0	0	0	0	0	0	0	0.481183575	0	0	0	0	0
circRNA.1342	hsa_circ_0024444	11:118489792|118493230(+)	exon	ENSG00000118058(KMT2A:lysine methyltransferase 2A [Source:HGNC Symbol;Acc:HGNC:7132]),	3	0	0	0	2	2	0	4	0.232424525	0	0	0	0.149441962	0.180667702	0	0.299053644
circRNA.1343	hsa_circ_0024457	11:118494288|118501857(+)	exon	ENSG00000118058(KMT2A:lysine methyltransferase 2A [Source:HGNC Symbol;Acc:HGNC:7132]),	0	0	0	2	0	0	0	0	0	0	0	0.145135056	0	0	0	0
circRNA.1344	hsa_circ_0004195	11:118497936|118499420(+)	exon	ENSG00000118058(KMT2A:lysine methyltransferase 2A [Source:HGNC Symbol;Acc:HGNC:7132]),	3	0	0	2	0	3	2	4	0.232424525	0	0	0.145135056	0	0.271001553	0.154822072	0.299053644
circRNA.1345	-	11:118507529|118512025(+)	exon	ENSG00000118058(KMT2A:lysine methyltransferase 2A [Source:HGNC Symbol;Acc:HGNC:7132]),	0	0	0	4	5	0	0	4	0	0	0	0.290270111	0.373604905	0	0	0.299053644
circRNA.1346	hsa_circ_0000359	11:118551786|118552335(-)	exon	ENSG00000118096(IFT46:intraflagellar transport 46 [Source:HGNC Symbol;Acc:HGNC:26146]),	22	10	30	4	21	10	11	20	1.704446518	0.6939547	2.405917875	0.290270111	1.5691406	0.903338511	0.851521395	1.49526822
circRNA.1347	hsa_circ_0007372	11:118551786|118559864(-)	exon	ENSG00000118096(IFT46:intraflagellar transport 46 [Source:HGNC Symbol;Acc:HGNC:26146]),	4	2	6	0	6	3	0	3	0.309899367	0.13879094	0.481183575	0	0.448325886	0.271001553	0	0.224290233
circRNA.1348	hsa_circ_0008157	11:118554459|118559864(-)	exon	ENSG00000118096(IFT46:intraflagellar transport 46 [Source:HGNC Symbol;Acc:HGNC:26146]),	25	9	6	0	24	7	7	6	1.936871043	0.62455923	0.481183575	0	1.793303542	0.632336958	0.541877251	0.448580466
circRNA.1349	hsa_circ_0024470	11:118556906|118559864(-)	exon	ENSG00000118096(IFT46:intraflagellar transport 46 [Source:HGNC Symbol;Acc:HGNC:26146]),	0	3	4	0	7	0	0	5	0	0.20818641	0.32078905	0	0.523046867	0	0	0.373817055
circRNA.1350	-	11:118581246|118583358(+)	exon	ENSG00000095139(ARCN1:archain 1 [Source:HGNC Symbol;Acc:HGNC:649]),	0	0	0	0	0	2	0	0	0	0	0	0	0	0.180667702	0	0
circRNA.1351	hsa_circ_0007383	11:118583179|118584644(+)	exon	ENSG00000095139(ARCN1:archain 1 [Source:HGNC Symbol;Acc:HGNC:649]),	0	0	3	0	4	0	0	5	0	0	0.240591787	0	0.298883924	0	0	0.373817055
circRNA.1352	hsa_circ_0005589	11:118583809|118584644(+)	exon	ENSG00000095139(ARCN1:archain 1 [Source:HGNC Symbol;Acc:HGNC:649]),	4	9	10	2	11	7	0	7	0.309899367	0.62455923	0.801972625	0.145135056	0.82193079	0.632336958	0	0.523343877
circRNA.1353	hsa_circ_0024476	11:118590341|118590506(+)	exon	ENSG00000095139(ARCN1:archain 1 [Source:HGNC Symbol;Acc:HGNC:649]),	2	2	8	4	12	4	2	0	0.154949683	0.13879094	0.6415781	0.290270111	0.896651771	0.361335404	0.154822072	0
circRNA.1354	hsa_circ_0024477	11:118590341|118592856(+)	exon	ENSG00000095139(ARCN1:archain 1 [Source:HGNC Symbol;Acc:HGNC:649]),	5	0	2	0	8	0	0	0	0.387374209	0	0.160394525	0	0.597767847	0	0	0
circRNA.1355	-	11:118635393|118635548(+)	exon	ENSG00000019144(PHLDB1:pleckstrin homology like domain family B member 1 [Source:HGNC Symbol;Acc:HGNC:23697]),	0	0	0	0	3	0	0	0	0	0	0	0	0.224162943	0	0	0
circRNA.1356	hsa_circ_0024487	11:118643800|118644174(+)	exon	ENSG00000019144(PHLDB1:pleckstrin homology like domain family B member 1 [Source:HGNC Symbol;Acc:HGNC:23697]),	0	0	5	0	0	3	0	0	0	0	0.400986312	0	0	0.271001553	0	0
circRNA.1357	-	11:11873800|11880380(+)	exon	ENSG00000170242(USP47:ubiquitin specific peptidase 47 [Source:HGNC Symbol;Acc:HGNC:20076]),	9	0	0	0	0	0	5	0	0.697273575	0	0	0	0	0	0.387055179	0
circRNA.1358	hsa_circ_0024490	11:118754705|118757287(-)	exon	ENSG00000110367(DDX6:DEAD-box helicase 6 [Source:HGNC Symbol;Acc:HGNC:2747]),	0	0	0	0	2	0	0	3	0	0	0	0	0.149441962	0	0	0.224290233
circRNA.1359	hsa_circ_0002294	11:118754705|118758902(-)	exon	ENSG00000110367(DDX6:DEAD-box helicase 6 [Source:HGNC Symbol;Acc:HGNC:2747]),	2	0	0	0	0	0	0	2	0.154949683	0	0	0	0	0	0	0.149526822
circRNA.1360	-	11:118754705|118763306(-)	exon	ENSG00000110367(DDX6:DEAD-box helicase 6 [Source:HGNC Symbol;Acc:HGNC:2747]),	0	0	0	0	0	0	0	2	0	0	0	0	0	0	0	0.149526822
circRNA.1361	-	11:118756260|118758902(-)	exon	ENSG00000110367(DDX6:DEAD-box helicase 6 [Source:HGNC Symbol;Acc:HGNC:2747]),	4	2	0	5	8	0	2	11	0.309899367	0.13879094	0	0.362837639	0.597767847	0	0.154822072	0.822397521
circRNA.1362	hsa_circ_0024494	11:118758774|118760044(-)	exon	ENSG00000110367(DDX6:DEAD-box helicase 6 [Source:HGNC Symbol;Acc:HGNC:2747]),	0	3	4	0	4	0	0	0	0	0.20818641	0.32078905	0	0.298883924	0	0	0
circRNA.1363	hsa_circ_0000360	11:118758774|118763306(-)	exon	ENSG00000110367(DDX6:DEAD-box helicase 6 [Source:HGNC Symbol;Acc:HGNC:2747]),	0	0	3	0	3	4	2	0	0	0	0.240591787	0	0.224162943	0.361335404	0.154822072	0
circRNA.1364	-	11:118758774|118765355(-)	exon	ENSG00000110367(DDX6:DEAD-box helicase 6 [Source:HGNC Symbol;Acc:HGNC:2747]),	4	2	0	0	4	2	0	0	0.309899367	0.13879094	0	0	0.298883924	0.180667702	0	0
circRNA.1365	hsa_circ_0024495	11:118759922|118763306(-)	exon	ENSG00000110367(DDX6:DEAD-box helicase 6 [Source:HGNC Symbol;Acc:HGNC:2747]),	2	0	0	0	2	0	0	3	0.154949683	0	0	0	0.149441962	0	0	0.224290233
circRNA.1366	-	11:118759922|118768352(-)	exon	ENSG00000110367(DDX6:DEAD-box helicase 6 [Source:HGNC Symbol;Acc:HGNC:2747]),	3	0	0	0	0	0	0	0	0.232424525	0	0	0	0	0	0	0
circRNA.1367	-	11:118779632|118781184(-)	exon	ENSG00000110367(DDX6:DEAD-box helicase 6 [Source:HGNC Symbol;Acc:HGNC:2747]),	0	0	0	0	4	0	0	0	0	0	0	0	0.298883924	0	0	0
circRNA.1368	hsa_circ_0004293	11:118786052|118786518(-)	exon	ENSG00000110367(DDX6:DEAD-box helicase 6 [Source:HGNC Symbol;Acc:HGNC:2747]),	22	6	11	16	30	14	24	40	1.704446518	0.41637282	0.882169887	1.161080446	2.241629428	1.264673915	1.857864862	2.99053644
circRNA.1369	-	11:11880177|11897693(+)	exon	ENSG00000170242(USP47:ubiquitin specific peptidase 47 [Source:HGNC Symbol;Acc:HGNC:20076]),	0	0	0	0	3	0	0	2	0	0	0	0	0.224162943	0	0	0.149526822
circRNA.1370	-	11:11903263|11920494(+)	exon	ENSG00000170242(USP47:ubiquitin specific peptidase 47 [Source:HGNC Symbol;Acc:HGNC:20076]),	0	0	0	0	3	0	0	0	0	0	0	0	0.224162943	0	0	0
circRNA.1371	hsa_circ_0009166	11:119070234|119073951(+)	exon	ENSG00000160695(VPS11:VPS11, CORVET/HOPS core subunit [Source:HGNC Symbol;Acc:HGNC:14583]),	5	0	0	3	4	0	0	5	0.387374209	0	0	0.217702584	0.298883924	0	0	0.373817055
circRNA.1372	-	11:119070234|119077647(+)	exon	ENSG00000160695(VPS11:VPS11, CORVET/HOPS core subunit [Source:HGNC Symbol;Acc:HGNC:14583]),	2	0	0	0	0	0	0	0	0.154949683	0	0	0	0	0	0	0
circRNA.1373	-	11:119123568|119127125(+)	intron	ENSG00000172273(HINFP:histone H4 transcription factor [Source:HGNC Symbol;Acc:HGNC:17850]),	0	0	3	3	3	0	0	3	0	0	0.240591787	0.217702584	0.224162943	0	0	0.224290233
circRNA.1374	-	11:119126500|119127125(+)	exon	ENSG00000172273(HINFP:histone H4 transcription factor [Source:HGNC Symbol;Acc:HGNC:17850]),	0	0	0	0	3	0	3	0	0	0	0	0	0.224162943	0	0.232233108	0
circRNA.1375	hsa_circ_0008960	11:119126935|119127125(+)	exon	ENSG00000172273(HINFP:histone H4 transcription factor [Source:HGNC Symbol;Acc:HGNC:17850]),	10	5	13	8	9	8	18	24	0.774748417	0.34697735	1.042564412	0.580540223	0.672488828	0.722670809	1.393398646	1.794321864
circRNA.1376	-	11:119126935|119128448(+)	intron	ENSG00000172273(HINFP:histone H4 transcription factor [Source:HGNC Symbol;Acc:HGNC:17850]),	2	0	0	0	0	0	0	0	0.154949683	0	0	0	0	0	0	0
circRNA.1377	-	11:119126935|119130954(+)	exon	ENSG00000172273(HINFP:histone H4 transcription factor [Source:HGNC Symbol;Acc:HGNC:17850]),	0	0	0	0	0	0	5	2	0	0	0	0	0	0	0.387055179	0.149526822
circRNA.1378	hsa_circ_0006932	11:119131535|119133219(+)	exon	ENSG00000172273(HINFP:histone H4 transcription factor [Source:HGNC Symbol;Acc:HGNC:17850]),	13	0	0	0	4	4	2	15	1.007172942	0	0	0	0.298883924	0.361335404	0.154822072	1.121451165
circRNA.1379	hsa_circ_0024558	11:119132864|119133219(+)	exon	ENSG00000172273(HINFP:histone H4 transcription factor [Source:HGNC Symbol;Acc:HGNC:17850]),	9	0	0	0	0	0	0	0	0.697273575	0	0	0	0	0	0	0
circRNA.1380	-	11:11920342|11920494(+)	exon	ENSG00000170242(USP47:ubiquitin specific peptidase 47 [Source:HGNC Symbol;Acc:HGNC:20076]),	0	0	2	0	4	0	0	0	0	0	0.160394525	0	0.298883924	0	0	0
circRNA.1381	hsa_circ_0007665	11:119232448|119232695(+)	exon	ENSG00000110395(CBL:Cbl proto-oncogene [Source:HGNC Symbol;Acc:HGNC:1541]),	5	0	8	2	5	8	6	16	0.387374209	0	0.6415781	0.145135056	0.373604905	0.722670809	0.464466215	1.196214576
circRNA.1382	-	11:119271735|119274953(+)	exon	ENSG00000110395(CBL:Cbl proto-oncogene [Source:HGNC Symbol;Acc:HGNC:1541]),	0	0	0	0	5	0	0	0	0	0	0	0	0.373604905	0	0	0
circRNA.1383	hsa_circ_0000362	11:119273868|119274953(+)	exon	ENSG00000110395(CBL:Cbl proto-oncogene [Source:HGNC Symbol;Acc:HGNC:1541]),	13	6	4	7	0	15	9	12	1.007172942	0.41637282	0.32078905	0.507972695	0	1.355007767	0.696699323	0.897160932
circRNA.1384	-	11:119273868|119276134(+)	exon	ENSG00000110395(CBL:Cbl proto-oncogene [Source:HGNC Symbol;Acc:HGNC:1541]),	2	0	0	0	0	0	0	0	0.154949683	0	0	0	0	0	0	0
circRNA.1385	-	11:119284969|119285566(+)	exon	ENSG00000110395(CBL:Cbl proto-oncogene [Source:HGNC Symbol;Acc:HGNC:1541]),	2	0	2	0	2	2	0	2	0.154949683	0	0.160394525	0	0.149441962	0.180667702	0	0.149526822
circRNA.1386	-	11:119296918|119297481(+)	exon	ENSG00000110395(CBL:Cbl proto-oncogene [Source:HGNC Symbol;Acc:HGNC:1541]),	3	2	0	2	12	0	8	6	0.232424525	0.13879094	0	0.145135056	0.896651771	0	0.619288287	0.448580466
circRNA.1387	-	11:119543524|119544148(+)	intergenic_region	n/a	0	0	0	7	0	0	0	0	0	0	0	0.507972695	0	0	0	0
circRNA.1388	-	11:120353705|120409450(+)	intron	ENSG00000196914(ARHGEF12:Rho guanine nucleotide exchange factor 12 [Source:HGNC Symbol;Acc:HGNC:14193]),	0	0	0	0	3	0	0	0	0	0	0	0	0.224162943	0	0	0
circRNA.1389	-	11:120388474|120409450(+)	intron	ENSG00000196914(ARHGEF12:Rho guanine nucleotide exchange factor 12 [Source:HGNC Symbol;Acc:HGNC:14193]),	0	3	0	0	0	0	0	0	0	0.20818641	0	0	0	0	0	0
circRNA.1390	hsa_circ_0024604	11:120406118|120407823(+)	exon	ENSG00000196914(ARHGEF12:Rho guanine nucleotide exchange factor 12 [Source:HGNC Symbol;Acc:HGNC:14193]),	28	30	39	4	43	37	10	23	2.169295568	2.081864101	3.127693237	0.290270111	3.21300218	3.342352491	0.774110359	1.719558453
circRNA.1391	hsa_circ_0024605	11:120406118|120409450(+)	exon	ENSG00000196914(ARHGEF12:Rho guanine nucleotide exchange factor 12 [Source:HGNC Symbol;Acc:HGNC:14193]),	6	16	19	0	18	5	5	9	0.46484905	1.110327521	1.523747987	0	1.344977657	0.451669256	0.387055179	0.672870699
circRNA.1392	-	11:120406118|120420851(+)	exon	ENSG00000196914(ARHGEF12:Rho guanine nucleotide exchange factor 12 [Source:HGNC Symbol;Acc:HGNC:14193]),	0	0	0	0	0	2	0	0	0	0	0	0	0	0.180667702	0	0
circRNA.1393	hsa_circ_0024606	11:120406118|120421852(+)	exon	ENSG00000196914(ARHGEF12:Rho guanine nucleotide exchange factor 12 [Source:HGNC Symbol;Acc:HGNC:14193]),	4	0	0	0	5	0	0	0	0.309899367	0	0	0	0.373604905	0	0	0
circRNA.1394	hsa_circ_0024607	11:120406118|120424415(+)	exon	ENSG00000196914(ARHGEF12:Rho guanine nucleotide exchange factor 12 [Source:HGNC Symbol;Acc:HGNC:14193]),	0	3	0	0	0	0	0	6	0	0.20818641	0	0	0	0	0	0.448580466
circRNA.1395	hsa_circ_0024609	11:120406118|120431911(+)	exon	ENSG00000196914(ARHGEF12:Rho guanine nucleotide exchange factor 12 [Source:HGNC Symbol;Acc:HGNC:14193]),	10	11	10	0	9	8	0	12	0.774748417	0.76335017	0.801972625	0	0.672488828	0.722670809	0	0.897160932
circRNA.1396	-	11:120424358|120437382(+)	exon	ENSG00000196914(ARHGEF12:Rho guanine nucleotide exchange factor 12 [Source:HGNC Symbol;Acc:HGNC:14193]),	0	0	0	0	0	0	0	2	0	0	0	0	0	0	0	0.149526822
circRNA.1397	hsa_circ_0024621	11:120431771|120437382(+)	exon	ENSG00000196914(ARHGEF12:Rho guanine nucleotide exchange factor 12 [Source:HGNC Symbol;Acc:HGNC:14193]),	3	0	0	2	4	0	0	2	0.232424525	0	0	0.145135056	0.298883924	0	0	0.149526822
circRNA.1398	-	11:120437308|120449214(+)	exon	ENSG00000196914(ARHGEF12:Rho guanine nucleotide exchange factor 12 [Source:HGNC Symbol;Acc:HGNC:14193]),	0	0	0	3	0	0	0	0	0	0	0	0.217702584	0	0	0	0
circRNA.1399	hsa_circ_0024626	11:120440129|120445464(+)	exon	ENSG00000196914(ARHGEF12:Rho guanine nucleotide exchange factor 12 [Source:HGNC Symbol;Acc:HGNC:14193]),	12	5	13	9	18	7	4	4	0.929698101	0.34697735	1.042564412	0.653107751	1.344977657	0.632336958	0.309644144	0.299053644
circRNA.1400	hsa_circ_0024627	11:120440129|120447085(+)	exon	ENSG00000196914(ARHGEF12:Rho guanine nucleotide exchange factor 12 [Source:HGNC Symbol;Acc:HGNC:14193]),	0	0	6	0	0	0	0	0	0	0	0.481183575	0	0	0	0	0
circRNA.1401	-	11:120457721|120467308(+)	exon	ENSG00000196914(ARHGEF12:Rho guanine nucleotide exchange factor 12 [Source:HGNC Symbol;Acc:HGNC:14193]),	0	0	2	0	0	0	0	0	0	0	0.160394525	0	0	0	0	0
circRNA.1402	-	11:120465237|120467308(+)	exon	ENSG00000196914(ARHGEF12:Rho guanine nucleotide exchange factor 12 [Source:HGNC Symbol;Acc:HGNC:14193]),	0	5	0	0	10	7	3	6	0	0.34697735	0	0	0.747209809	0.632336958	0.232233108	0.448580466
circRNA.1403	-	11:120465237|120473127(+)	exon	ENSG00000196914(ARHGEF12:Rho guanine nucleotide exchange factor 12 [Source:HGNC Symbol;Acc:HGNC:14193]),	0	0	0	0	0	2	0	0	0	0	0	0	0	0.180667702	0	0
circRNA.1404	hsa_circ_0024648	11:120469288|120477526(+)	exon	ENSG00000196914(ARHGEF12:Rho guanine nucleotide exchange factor 12 [Source:HGNC Symbol;Acc:HGNC:14193]),	4	0	2	11	12	3	6	5	0.309899367	0	0.160394525	0.798242806	0.896651771	0.271001553	0.464466215	0.373817055
circRNA.1405	hsa_circ_0009021	11:120473050|120477526(+)	exon	ENSG00000196914(ARHGEF12:Rho guanine nucleotide exchange factor 12 [Source:HGNC Symbol;Acc:HGNC:14193]),	13	13	14	4	35	0	4	21	1.007172942	0.90214111	1.122761675	0.290270111	2.615234333	0	0.309644144	1.570031631
circRNA.1406	hsa_circ_0002100	11:120474560|120477526(+)	exon	ENSG00000196914(ARHGEF12:Rho guanine nucleotide exchange factor 12 [Source:HGNC Symbol;Acc:HGNC:14193]),	52	13	32	21	82	42	11	54	4.028691769	0.90214111	2.5663124	1.523918085	6.127120436	3.794021746	0.851521395	4.037224194
circRNA.1407	hsa_circ_0002955	11:120475340|120477526(+)	exon	ENSG00000196914(ARHGEF12:Rho guanine nucleotide exchange factor 12 [Source:HGNC Symbol;Acc:HGNC:14193]),	0	0	2	0	10	6	0	0	0	0	0.160394525	0	0.747209809	0.542003107	0	0
circRNA.1408	hsa_circ_0002089	11:120476661|120477526(+)	exon	ENSG00000196914(ARHGEF12:Rho guanine nucleotide exchange factor 12 [Source:HGNC Symbol;Acc:HGNC:14193]),	8	8	16	6	23	19	9	23	0.619798734	0.55516376	1.2831562	0.435405167	1.718582561	1.716343171	0.696699323	1.719558453
circRNA.1409	hsa_circ_0024652	11:120653685|120660400(+)	exon	ENSG00000149403(GRIK4:glutamate ionotropic receptor kainate type subunit 4 [Source:HGNC Symbol;Acc:HGNC:4582]),	4	0	0	0	0	0	4	2	0.309899367	0	0	0	0	0	0.309644144	0.149526822
circRNA.1410	-	11:121035733|121060085(+)	exon	ENSG00000154114(TBCEL:tubulin folding cofactor E like [Source:HGNC Symbol;Acc:HGNC:28115]),	4	0	0	0	0	0	0	0	0.309899367	0	0	0	0	0	0	0
circRNA.1411	-	11:121036505|121060085(+)	exon	ENSG00000154114(TBCEL:tubulin folding cofactor E like [Source:HGNC Symbol;Acc:HGNC:28115]),	8	0	0	0	6	2	0	7	0.619798734	0	0	0	0.448325886	0.180667702	0	0.523343877
circRNA.1412	-	11:121045337|121060085(+)	intron	ENSG00000154114(TBCEL:tubulin folding cofactor E like [Source:HGNC Symbol;Acc:HGNC:28115]),	0	0	0	0	0	0	0	2	0	0	0	0	0	0	0	0.149526822
circRNA.1413	hsa_circ_0024656	11:121045674|121047667(+)	exon	ENSG00000154114(TBCEL:tubulin folding cofactor E like [Source:HGNC Symbol;Acc:HGNC:28115]),	5	0	0	0	0	0	0	5	0.387374209	0	0	0	0	0	0	0.373817055
circRNA.1414	hsa_circ_0000365	11:121045674|121053732(+)	exon	ENSG00000154114(TBCEL:tubulin folding cofactor E like [Source:HGNC Symbol;Acc:HGNC:28115]),	7	0	4	0	0	0	0	0	0.542323892	0	0.32078905	0	0	0	0	0
circRNA.1415	hsa_circ_0024657	11:121045674|121055308(+)	exon	ENSG00000154114(TBCEL:tubulin folding cofactor E like [Source:HGNC Symbol;Acc:HGNC:28115]),	4	0	0	0	0	0	0	9	0.309899367	0	0	0	0	0	0	0.672870699
circRNA.1416	hsa_circ_0003302	11:121045674|121060085(+)	exon	ENSG00000154114(TBCEL:tubulin folding cofactor E like [Source:HGNC Symbol;Acc:HGNC:28115]),	43	7	17	2	49	18	14	65	3.331418194	0.48576829	1.363353462	0.145135056	3.661328066	1.62600932	1.083754503	4.859621715
circRNA.1417	-	11:121058345|121060085(+)	exon	ENSG00000154114(TBCEL:tubulin folding cofactor E like [Source:HGNC Symbol;Acc:HGNC:28115]),	0	2	2	0	4	0	4	4	0	0.13879094	0.160394525	0	0.298883924	0	0.309644144	0.299053644
circRNA.1418	-	11:121449696|121449899(-)	exon	ENSG00000246790(AP000977.1:uncharacterized LOC105369536 [Source:NCBI gene;Acc:105369536]),	0	0	0	0	0	0	0	2	0	0	0	0	0	0	0	0.149526822
circRNA.1419	-	11:121513003|121514321(+)	exon	ENSG00000137642(SORL1:sortilin related receptor 1 [Source:HGNC Symbol;Acc:HGNC:11185]),	4	0	6	0	2	0	0	0	0.309899367	0	0.481183575	0	0.149441962	0	0	0
circRNA.1420	-	11:122292284|122295005(-)	intron	ENSG00000255248(MIR100HG:mir-100-let-7a-2-mir-125b-1 cluster host gene [Source:HGNC Symbol;Acc:HGNC:39522]),	0	0	3	0	0	0	0	0	0	0	0.240591787	0	0	0	0	0
circRNA.1421	-	11:122292284|122359982(-)	intron	ENSG00000255248(MIR100HG:mir-100-let-7a-2-mir-125b-1 cluster host gene [Source:HGNC Symbol;Acc:HGNC:39522]),	0	0	0	0	2	0	0	0	0	0	0	0	0.149441962	0	0	0
circRNA.1422	hsa_circ_0003391	11:122776219|122777210(+)	exon	ENSG00000154127(UBASH3B:ubiquitin associated and SH3 domain containing B [Source:HGNC Symbol;Acc:HGNC:29884]),	6	0	3	4	2	0	3	2	0.46484905	0	0.240591787	0.290270111	0.149441962	0	0.232233108	0.149526822
circRNA.1423	hsa_circ_0024697	11:122776219|122783222(+)	exon	ENSG00000154127(UBASH3B:ubiquitin associated and SH3 domain containing B [Source:HGNC Symbol;Acc:HGNC:29884]),	0	0	0	0	0	0	0	2	0	0	0	0	0	0	0	0.149526822
circRNA.1424	hsa_circ_0004598	11:122794702|122799034(+)	exon	ENSG00000154127(UBASH3B:ubiquitin associated and SH3 domain containing B [Source:HGNC Symbol;Acc:HGNC:29884]),	0	0	0	0	0	0	2	2	0	0	0	0	0	0	0.154822072	0.149526822
circRNA.1425	-	11:122903925|122904444(+)	exon	ENSG00000109944(JHY:junctional cadherin complex regulator [Source:HGNC Symbol;Acc:HGNC:26288]),	2	0	0	0	0	0	0	0	0.154949683	0	0	0	0	0	0	0
circRNA.1426	-	11:122956496|122957491(+)	exon	ENSG00000109944(JHY:junctional cadherin complex regulator [Source:HGNC Symbol;Acc:HGNC:26288]),	0	5	3	0	3	2	0	0	0	0.34697735	0.240591787	0	0.224162943	0.180667702	0	0
circRNA.1427	hsa_circ_0003997	11:123083085|123084713(-)	exon	ENSG00000166250(CLMP:CXADR like membrane protein [Source:HGNC Symbol;Acc:HGNC:24039]),	2	0	5	0	3	3	0	0	0.154949683	0	0.400986312	0	0.224162943	0.271001553	0	0
circRNA.1428	hsa_circ_0006239	11:123594082|123594838(+)	exon	ENSG00000023171(GRAMD1B:GRAM domain containing 1B [Source:HGNC Symbol;Acc:HGNC:29214]),	5	5	0	0	0	2	0	8	0.387374209	0.34697735	0	0	0	0.180667702	0	0.598107288
circRNA.1429	hsa_circ_0004798	11:123594082|123596037(+)	exon	ENSG00000023171(GRAMD1B:GRAM domain containing 1B [Source:HGNC Symbol;Acc:HGNC:29214]),	2	0	7	0	5	0	0	2	0.154949683	0	0.561380837	0	0.373604905	0	0	0.149526822
circRNA.1430	hsa_circ_0024731	11:123618693|123619224(+)	exon	ENSG00000023171(GRAMD1B:GRAM domain containing 1B [Source:HGNC Symbol;Acc:HGNC:29214]),	4	0	0	0	0	3	3	9	0.309899367	0	0	0	0	0.271001553	0.232233108	0.672870699
circRNA.1431	hsa_circ_0000367	11:124647365|124648175(-)	exon	ENSG00000110013(SIAE:sialic acid acetylesterase [Source:HGNC Symbol;Acc:HGNC:18187]),	11	51	76	15	135	105	14	12	0.852223259	3.539168972	6.094991949	1.088512918	10.08733243	9.485054366	1.083754503	0.897160932
circRNA.1433	-	11:12473745|12477949(+)	exon	ENSG00000197702(PARVA:parvin alpha [Source:HGNC Symbol;Acc:HGNC:14652]),	0	0	3	0	0	0	0	0	0	0	0.240591787	0	0	0	0	0
circRNA.1434	-	11:124975096|124977600(+)	exon	ENSG00000149548(CCDC15:coiled-coil domain containing 15 [Source:HGNC Symbol;Acc:HGNC:25798]),	3	0	0	0	0	0	0	0	0.232424525	0	0	0	0	0	0	0
circRNA.1435	hsa_circ_0005295	11:12504314|12514065(+)	exon	ENSG00000197702(PARVA:parvin alpha [Source:HGNC Symbol;Acc:HGNC:14652]),	0	0	0	0	0	2	0	0	0	0	0	0	0	0.180667702	0	0
circRNA.1436	-	11:125190985|125191331(+)	exon	ENSG00000259290(AP001007.3:novel transcript, sense intronic to PKNOX2),	0	0	0	0	0	5	0	4	0	0	0	0	0	0.451669256	0	0.299053644
circRNA.1437	-	11:125235045|125239728(+)	exon	ENSG00000165495(PKNOX2:PBX/knotted 1 homeobox 2 [Source:HGNC Symbol;Acc:HGNC:16714]),	2	0	0	0	0	36	0	127	0.154949683	0	0	0	0	3.25201864	0	9.494953197
circRNA.1438	-	11:125235045|125331925(+)	exon	ENSG00000165495(PKNOX2:PBX/knotted 1 homeobox 2 [Source:HGNC Symbol;Acc:HGNC:16714]),	0	0	0	0	0	3	0	0	0	0	0	0	0	0.271001553	0	0
circRNA.1439	-	11:125331819|125332688(+)	exon	ENSG00000165495(PKNOX2:PBX/knotted 1 homeobox 2 [Source:HGNC Symbol;Acc:HGNC:16714]),	3	0	0	0	0	0	0	0	0.232424525	0	0	0	0	0	0	0
circRNA.1440	-	11:125460498|125463570(-)	exon	ENSG00000149557(FEZ1:fasciculation and elongation protein zeta 1 [Source:HGNC Symbol;Acc:HGNC:3659]),	0	0	0	0	0	0	3	0	0	0	0	0	0	0	0.232233108	0
circRNA.1441	-	11:125572458|125575408(+)	exon	ENSG00000149547(EI24:EI24, autophagy associated transmembrane protein [Source:HGNC Symbol;Acc:HGNC:13276]),	0	0	0	0	4	0	0	0	0	0	0	0	0.298883924	0	0	0
circRNA.1442	-	11:125572458|125576315(+)	exon	ENSG00000149547(EI24:EI24, autophagy associated transmembrane protein [Source:HGNC Symbol;Acc:HGNC:13276]),	0	0	0	0	0	2	0	0	0	0	0	0	0	0.180667702	0	0
circRNA.1443	-	11:125575263|125575931(+)	exon	ENSG00000149547(EI24:EI24, autophagy associated transmembrane protein [Source:HGNC Symbol;Acc:HGNC:13276]),	0	0	0	0	0	2	0	0	0	0	0	0	0	0.180667702	0	0
circRNA.1444	-	11:125581211|125582420(+)	exon	ENSG00000149547(EI24:EI24, autophagy associated transmembrane protein [Source:HGNC Symbol;Acc:HGNC:13276]),	5	0	8	8	5	0	3	13	0.387374209	0	0.6415781	0.580540223	0.373604905	0	0.232233108	0.971924343
circRNA.1445	hsa_circ_0024766	11:125602303|125604247(+)	exon	ENSG00000134910(STT3A:STT3A, catalytic subunit of the oligosaccharyltransferase complex [Source:HGNC Symbol;Acc:HGNC:6172]),	0	0	2	0	0	3	0	3	0	0	0.160394525	0	0	0.271001553	0	0.224290233
circRNA.1446	hsa_circ_0002332	11:125629232|125633351(+)	exon	ENSG00000149554(CHEK1:checkpoint kinase 1 [Source:HGNC Symbol;Acc:HGNC:1925]),	11	0	0	0	0	0	0	7	0.852223259	0	0	0	0	0	0	0.523343877
circRNA.1447	hsa_circ_0005468	11:125643792|125644643(+)	exon	ENSG00000149554(CHEK1:checkpoint kinase 1 [Source:HGNC Symbol;Acc:HGNC:1925]),	3	0	0	0	0	0	0	3	0.232424525	0	0	0	0	0	0	0.224290233
circRNA.1448	-	11:125643792|125656335(+)	exon	ENSG00000149554(CHEK1:checkpoint kinase 1 [Source:HGNC Symbol;Acc:HGNC:1925]),	0	0	0	0	0	0	3	0	0	0	0	0	0	0	0.232233108	0
circRNA.1449	hsa_circ_0024806	11:126018330|126019765(-)	exon	ENSG00000064309(CDON:cell adhesion associated, oncogene regulated [Source:HGNC Symbol;Acc:HGNC:17104]),	0	0	0	0	0	0	0	2	0	0	0	0	0	0	0	0.149526822
circRNA.1450	-	11:126018330|126021520(-)	exon	ENSG00000064309(CDON:cell adhesion associated, oncogene regulated [Source:HGNC Symbol;Acc:HGNC:17104]),	2	0	0	0	0	0	0	3	0.154949683	0	0	0	0	0	0	0.224290233
circRNA.1451	-	11:126019619|126021520(-)	exon	ENSG00000064309(CDON:cell adhesion associated, oncogene regulated [Source:HGNC Symbol;Acc:HGNC:17104]),	8	0	0	0	0	5	0	5	0.619798734	0	0	0	0	0.451669256	0	0.373817055
circRNA.1452	-	11:126181495|126183087(-)	intergenic_region	n/a	0	0	0	0	0	0	2	0	0	0	0	0	0	0	0.154822072	0
circRNA.1453	-	11:126234995|126241044(+)	exon	ENSG00000197798(FAM118B:family with sequence similarity 118 member B [Source:HGNC Symbol;Acc:HGNC:26110]),	0	0	0	0	0	0	0	2	0	0	0	0	0	0	0	0.149526822
circRNA.1454	-	11:126247475|126250733(+)	intron	ENSG00000197798(FAM118B:family with sequence similarity 118 member B [Source:HGNC Symbol;Acc:HGNC:26110]),	0	0	0	0	0	0	0	3	0	0	0	0	0	0	0	0.224290233
circRNA.1455	hsa_circ_0002019	11:126272969|126273454(+)	exon	ENSG00000110074(FOXRED1:FAD dependent oxidoreductase domain containing 1 [Source:HGNC Symbol;Acc:HGNC:26927]),	16	2	3	11	3	4	8	7	1.239597468	0.13879094	0.240591787	0.798242806	0.224162943	0.361335404	0.619288287	0.523343877
circRNA.1456	-	11:12764179|12764434(+)	exon	ENSG00000187079(TEAD1:TEA domain transcription factor 1 [Source:HGNC Symbol;Acc:HGNC:11714]),	6	12	24	9	35	22	6	21	0.46484905	0.83274564	1.9247343	0.653107751	2.615234333	1.987344724	0.464466215	1.570031631
circRNA.1457	hsa_circ_0008301	11:1286002|1295794(-)	exon	ENSG00000078902(TOLLIP:toll interacting protein [Source:HGNC Symbol;Acc:HGNC:16476]),	2	0	0	0	0	5	0	3	0.154949683	0	0	0	0	0.451669256	0	0.224290233
circRNA.1458	hsa_circ_0006284	11:12862250|12864900(+)	exon	ENSG00000187079(TEAD1:TEA domain transcription factor 1 [Source:HGNC Symbol;Acc:HGNC:11714]),	11	12	18	0	10	10	6	15	0.852223259	0.83274564	1.443550725	0	0.747209809	0.903338511	0.464466215	1.121451165
circRNA.1459	hsa_circ_0000369	11:128758115|128772985(+)	exon	ENSG00000151702(FLI1:Fli-1 proto-oncogene, ETS transcription factor [Source:HGNC Symbol;Acc:HGNC:3749]),	0	0	2	0	0	0	0	0	0	0	0.160394525	0	0	0	0	0
circRNA.1460	hsa_circ_0000370	11:128758115|128782023(+)	exon	ENSG00000151702(FLI1:Fli-1 proto-oncogene, ETS transcription factor [Source:HGNC Symbol;Acc:HGNC:3749]),	0	0	0	0	0	2	4	0	0	0	0	0	0	0.180667702	0.309644144	0
circRNA.1461	hsa_circ_0024834	11:128768118|128782023(+)	exon	ENSG00000151702(FLI1:Fli-1 proto-oncogene, ETS transcription factor [Source:HGNC Symbol;Acc:HGNC:3749]),	0	0	5	0	4	2	0	0	0	0	0.400986312	0	0.298883924	0.180667702	0	0
circRNA.1462	hsa_circ_0021310	11:12879708|12925052(+)	exon	ENSG00000187079(TEAD1:TEA domain transcription factor 1 [Source:HGNC Symbol;Acc:HGNC:11714]),	0	0	0	0	0	0	0	2	0	0	0	0	0	0	0	0.149526822
circRNA.1463	-	11:12881005|12902113(+)	exon	ENSG00000187079(TEAD1:TEA domain transcription factor 1 [Source:HGNC Symbol;Acc:HGNC:11714]),	0	0	0	6	0	0	0	0	0	0	0	0.435405167	0	0	0	0
circRNA.1464	-	11:128969770|128969951(+)	exon	ENSG00000134909(ARHGAP32:Rho GTPase activating protein 32 [Source:HGNC Symbol;Acc:HGNC:17399]),	2	0	0	0	0	0	0	0	0.154949683	0	0	0	0	0	0	0
circRNA.1465	-	11:129013454|129041009(-)	intron	ENSG00000134909(ARHGAP32:Rho GTPase activating protein 32 [Source:HGNC Symbol;Acc:HGNC:17399]),	4	0	0	0	0	0	0	0	0.309899367	0	0	0	0	0	0	0
circRNA.1466	-	11:129031563|129041009(-)	intron	ENSG00000134909(ARHGAP32:Rho GTPase activating protein 32 [Source:HGNC Symbol;Acc:HGNC:17399]),	0	0	4	0	7	0	0	2	0	0	0.32078905	0	0.523046867	0	0	0.149526822
circRNA.1467	hsa_circ_0024837	11:129040928|129066868(-)	exon	ENSG00000134909(ARHGAP32:Rho GTPase activating protein 32 [Source:HGNC Symbol;Acc:HGNC:17399]),	4	0	0	0	4	0	0	0	0.309899367	0	0	0	0.298883924	0	0	0
circRNA.1468	hsa_circ_0024840	11:129062280|129066868(-)	exon	ENSG00000134909(ARHGAP32:Rho GTPase activating protein 32 [Source:HGNC Symbol;Acc:HGNC:17399]),	0	0	0	0	7	0	0	3	0	0	0	0	0.523046867	0	0	0.224290233
circRNA.1469	-	11:129062280|129164427(-)	exon	ENSG00000134909(ARHGAP32:Rho GTPase activating protein 32 [Source:HGNC Symbol;Acc:HGNC:17399]),	2	0	0	0	3	0	0	4	0.154949683	0	0	0	0.224162943	0	0	0.299053644
circRNA.1470	hsa_circ_0002984	11:129093621|129124894(-)	exon	ENSG00000134909(ARHGAP32:Rho GTPase activating protein 32 [Source:HGNC Symbol;Acc:HGNC:17399]),	23	6	5	7	15	14	12	35	1.78192136	0.41637282	0.400986312	0.507972695	1.120814714	1.264673915	0.928932431	2.616719385
circRNA.1471	-	11:129093621|129127305(-)	intron	ENSG00000134909(ARHGAP32:Rho GTPase activating protein 32 [Source:HGNC Symbol;Acc:HGNC:17399]),	3	0	0	0	2	3	0	7	0.232424525	0	0	0	0.149441962	0.271001553	0	0.523343877
circRNA.1472	hsa_circ_0024843	11:129093621|129164427(-)	exon	ENSG00000134909(ARHGAP32:Rho GTPase activating protein 32 [Source:HGNC Symbol;Acc:HGNC:17399]),	47	13	12	18	39	22	26	78	3.641317561	0.90214111	0.96236715	1.306215501	2.914118256	1.987344724	2.012686933	5.831546058
circRNA.1473	-	11:129113061|129164427(-)	intron	ENSG00000134909(ARHGAP32:Rho GTPase activating protein 32 [Source:HGNC Symbol;Acc:HGNC:17399]),	0	0	0	0	0	0	0	2	0	0	0	0	0	0	0	0.149526822
circRNA.1474	hsa_circ_0000371	11:129123446|129124894(-)	exon	ENSG00000134909(ARHGAP32:Rho GTPase activating protein 32 [Source:HGNC Symbol;Acc:HGNC:17399]),	14	14	7	2	14	18	10	30	1.084647784	0.971536581	0.561380837	0.145135056	1.046093733	1.62600932	0.774110359	2.24290233
circRNA.1475	hsa_circ_0005027	11:129123446|129127305(-)	intron	ENSG00000134909(ARHGAP32:Rho GTPase activating protein 32 [Source:HGNC Symbol;Acc:HGNC:17399]),	29	3	15	2	20	16	20	58	2.24677041	0.20818641	1.202958937	0.145135056	1.494419619	1.445341618	1.548220718	4.336277838
circRNA.1476	hsa_circ_0007843	11:129123446|129164427(-)	exon	ENSG00000134909(ARHGAP32:Rho GTPase activating protein 32 [Source:HGNC Symbol;Acc:HGNC:17399]),	163	20	48	17	61	58	79	175	12.6283992	1.387909401	3.8494686	1.233647973	4.557979837	5.239363364	6.115471836	13.08359692
circRNA.1477	-	11:129143227|129164427(-)	intron	ENSG00000134909(ARHGAP32:Rho GTPase activating protein 32 [Source:HGNC Symbol;Acc:HGNC:17399]),	0	0	0	0	0	0	0	3	0	0	0	0	0	0	0	0.224290233
circRNA.1478	-	11:129157613|129164427(-)	intron	ENSG00000134909(ARHGAP32:Rho GTPase activating protein 32 [Source:HGNC Symbol;Acc:HGNC:17399]),	0	0	0	0	0	0	0	2	0	0	0	0	0	0	0	0.149526822
circRNA.1479	-	11:129161605|129164427(-)	intron	ENSG00000134909(ARHGAP32:Rho GTPase activating protein 32 [Source:HGNC Symbol;Acc:HGNC:17399]),	2	0	0	3	0	2	2	6	0.154949683	0	0	0.217702584	0	0.180667702	0.154822072	0.448580466
circRNA.1480	-	11:129164319|129168218(-)	intron	ENSG00000134909(ARHGAP32:Rho GTPase activating protein 32 [Source:HGNC Symbol;Acc:HGNC:17399]),	0	0	0	0	0	4	0	0	0	0	0	0	0	0.361335404	0	0
circRNA.1481	hsa_circ_0021312	11:12924912|12930326(+)	exon	ENSG00000187079(TEAD1:TEA domain transcription factor 1 [Source:HGNC Symbol;Acc:HGNC:11714]),	0	0	2	0	0	0	0	0	0	0	0.160394525	0	0	0	0	0
circRNA.1482	-	11:12930277|12988466(-)	intergenic_region	n/a	4	0	0	0	0	0	0	0	0.309899367	0	0	0	0	0	0	0
circRNA.1483	hsa_circ_0024850	11:129869494|129870261(-)	exon	ENSG00000170322(NFRKB:nuclear factor related to kappaB binding protein [Source:HGNC Symbol;Acc:HGNC:7802]),	0	0	0	0	0	0	0	2	0	0	0	0	0	0	0	0.149526822
circRNA.1484	-	11:130109427|130110659(+)	exon	ENSG00000084234(APLP2:amyloid beta precursor like protein 2 [Source:HGNC Symbol;Acc:HGNC:598]),	0	0	0	0	0	2	0	6	0	0	0	0	0	0.180667702	0	0.448580466
circRNA.1485	hsa_circ_0000372	11:130109429|130110661(+)	exon	ENSG00000084234(APLP2:amyloid beta precursor like protein 2 [Source:HGNC Symbol;Acc:HGNC:598]),	15	0	59	40	37	24	18	42	1.162122626	0	4.731638487	2.902701114	2.764676294	2.168012427	1.393398646	3.140063262
circRNA.1486	hsa_circ_0024876	11:130194149|130194737(+)	exon	ENSG00000149418(ST14:suppression of tumorigenicity 14 [Source:HGNC Symbol;Acc:HGNC:11344]),	0	0	0	0	0	4	0	0	0	0	0	0	0	0.361335404	0	0
circRNA.1487	hsa_circ_0002484	11:130260856|130261929(-)	exon	ENSG00000196323(ZBTB44:zinc finger and BTB domain containing 44 [Source:HGNC Symbol;Acc:HGNC:25001]),	74	14	60	26	81	38	19	100	5.733138287	0.971536581	4.811835749	1.886755724	6.052399455	3.432686342	1.470809682	7.4763411
circRNA.1488	-	11:130323914|130327119(+)	intron	ENSG00000175773(AP002986.1:uncharacterized LOC646383 [Source:NCBI gene;Acc:646383]),	0	0	0	0	0	0	0	3	0	0	0	0	0	0	0	0.224290233
circRNA.1489	-	11:130326487|130327119(+)	intron	ENSG00000175773(AP002986.1:uncharacterized LOC646383 [Source:NCBI gene;Acc:646383]),	0	0	0	0	8	4	0	0	0	0	0	0	0.597767847	0.361335404	0	0
circRNA.1490	hsa_circ_0024895	11:130903255|130906721(-)	exon	ENSG00000120451(SNX19:sorting nexin 19 [Source:HGNC Symbol;Acc:HGNC:21532]),	0	0	0	0	0	0	0	2	0	0	0	0	0	0	0	0.149526822
circRNA.1491	-	11:132436086|132437359(-)	exon	ENSG00000183715(OPCML:opioid binding protein/cell adhesion molecule like [Source:HGNC Symbol;Acc:HGNC:8143]),	0	0	3	0	0	0	0	0	0	0	0.240591787	0	0	0	0	0
circRNA.1492	hsa_circ_0008967	11:13413530|13421838(-)	exon	ENSG00000148925(BTBD10:BTB domain containing 10 [Source:HGNC Symbol;Acc:HGNC:21445]),	31	3	23	15	44	22	16	53	2.401720093	0.20818641	1.844537037	1.088512918	3.287723161	1.987344724	1.238576574	3.962460783
circRNA.1493	hsa_circ_0003234	11:13413530|13445181(-)	exon	ENSG00000148925(BTBD10:BTB domain containing 10 [Source:HGNC Symbol;Acc:HGNC:21445]),	0	0	0	0	0	2	0	0	0	0	0	0	0	0.180667702	0	0
circRNA.1494	hsa_circ_0024913	11:134184637|134185526(-)	exon	ENSG00000151503(NCAPD3:non-SMC condensin II complex subunit D3 [Source:HGNC Symbol;Acc:HGNC:28952]),	0	0	2	3	0	0	2	3	0	0	0.160394525	0.217702584	0	0	0.154822072	0.224290233
circRNA.1495	hsa_circ_0024914	11:134184637|134194738(-)	exon	ENSG00000151503(NCAPD3:non-SMC condensin II complex subunit D3 [Source:HGNC Symbol;Acc:HGNC:28952]),	0	0	0	0	0	2	0	0	0	0	0	0	0	0.180667702	0	0
circRNA.1496	hsa_circ_0024920	11:134206599|134210454(-)	exon	ENSG00000151503(NCAPD3:non-SMC condensin II complex subunit D3 [Source:HGNC Symbol;Acc:HGNC:28952]),	2	0	0	0	0	0	0	0	0.154949683	0	0	0	0	0	0	0
circRNA.1497	-	11:134234897|134240155(+)	exon	ENSG00000151502(VPS26B:VPS26, retromer complex component B [Source:HGNC Symbol;Acc:HGNC:28119]),	0	0	2	0	0	0	0	0	0	0	0.160394525	0	0	0	0	0
circRNA.1498	-	11:134480845|134482730(+)	exon	ENSG00000255545(AP004608.1:uncharacterized LOC283177 [Source:NCBI gene;Acc:283177]),	0	14	5	0	10	12	0	0	0	0.971536581	0.400986312	0	0.747209809	1.084006213	0	0
circRNA.1499	-	11:14273654|14295855(-)	intergenic_region	n/a	2	0	0	0	2	0	0	0	0.154949683	0	0	0	0.149441962	0	0	0
circRNA.1500	hsa_circ_0004429	11:14294471|14295855(-)	exon	ENSG00000133818(RRAS2:RAS related 2 [Source:HGNC Symbol;Acc:HGNC:17271]),	15	0	10	4	21	6	6	22	1.162122626	0	0.801972625	0.290270111	1.5691406	0.542003107	0.464466215	1.644795042
circRNA.1501	hsa_circ_0021327	11:14469336|14477015(-)	exon	ENSG00000129083(COPB1:coatomer protein complex subunit beta 1 [Source:HGNC Symbol;Acc:HGNC:2231]),	0	0	0	0	0	0	0	3	0	0	0	0	0	0	0	0.224290233
circRNA.1502	-	11:14514403|14520830(-)	intron	ENSG00000129084(PSMA1:proteasome subunit alpha 1 [Source:HGNC Symbol;Acc:HGNC:9530]),	2	0	0	0	0	0	0	0	0.154949683	0	0	0	0	0	0	0
circRNA.1503	-	11:14517642|14517981(-)	exon	ENSG00000129084(PSMA1:proteasome subunit alpha 1 [Source:HGNC Symbol;Acc:HGNC:9530]),ENSG00000256206(AC018523.2:novel transcript),	0	0	0	0	0	0	0	2	0	0	0	0	0	0	0	0.149526822
circRNA.1504	hsa_circ_0000277	11:14771937|14789242(+)	exon	ENSG00000152270(PDE3B:phosphodiesterase 3B [Source:HGNC Symbol;Acc:HGNC:8779]),	71	3	4	8	12	10	12	49	5.500713762	0.20818641	0.32078905	0.580540223	0.896651771	0.903338511	0.928932431	3.663407139
circRNA.1505	-	11:14771937|14804050(+)	exon	ENSG00000152270(PDE3B:phosphodiesterase 3B [Source:HGNC Symbol;Acc:HGNC:8779]),	0	0	0	0	4	0	0	2	0	0	0	0	0.298883924	0	0	0.149526822
circRNA.1506	hsa_circ_0021337	11:14771937|14819209(+)	exon	ENSG00000152270(PDE3B:phosphodiesterase 3B [Source:HGNC Symbol;Acc:HGNC:8779]),	0	0	0	0	0	0	0	3	0	0	0	0	0	0	0	0.224290233
circRNA.1507	hsa_circ_0021342	11:14818183|14819209(+)	exon	ENSG00000152270(PDE3B:phosphodiesterase 3B [Source:HGNC Symbol;Acc:HGNC:8779]),	0	0	0	2	0	2	0	0	0	0	0	0.145135056	0	0.180667702	0	0
circRNA.1508	-	11:14830698|14861366(+)	exon	ENSG00000152270(PDE3B:phosphodiesterase 3B [Source:HGNC Symbol;Acc:HGNC:8779]),	2	0	0	0	0	0	0	0	0.154949683	0	0	0	0	0	0	0
circRNA.1509	hsa_circ_0000278	11:14859043|14861366(+)	exon	ENSG00000152270(PDE3B:phosphodiesterase 3B [Source:HGNC Symbol;Acc:HGNC:8779]),	0	0	0	0	0	0	0	3	0	0	0	0	0	0	0	0.224290233
circRNA.1510	-	11:14878177|14885917(-)	exon	ENSG00000186104(CYP2R1:cytochrome P450 family 2 subfamily R member 1 [Source:HGNC Symbol;Acc:HGNC:20580]),	0	0	0	0	0	2	0	2	0	0	0	0	0	0.180667702	0	0.149526822
circRNA.1511	-	11:16014942|16055901(-)	exon	ENSG00000110693(SOX6:SRY-box 6 [Source:HGNC Symbol;Acc:HGNC:16421]),	0	3	0	0	0	0	0	0	0	0.20818641	0	0	0	0	0	0
circRNA.1512	-	11:16014942|16097688(-)	exon	ENSG00000110693(SOX6:SRY-box 6 [Source:HGNC Symbol;Acc:HGNC:16421]),	0	0	3	0	0	0	0	0	0	0	0.240591787	0	0	0	0	0
circRNA.1513	-	11:16046514|16055901(-)	exon	ENSG00000110693(SOX6:SRY-box 6 [Source:HGNC Symbol;Acc:HGNC:16421]),	0	0	2	0	6	0	0	0	0	0	0.160394525	0	0.448325886	0	0	0
circRNA.1514	hsa_circ_0021346	11:16095996|16097688(-)	exon	ENSG00000110693(SOX6:SRY-box 6 [Source:HGNC Symbol;Acc:HGNC:16421]),	0	12	3	0	12	10	0	0	0	0.83274564	0.240591787	0	0.896651771	0.903338511	0	0
circRNA.1515	-	11:16095996|16111923(-)	exon	ENSG00000110693(SOX6:SRY-box 6 [Source:HGNC Symbol;Acc:HGNC:16421]),	3	7	5	0	16	19	0	0	0.232424525	0.48576829	0.400986312	0	1.195535695	1.716343171	0	0
circRNA.1516	-	11:16095996|16111926(-)	intron	ENSG00000110693(SOX6:SRY-box 6 [Source:HGNC Symbol;Acc:HGNC:16421]),	0	0	12	0	4	5	0	0	0	0	0.96236715	0	0.298883924	0.451669256	0	0
circRNA.1517	-	11:16097609|16111926(-)	intron	ENSG00000110693(SOX6:SRY-box 6 [Source:HGNC Symbol;Acc:HGNC:16421]),	3	6	0	0	0	0	0	0	0.232424525	0.41637282	0	0	0	0	0	0
circRNA.1518	hsa_circ_0021347	11:16097609|16186955(-)	exon	ENSG00000110693(SOX6:SRY-box 6 [Source:HGNC Symbol;Acc:HGNC:16421]),	0	0	0	0	8	0	0	0	0	0	0	0	0.597767847	0	0	0
circRNA.1519	-	11:16111803|16186955(-)	exon	ENSG00000110693(SOX6:SRY-box 6 [Source:HGNC Symbol;Acc:HGNC:16421]),	0	0	0	0	8	4	0	0	0	0	0	0	0.597767847	0.361335404	0	0
circRNA.1520	-	11:16182157|16186955(-)	intron	ENSG00000110693(SOX6:SRY-box 6 [Source:HGNC Symbol;Acc:HGNC:16421]),	3	0	0	0	3	0	0	0	0.232424525	0	0	0	0.224162943	0	0	0
circRNA.1521	hsa_circ_0021350	11:16183886|16186955(-)	exon	ENSG00000110693(SOX6:SRY-box 6 [Source:HGNC Symbol;Acc:HGNC:16421]),	4	4	2	0	5	2	0	3	0.309899367	0.27758188	0.160394525	0	0.373604905	0.180667702	0	0.224290233
circRNA.1522	-	11:16318446|16341252(-)	exon	ENSG00000110693(SOX6:SRY-box 6 [Source:HGNC Symbol;Acc:HGNC:16421]),	2	0	0	0	0	0	0	0	0.154949683	0	0	0	0	0	0	0
circRNA.1523	hsa_circ_0021351	11:16341012|16341252(-)	exon	ENSG00000110693(SOX6:SRY-box 6 [Source:HGNC Symbol;Acc:HGNC:16421]),	0	0	0	0	0	3	0	0	0	0	0	0	0	0.271001553	0	0
circRNA.1524	-	11:16465701|16476388(-)	exon	ENSG00000110693(SOX6:SRY-box 6 [Source:HGNC Symbol;Acc:HGNC:16421]),	0	0	0	0	0	2	0	0	0	0	0	0	0	0.180667702	0	0
circRNA.1525	-	11:16465701|16589400(-)	intron	ENSG00000110693(SOX6:SRY-box 6 [Source:HGNC Symbol;Acc:HGNC:16421]),	2	0	3	0	0	3	0	0	0.154949683	0	0.240591787	0	0	0.271001553	0	0
circRNA.1526	-	11:16476315|16589400(-)	intron	ENSG00000110693(SOX6:SRY-box 6 [Source:HGNC Symbol;Acc:HGNC:16421]),	0	2	2	0	0	0	0	0	0	0.13879094	0.160394525	0	0	0	0	0
circRNA.1527	-	11:16748904|16752894(+)	intron	ENSG00000110696(C11orf58:chromosome 11 open reading frame 58 [Source:HGNC Symbol;Acc:HGNC:16990]),	2	0	0	0	0	0	0	0	0.154949683	0	0	0	0	0	0	0
circRNA.1528	-	11:16800974|16803295(-)	exon	ENSG00000166689(PLEKHA7:pleckstrin homology domain containing A7 [Source:HGNC Symbol;Acc:HGNC:27049]),	0	0	4	0	0	0	0	0	0	0	0.32078905	0	0	0	0	0
circRNA.1529	-	11:17020473|17023656(+)	intron	ENSG00000184669(OR7E14P:olfactory receptor family 7 subfamily E member 14 pseudogene [Source:HGNC Symbol;Acc:HGNC:8385]),	8	7	7	0	13	4	0	7	0.619798734	0.48576829	0.561380837	0	0.971372752	0.361335404	0	0.523343877
circRNA.1530	-	11:17020473|17026387(+)	intron	ENSG00000184669(OR7E14P:olfactory receptor family 7 subfamily E member 14 pseudogene [Source:HGNC Symbol;Acc:HGNC:8385]),	0	0	5	0	0	2	0	0	0	0	0.400986312	0	0	0.180667702	0	0
circRNA.1531	-	11:17020473|17026982(+)	intron	ENSG00000184669(OR7E14P:olfactory receptor family 7 subfamily E member 14 pseudogene [Source:HGNC Symbol;Acc:HGNC:8385]),	0	2	4	0	3	0	0	4	0	0.13879094	0.32078905	0	0.224162943	0	0	0.299053644
circRNA.1532	-	11:17026270|17026982(+)	intron	ENSG00000184669(OR7E14P:olfactory receptor family 7 subfamily E member 14 pseudogene [Source:HGNC Symbol;Acc:HGNC:8385]),	0	2	5	0	0	3	0	0	0	0.13879094	0.400986312	0	0	0.271001553	0	0
circRNA.1533	-	11:17091334|17092276(-)	exon	ENSG00000011405(PIK3C2A:phosphatidylinositol-4-phosphate 3-kinase catalytic subunit type 2 alpha [Source:HGNC Symbol;Acc:HGNC:8971]),	0	5	0	0	0	2	0	0	0	0.34697735	0	0	0	0.180667702	0	0
circRNA.1534	-	11:17091996|17092276(-)	exon	ENSG00000011405(PIK3C2A:phosphatidylinositol-4-phosphate 3-kinase catalytic subunit type 2 alpha [Source:HGNC Symbol;Acc:HGNC:8971]),	0	2	0	0	4	2	0	5	0	0.13879094	0	0	0.298883924	0.180667702	0	0.373817055
circRNA.1536	-	11:17097057|17099969(-)	exon	ENSG00000011405(PIK3C2A:phosphatidylinositol-4-phosphate 3-kinase catalytic subunit type 2 alpha [Source:HGNC Symbol;Acc:HGNC:8971]),	0	0	0	0	9	0	0	0	0	0	0	0	0.672488828	0	0	0
circRNA.1537	-	11:17099860|17101434(-)	exon	ENSG00000011405(PIK3C2A:phosphatidylinositol-4-phosphate 3-kinase catalytic subunit type 2 alpha [Source:HGNC Symbol;Acc:HGNC:8971]),	0	0	3	0	0	0	0	0	0	0	0.240591787	0	0	0	0	0
circRNA.1538	hsa_circ_0021383	11:17102662|17112666(-)	exon	ENSG00000011405(PIK3C2A:phosphatidylinositol-4-phosphate 3-kinase catalytic subunit type 2 alpha [Source:HGNC Symbol;Acc:HGNC:8971]),	0	0	0	0	0	0	0	2	0	0	0	0	0	0	0	0.149526822
circRNA.1539	hsa_circ_0021386	11:17105169|17112666(-)	exon	ENSG00000011405(PIK3C2A:phosphatidylinositol-4-phosphate 3-kinase catalytic subunit type 2 alpha [Source:HGNC Symbol;Acc:HGNC:8971]),	3	0	0	0	2	2	0	3	0.232424525	0	0	0	0.149441962	0.180667702	0	0.224290233
circRNA.1540	-	11:17105169|17114465(-)	exon	ENSG00000011405(PIK3C2A:phosphatidylinositol-4-phosphate 3-kinase catalytic subunit type 2 alpha [Source:HGNC Symbol;Acc:HGNC:8971]),	0	0	0	0	0	2	0	0	0	0	0	0	0	0.180667702	0	0
circRNA.1541	-	11:17110432|17112666(-)	exon	ENSG00000011405(PIK3C2A:phosphatidylinositol-4-phosphate 3-kinase catalytic subunit type 2 alpha [Source:HGNC Symbol;Acc:HGNC:8971]),	0	0	2	0	0	0	0	0	0	0	0.160394525	0	0	0	0	0
circRNA.1542	-	11:17112574|17114465(-)	exon	ENSG00000011405(PIK3C2A:phosphatidylinositol-4-phosphate 3-kinase catalytic subunit type 2 alpha [Source:HGNC Symbol;Acc:HGNC:8971]),	0	0	0	0	0	0	0	2	0	0	0	0	0	0	0	0.149526822
circRNA.1543	-	11:17129300|17145942(-)	exon	ENSG00000011405(PIK3C2A:phosphatidylinositol-4-phosphate 3-kinase catalytic subunit type 2 alpha [Source:HGNC Symbol;Acc:HGNC:8971]),	0	0	0	0	0	0	0	3	0	0	0	0	0	0	0	0.224290233
circRNA.1544	hsa_circ_0021396	11:17131916|17145942(-)	exon	ENSG00000011405(PIK3C2A:phosphatidylinositol-4-phosphate 3-kinase catalytic subunit type 2 alpha [Source:HGNC Symbol;Acc:HGNC:8971]),	16	4	17	4	28	20	9	10	1.239597468	0.27758188	1.363353462	0.290270111	2.092187466	1.806677022	0.696699323	0.74763411
circRNA.1545	-	11:17134819|17145942(-)	exon	ENSG00000011405(PIK3C2A:phosphatidylinositol-4-phosphate 3-kinase catalytic subunit type 2 alpha [Source:HGNC Symbol;Acc:HGNC:8971]),	2	0	0	0	0	0	0	0	0.154949683	0	0	0	0	0	0	0
circRNA.1546	hsa_circ_0002443	11:17145668|17145942(-)	exon	ENSG00000011405(PIK3C2A:phosphatidylinositol-4-phosphate 3-kinase catalytic subunit type 2 alpha [Source:HGNC Symbol;Acc:HGNC:8971]),	15	9	15	4	0	18	18	16	1.162122626	0.62455923	1.202958937	0.290270111	0	1.62600932	1.393398646	1.196214576
circRNA.1547	hsa_circ_0003577	11:17168677|17169806(-)	exon	ENSG00000011405(PIK3C2A:phosphatidylinositol-4-phosphate 3-kinase catalytic subunit type 2 alpha [Source:HGNC Symbol;Acc:HGNC:8971]),	0	0	0	0	4	0	0	4	0	0	0	0	0.298883924	0	0	0.299053644
circRNA.1548	-	11:17336960|17337534(+)	intron	ENSG00000070081(NUCB2:nucleobindin 2 [Source:HGNC Symbol;Acc:HGNC:8044]),	0	0	0	0	0	3	0	0	0	0	0	0	0	0.271001553	0	0
circRNA.1549	-	11:17878208|17923402(-)	intron	ENSG00000129158(SERGEF:secretion regulating guanine nucleotide exchange factor [Source:HGNC Symbol;Acc:HGNC:17499]),	0	0	0	0	0	3	0	0	0	0	0	0	0	0.271001553	0	0
circRNA.1550	-	11:17878208|17959636(-)	exon	ENSG00000129158(SERGEF:secretion regulating guanine nucleotide exchange factor [Source:HGNC Symbol;Acc:HGNC:17499]),	4	0	0	0	0	0	0	0	0.309899367	0	0	0	0	0	0	0
circRNA.1551	hsa_circ_0021411	11:17878208|18008076(-)	exon	ENSG00000129158(SERGEF:secretion regulating guanine nucleotide exchange factor [Source:HGNC Symbol;Acc:HGNC:17499]),	5	0	3	0	3	4	2	4	0.387374209	0	0.240591787	0	0.224162943	0.361335404	0.154822072	0.299053644
circRNA.1552	hsa_circ_0006193	11:17878208|18010139(-)	exon	ENSG00000129158(SERGEF:secretion regulating guanine nucleotide exchange factor [Source:HGNC Symbol;Acc:HGNC:17499]),	4	4	3	0	2	4	0	3	0.309899367	0.27758188	0.240591787	0	0.149441962	0.361335404	0	0.224290233
circRNA.1553	-	11:17954153|18010139(-)	intron	ENSG00000129158(SERGEF:secretion regulating guanine nucleotide exchange factor [Source:HGNC Symbol;Acc:HGNC:17499]),	0	0	2	0	0	0	0	0	0	0	0.160394525	0	0	0	0	0
circRNA.1554	-	11:17959470|18008076(-)	exon	ENSG00000129158(SERGEF:secretion regulating guanine nucleotide exchange factor [Source:HGNC Symbol;Acc:HGNC:17499]),	0	0	0	0	6	0	0	0	0	0	0	0	0.448325886	0	0	0
circRNA.1555	-	11:17988597|17992993(-)	exon	ENSG00000129158(SERGEF:secretion regulating guanine nucleotide exchange factor [Source:HGNC Symbol;Acc:HGNC:17499]),	0	0	0	0	2	0	0	0	0	0	0	0	0.149441962	0	0	0
circRNA.1556	hsa_circ_0021412	11:17988597|18008076(-)	exon	ENSG00000129158(SERGEF:secretion regulating guanine nucleotide exchange factor [Source:HGNC Symbol;Acc:HGNC:17499]),	0	0	2	0	2	2	4	6	0	0	0.160394525	0	0.149441962	0.180667702	0.309644144	0.448580466
circRNA.1557	-	11:18000497|18008076(-)	exon	ENSG00000129158(SERGEF:secretion regulating guanine nucleotide exchange factor [Source:HGNC Symbol;Acc:HGNC:17499]),	0	0	0	0	0	2	0	3	0	0	0	0	0	0.180667702	0	0.224290233
circRNA.1558	-	11:18000497|18010139(-)	exon	ENSG00000129158(SERGEF:secretion regulating guanine nucleotide exchange factor [Source:HGNC Symbol;Acc:HGNC:17499]),	6	0	3	0	2	10	0	7	0.46484905	0	0.240591787	0	0.149441962	0.903338511	0	0.523343877
circRNA.1559	hsa_circ_0002778	11:18083535|18089510(-)	exon	ENSG00000166788(SAAL1:serum amyloid A like 1 [Source:HGNC Symbol;Acc:HGNC:25158]),	3	0	0	0	0	0	0	2	0.232424525	0	0	0	0	0	0	0.149526822
circRNA.1560	hsa_circ_0007484	11:18283795|18285459(-)	exon	ENSG00000110756(HPS5:HPS5, biogenesis of lysosomal organelles complex 2 subunit 2 [Source:HGNC Symbol;Acc:HGNC:17022]),	31	3	19	14	29	15	18	22	2.401720093	0.20818641	1.523747987	1.01594539	2.166908447	1.355007767	1.393398646	1.644795042
circRNA.1561	hsa_circ_0021424	11:18283795|18286710(-)	exon	ENSG00000110756(HPS5:HPS5, biogenesis of lysosomal organelles complex 2 subunit 2 [Source:HGNC Symbol;Acc:HGNC:17022]),	7	4	3	0	5	10	2	10	0.542323892	0.27758188	0.240591787	0	0.373604905	0.903338511	0.154822072	0.74763411
circRNA.1562	hsa_circ_0000279	11:18291442|18292019(-)	exon	ENSG00000110756(HPS5:HPS5, biogenesis of lysosomal organelles complex 2 subunit 2 [Source:HGNC Symbol;Acc:HGNC:17022]),	15	4	8	0	20	15	10	12	1.162122626	0.27758188	0.6415781	0	1.494419619	1.355007767	0.774110359	0.897160932
circRNA.1563	hsa_circ_0000280	11:18291442|18292976(-)	exon	ENSG00000110756(HPS5:HPS5, biogenesis of lysosomal organelles complex 2 subunit 2 [Source:HGNC Symbol;Acc:HGNC:17022]),	121	14	19	28	85	55	24	111	9.374455848	0.971536581	1.523747987	2.03189078	6.351283379	4.968361811	1.857864862	8.298738621
circRNA.1564	hsa_circ_0021431	11:18295020|18297717(-)	exon	ENSG00000110756(HPS5:HPS5, biogenesis of lysosomal organelles complex 2 subunit 2 [Source:HGNC Symbol;Acc:HGNC:17022]),	0	0	3	0	2	0	0	0	0	0	0.240591787	0	0.149441962	0	0	0
circRNA.1565	-	11:18335754|18338274(+)	exon	ENSG00000110768(GTF2H1:general transcription factor IIH subunit 1 [Source:HGNC Symbol;Acc:HGNC:4655]),	0	0	0	0	0	0	0	2	0	0	0	0	0	0	0	0.149526822
circRNA.1566	-	11:18335754|18341607(+)	exon	ENSG00000110768(GTF2H1:general transcription factor IIH subunit 1 [Source:HGNC Symbol;Acc:HGNC:4655]),	0	3	0	0	0	0	0	0	0	0.20818641	0	0	0	0	0	0
circRNA.1567	-	11:18339564|18341607(+)	exon	ENSG00000110768(GTF2H1:general transcription factor IIH subunit 1 [Source:HGNC Symbol;Acc:HGNC:4655]),	0	2	0	2	2	0	0	0	0	0.13879094	0	0.145135056	0.149441962	0	0	0
circRNA.1568	-	11:18341261|18341607(+)	exon	ENSG00000110768(GTF2H1:general transcription factor IIH subunit 1 [Source:HGNC Symbol;Acc:HGNC:4655]),	0	2	0	0	3	0	0	0	0	0.13879094	0	0	0.224162943	0	0	0
circRNA.1569	-	11:18347588|18352446(+)	exon	ENSG00000110768(GTF2H1:general transcription factor IIH subunit 1 [Source:HGNC Symbol;Acc:HGNC:4655]),	0	0	3	0	0	0	0	2	0	0	0.240591787	0	0	0	0	0.149526822
circRNA.1570	-	11:18351881|18358640(+)	exon	ENSG00000110768(GTF2H1:general transcription factor IIH subunit 1 [Source:HGNC Symbol;Acc:HGNC:4655]),	0	0	0	0	0	4	0	0	0	0	0	0	0	0.361335404	0	0
circRNA.1571	hsa_circ_0006469	11:18400837|18403811(+)	exon	ENSG00000134333(LDHA:lactate dehydrogenase A [Source:HGNC Symbol;Acc:HGNC:6535]),	3	0	0	0	6	0	0	0	0.232424525	0	0	0	0.448325886	0	0	0
circRNA.1572	-	11:18400837|18405572(+)	exon	ENSG00000134333(LDHA:lactate dehydrogenase A [Source:HGNC Symbol;Acc:HGNC:6535]),	0	0	0	4	2	0	0	0	0	0	0	0.290270111	0.149441962	0	0	0
circRNA.1573	hsa_circ_0021464	11:18514678|18516164(-)	exon	ENSG00000074319(TSG101:tumor susceptibility 101 [Source:HGNC Symbol;Acc:HGNC:15971]),	5	0	2	2	8	6	2	3	0.387374209	0	0.160394525	0.145135056	0.597767847	0.542003107	0.154822072	0.224290233
circRNA.1574	hsa_circ_0002687	11:18514678|18519603(-)	exon	ENSG00000074319(TSG101:tumor susceptibility 101 [Source:HGNC Symbol;Acc:HGNC:15971]),	7	0	6	0	4	4	0	5	0.542323892	0	0.481183575	0	0.298883924	0.361335404	0	0.373817055
circRNA.1575	-	11:18544623|18565010(-)	exon	ENSG00000151116(UEVLD:UEV and lactate/malate dehyrogenase domains [Source:HGNC Symbol;Acc:HGNC:30866]),	0	0	0	0	0	0	0	2	0	0	0	0	0	0	0	0.149526822
circRNA.1576	-	11:18544623|18566482(-)	exon	ENSG00000151116(UEVLD:UEV and lactate/malate dehyrogenase domains [Source:HGNC Symbol;Acc:HGNC:30866]),	2	0	0	0	0	0	0	0	0.154949683	0	0	0	0	0	0	0
circRNA.1577	hsa_circ_0021467	11:18546880|18566482(-)	exon	ENSG00000151116(UEVLD:UEV and lactate/malate dehyrogenase domains [Source:HGNC Symbol;Acc:HGNC:30866]),	0	0	0	0	0	0	0	3	0	0	0	0	0	0	0	0.224290233
circRNA.1578	-	11:18558228|18565010(-)	exon	ENSG00000151116(UEVLD:UEV and lactate/malate dehyrogenase domains [Source:HGNC Symbol;Acc:HGNC:30866]),	0	0	0	0	0	0	2	0	0	0	0	0	0	0	0.154822072	0
circRNA.1579	hsa_circ_0021472	11:18570214|18578808(-)	exon	ENSG00000151116(UEVLD:UEV and lactate/malate dehyrogenase domains [Source:HGNC Symbol;Acc:HGNC:30866]),	0	0	2	2	3	0	0	0	0	0	0.160394525	0.145135056	0.224162943	0	0	0
circRNA.1580	-	11:20045027|20045258(+)	exon	ENSG00000166833(NAV2:neuron navigator 2 [Source:HGNC Symbol;Acc:HGNC:15997]),	0	0	0	0	0	0	2	0	0	0	0	0	0	0	0.154822072	0
circRNA.1581	hsa_circ_0021492	11:20054080|20062359(+)	exon	ENSG00000166833(NAV2:neuron navigator 2 [Source:HGNC Symbol;Acc:HGNC:15997]),	0	0	0	0	0	0	0	5	0	0	0	0	0	0	0	0.373817055
circRNA.1582	hsa_circ_0004819	11:20080064|20083179(+)	exon	ENSG00000166833(NAV2:neuron navigator 2 [Source:HGNC Symbol;Acc:HGNC:15997]),	0	0	3	0	3	0	0	0	0	0	0.240591787	0	0.224162943	0	0	0
circRNA.1583	-	11:20107664|20114795(+)	exon	ENSG00000166833(NAV2:neuron navigator 2 [Source:HGNC Symbol;Acc:HGNC:15997]),	0	4	0	0	0	0	0	0	0	0.27758188	0	0	0	0	0	0
circRNA.1584	hsa_circ_0021500	11:20395803|20397721(+)	exon	ENSG00000185238(PRMT3:protein arginine methyltransferase 3 [Source:HGNC Symbol;Acc:HGNC:30163]),	20	9	5	25	22	14	7	21	1.549496834	0.62455923	0.400986312	1.814188196	1.64386158	1.264673915	0.541877251	1.570031631
circRNA.1585	-	11:20395803|20408032(+)	exon	ENSG00000185238(PRMT3:protein arginine methyltransferase 3 [Source:HGNC Symbol;Acc:HGNC:30163]),	3	0	0	0	0	4	0	8	0.232424525	0	0	0	0	0.361335404	0	0.598107288
circRNA.1586	-	11:20395803|20426865(+)	exon	ENSG00000185238(PRMT3:protein arginine methyltransferase 3 [Source:HGNC Symbol;Acc:HGNC:30163]),	5	0	3	0	0	0	0	0	0.387374209	0	0.240591787	0	0	0	0	0
circRNA.1587	-	11:20402919|20408032(+)	exon	ENSG00000185238(PRMT3:protein arginine methyltransferase 3 [Source:HGNC Symbol;Acc:HGNC:30163]),	3	0	2	0	2	4	3	0	0.232424525	0	0.160394525	0	0.149441962	0.361335404	0.232233108	0
circRNA.1588	hsa_circ_0021502	11:20402919|20426865(+)	exon	ENSG00000185238(PRMT3:protein arginine methyltransferase 3 [Source:HGNC Symbol;Acc:HGNC:30163]),	4	2	0	10	3	3	10	14	0.309899367	0.13879094	0	0.725675278	0.224162943	0.271001553	0.774110359	1.046687754
circRNA.1589	hsa_circ_0021503	11:20402919|20464546(+)	exon	ENSG00000185238(PRMT3:protein arginine methyltransferase 3 [Source:HGNC Symbol;Acc:HGNC:30163]),	3	0	0	0	3	2	0	0	0.232424525	0	0	0	0.224162943	0.180667702	0	0
circRNA.1590	-	11:20407911|20435344(+)	intron	ENSG00000185238(PRMT3:protein arginine methyltransferase 3 [Source:HGNC Symbol;Acc:HGNC:30163]),	0	0	0	0	0	0	0	2	0	0	0	0	0	0	0	0.149526822
circRNA.1591	-	11:20927308|20928479(+)	exon	ENSG00000165973(NELL1:neural EGFL like 1 [Source:HGNC Symbol;Acc:HGNC:7750]),	0	0	2	0	0	0	0	0	0	0	0.160394525	0	0	0	0	0
circRNA.1592	-	11:20937786|20960560(+)	exon	ENSG00000165973(NELL1:neural EGFL like 1 [Source:HGNC Symbol;Acc:HGNC:7750]),	0	2	0	0	0	6	0	0	0	0.13879094	0	0	0	0.542003107	0	0
circRNA.1593	-	11:2138483|2138655(+)	exon	ENSG00000167244(IGF2:insulin like growth factor 2 [Source:HGNC Symbol;Acc:HGNC:5466]),	11	0	0	0	0	0	0	17	0.852223259	0	0	0	0	0	0	1.270977987
circRNA.1594	-	11:2138483|2138657(+)	exon	ENSG00000167244(IGF2:insulin like growth factor 2 [Source:HGNC Symbol;Acc:HGNC:5466]),	23	0	0	0	0	0	0	0	1.78192136	0	0	0	0	0	0	0
circRNA.1595	hsa_circ_0021506	11:22203804|22227586(+)	exon	ENSG00000171714(ANO5:anoctamin 5 [Source:HGNC Symbol;Acc:HGNC:27337]),	0	0	0	0	0	2	0	0	0	0	0	0	0	0.180667702	0	0
circRNA.1596	hsa_circ_0021516	11:22674850|22685789(+)	exon	ENSG00000148935(GAS2:growth arrest specific 2 [Source:HGNC Symbol;Acc:HGNC:4167]),	154	27	9	0	18	24	15	45	11.93112562	1.873677691	0.721775362	0	1.344977657	2.168012427	1.161165538	3.364353495
circRNA.1597	-	11:22674850|22749261(+)	exon	ENSG00000148935(GAS2:growth arrest specific 2 [Source:HGNC Symbol;Acc:HGNC:4167]),	3	0	0	0	0	0	0	0	0.232424525	0	0	0	0	0	0	0
circRNA.1598	-	11:22674850|22755953(+)	exon	ENSG00000148935(GAS2:growth arrest specific 2 [Source:HGNC Symbol;Acc:HGNC:4167]),	17	4	8	0	14	6	2	5	1.317072309	0.27758188	0.6415781	0	1.046093733	0.542003107	0.154822072	0.373817055
circRNA.1599	-	11:22834907|22838364(+)	exon	ENSG00000246225(AC006299.1:novel transcript, antisense to SVIP),	0	0	0	0	0	0	2	0	0	0	0	0	0	0	0.154822072	0
circRNA.1600	-	11:23154590|23241079(+)	intergenic_region	n/a	0	0	0	0	0	0	2	0	0	0	0	0	0	0	0.154822072	0
circRNA.1601	-	11:23163496|23166792(+)	intergenic_region	n/a	0	0	2	0	0	0	0	0	0	0	0.160394525	0	0	0	0	0
circRNA.1602	-	11:23163496|23192403(+)	intergenic_region	n/a	0	0	0	0	10	0	5	0	0	0	0	0	0.747209809	0	0.387055179	0
circRNA.1603	-	11:232983|233534(-)	exon	ENSG00000142082(SIRT3:sirtuin 3 [Source:HGNC Symbol;Acc:HGNC:14931]),	0	0	0	2	0	0	0	0	0	0	0	0.145135056	0	0	0	0
circRNA.1604	-	11:2347546|2347796(-)	intron	ENSG00000238184(CD81-AS1:CD81 antisense RNA 1 [Source:HGNC Symbol;Acc:HGNC:49384]),	0	5	25	0	5	0	0	0	0	0.34697735	2.004931562	0	0.373604905	0	0	0
circRNA.1605	-	11:238998|244761(+)	exon	ENSG00000185627(PSMD13:proteasome 26S subunit, non-ATPase 13 [Source:HGNC Symbol;Acc:HGNC:9558]),	0	0	0	0	2	0	0	0	0	0	0	0	0.149441962	0	0	0
circRNA.1606	-	11:244041|244761(+)	exon	ENSG00000185627(PSMD13:proteasome 26S subunit, non-ATPase 13 [Source:HGNC Symbol;Acc:HGNC:9558]),	2	0	0	0	2	0	0	0	0.154949683	0	0	0	0.149441962	0	0	0
circRNA.1607	-	11:24905991|24983293(+)	exon	ENSG00000187398(LUZP2:leucine zipper protein 2 [Source:HGNC Symbol;Acc:HGNC:23206]),	0	0	0	0	0	0	0	7	0	0	0	0	0	0	0	0.523343877
circRNA.1609	-	11:26678712|26683843(-)	exon	ENSG00000148942(SLC5A12:solute carrier family 5 member 12 [Source:HGNC Symbol;Acc:HGNC:28750]),	0	3	0	0	0	0	0	0	0	0.20818641	0	0	0	0	0	0
circRNA.1610	-	11:26697164|26703947(-)	exon	ENSG00000148942(SLC5A12:solute carrier family 5 member 12 [Source:HGNC Symbol;Acc:HGNC:28750]),	0	0	4	0	0	0	0	0	0	0	0.32078905	0	0	0	0	0
circRNA.1611	hsa_circ_0021523	11:27371615|27392518(-)	exon	ENSG00000205213(LGR4:leucine rich repeat containing G protein-coupled receptor 4 [Source:HGNC Symbol;Acc:HGNC:13299]),	0	0	0	0	3	0	0	0	0	0	0	0	0.224162943	0	0	0
circRNA.1612	hsa_circ_0021524	11:27372283|27374046(-)	exon	ENSG00000205213(LGR4:leucine rich repeat containing G protein-coupled receptor 4 [Source:HGNC Symbol;Acc:HGNC:13299]),	2	0	2	0	3	4	0	0	0.154949683	0	0.160394525	0	0.224162943	0.361335404	0	0
circRNA.1613	hsa_circ_0021526	11:27373551|27374046(-)	exon	ENSG00000205213(LGR4:leucine rich repeat containing G protein-coupled receptor 4 [Source:HGNC Symbol;Acc:HGNC:13299]),	0	4	2	0	0	3	0	0	0	0.27758188	0.160394525	0	0	0.271001553	0	0
circRNA.1614	-	11:27391094|27412860(-)	exon	ENSG00000205213(LGR4:leucine rich repeat containing G protein-coupled receptor 4 [Source:HGNC Symbol;Acc:HGNC:13299]),	0	4	4	0	5	3	0	2	0	0.27758188	0.32078905	0	0.373604905	0.271001553	0	0.149526822
circRNA.1615	-	11:2768844|2778037(+)	exon	ENSG00000053918(KCNQ1:potassium voltage-gated channel subfamily Q member 1 [Source:HGNC Symbol;Acc:HGNC:6294]),	0	4	18	0	9	4	0	2	0	0.27758188	1.443550725	0	0.672488828	0.361335404	0	0.149526822
circRNA.1616	hsa_circ_0021535	11:28058926|28091513(-)	exon	ENSG00000121621(KIF18A:kinesin family member 18A [Source:HGNC Symbol;Acc:HGNC:29441]),	0	0	0	0	0	0	0	2	0	0	0	0	0	0	0	0.149526822
circRNA.1617	hsa_circ_0007496	11:28077007|28091513(-)	exon	ENSG00000121621(KIF18A:kinesin family member 18A [Source:HGNC Symbol;Acc:HGNC:29441]),	0	0	0	0	0	0	0	5	0	0	0	0	0	0	0	0.373817055
circRNA.1618	hsa_circ_0007276	11:28211062|28212331(+)	intron	ENSG00000169519(METTL15:methyltransferase like 15 [Source:HGNC Symbol;Acc:HGNC:26606]),	2	0	0	3	8	0	4	6	0.154949683	0	0	0.217702584	0.597767847	0	0.309644144	0.448580466
circRNA.1619	-	11:28228871|28230985(+)	intron	ENSG00000169519(METTL15:methyltransferase like 15 [Source:HGNC Symbol;Acc:HGNC:26606]),	7	0	2	4	3	3	2	5	0.542323892	0	0.160394525	0.290270111	0.224162943	0.271001553	0.154822072	0.373817055
circRNA.1620	-	11:28352090|28424364(+)	exon	ENSG00000169519(METTL15:methyltransferase like 15 [Source:HGNC Symbol;Acc:HGNC:26606]),	0	0	0	0	2	0	0	3	0	0	0	0	0.149441962	0	0	0.224290233
circRNA.1621	-	11:28398788|28424364(+)	exon	ENSG00000169519(METTL15:methyltransferase like 15 [Source:HGNC Symbol;Acc:HGNC:26606]),	0	0	2	0	0	0	0	0	0	0	0.160394525	0	0	0	0	0
circRNA.1622	hsa_circ_0020822	11:2969803|2972243(-)	exon	ENSG00000205531(NAP1L4:nucleosome assembly protein 1 like 4 [Source:HGNC Symbol;Acc:HGNC:7640]),	0	5	0	0	3	0	0	0	0	0.34697735	0	0	0.224162943	0	0	0
circRNA.1623	hsa_circ_0004132	11:2969803|2979237(-)	exon	ENSG00000205531(NAP1L4:nucleosome assembly protein 1 like 4 [Source:HGNC Symbol;Acc:HGNC:7640]),	6	0	0	0	0	3	0	11	0.46484905	0	0	0	0	0.271001553	0	0.822397521
circRNA.1624	hsa_circ_0003834	11:2976024|2979237(-)	exon	ENSG00000205531(NAP1L4:nucleosome assembly protein 1 like 4 [Source:HGNC Symbol;Acc:HGNC:7640]),	8	0	10	0	0	0	0	27	0.619798734	0	0.801972625	0	0	0	0	2.018612097
circRNA.1625	-	11:3018408|3020332(-)	exon	ENSG00000110619(CARS:cysteinyl-tRNA synthetase [Source:HGNC Symbol;Acc:HGNC:1493]),	0	0	0	0	0	0	0	2	0	0	0	0	0	0	0	0.149526822
circRNA.1626	-	11:30330886|30336826(+)	exon	ENSG00000152219(ARL14EP:ADP ribosylation factor like GTPase 14 effector protein [Source:HGNC Symbol;Acc:HGNC:26798]),	0	0	0	0	3	0	0	2	0	0	0	0	0.224162943	0	0	0.149526822
circRNA.1627	-	11:30495296|30504833(-)	exon	ENSG00000066382(MPPED2:metallophosphoesterase domain containing 2 [Source:HGNC Symbol;Acc:HGNC:1180]),	0	0	0	0	0	5	0	0	0	0	0	0	0	0.451669256	0	0
circRNA.1628	hsa_circ_0021549	11:30495296|30536175(-)	exon	ENSG00000066382(MPPED2:metallophosphoesterase domain containing 2 [Source:HGNC Symbol;Acc:HGNC:1180]),	0	9	9	0	21	11	0	2	0	0.62455923	0.721775362	0	1.5691406	0.993672362	0	0.149526822
circRNA.1629	-	11:30495296|30556670(-)	intron	ENSG00000066382(MPPED2:metallophosphoesterase domain containing 2 [Source:HGNC Symbol;Acc:HGNC:1180]),	0	0	0	0	3	0	0	0	0	0	0	0	0.224162943	0	0	0
circRNA.1630	hsa_circ_0021550	11:30495296|30580494(-)	exon	ENSG00000066382(MPPED2:metallophosphoesterase domain containing 2 [Source:HGNC Symbol;Acc:HGNC:1180]),	0	0	4	0	0	3	0	0	0	0	0.32078905	0	0	0.271001553	0	0
circRNA.1631	hsa_circ_0021553	11:30535994|30580494(-)	exon	ENSG00000066382(MPPED2:metallophosphoesterase domain containing 2 [Source:HGNC Symbol;Acc:HGNC:1180]),	0	4	5	0	4	4	0	0	0	0.27758188	0.400986312	0	0.298883924	0.361335404	0	0
circRNA.1633	-	11:31064469|31065153(-)	exon	ENSG00000170959(DCDC1:doublecortin domain containing 1 [Source:HGNC Symbol;Acc:HGNC:20625]),	3	0	3	0	9	3	0	2	0.232424525	0	0.240591787	0	0.672488828	0.271001553	0	0.149526822
circRNA.1634	-	11:31077865|31094184(-)	exon	ENSG00000170959(DCDC1:doublecortin domain containing 1 [Source:HGNC Symbol;Acc:HGNC:20625]),	0	0	0	0	0	2	0	2	0	0	0	0	0	0.180667702	0	0.149526822
circRNA.1635	-	11:3119547|3129169(-)	exon	ENSG00000021762(OSBPL5:oxysterol binding protein like 5 [Source:HGNC Symbol;Acc:HGNC:16392]),	2	0	0	0	0	0	0	0	0.154949683	0	0	0	0	0	0	0
circRNA.1636	hsa_circ_0003712	11:31452718|31463305(-)	exon	ENSG00000148950(IMMP1L:inner mitochondrial membrane peptidase subunit 1 [Source:HGNC Symbol;Acc:HGNC:26317]),	2	0	0	0	0	0	0	0	0.154949683	0	0	0	0	0	0	0
circRNA.1637	-	11:31456260|31469797(-)	exon	ENSG00000148950(IMMP1L:inner mitochondrial membrane peptidase subunit 1 [Source:HGNC Symbol;Acc:HGNC:26317]),	2	0	0	0	0	0	0	0	0.154949683	0	0	0	0	0	0	0
circRNA.1638	hsa_circ_0007245	11:32097144|32098528(+)	exon	ENSG00000049449(RCN1:reticulocalbin 1 [Source:HGNC Symbol;Acc:HGNC:9934]),	3	0	0	2	0	0	0	6	0.232424525	0	0	0.145135056	0	0	0	0.448580466
circRNA.1639	-	11:32111816|32112951(-)	intergenic_region	n/a	0	0	0	0	0	0	0	4	0	0	0	0	0	0	0	0.299053644
circRNA.1640	-	11:32229944|32230361(-)	exon	ENSG00000227160(THEM7P:thioesterase superfamily member 7, pseudogene [Source:HGNC Symbol;Acc:HGNC:50386]),	3	0	0	0	0	0	0	4	0.232424525	0	0	0	0	0	0	0.299053644
circRNA.1641	-	11:32388820|32400044(-)	exon	ENSG00000184937(WT1:Wilms tumor 1 [Source:HGNC Symbol;Acc:HGNC:12796]),	3	0	0	0	0	0	0	0	0.232424525	0	0	0	0	0	0	0
circRNA.1642	-	11:32588594|32589135(+)	exon	ENSG00000149100(EIF3M:eukaryotic translation initiation factor 3 subunit M [Source:HGNC Symbol;Acc:HGNC:24460]),	3	0	0	2	0	0	0	0	0.232424525	0	0	0.145135056	0	0	0	0
circRNA.1644	-	11:32589012|32596047(+)	exon	ENSG00000149100(EIF3M:eukaryotic translation initiation factor 3 subunit M [Source:HGNC Symbol;Acc:HGNC:24460]),	0	0	0	0	0	0	0	2	0	0	0	0	0	0	0	0.149526822
circRNA.1645	hsa_circ_0003119	11:32589547|32596047(+)	exon	ENSG00000149100(EIF3M:eukaryotic translation initiation factor 3 subunit M [Source:HGNC Symbol;Acc:HGNC:24460]),	74	4	11	17	24	19	18	30	5.733138287	0.27758188	0.882169887	1.233647973	1.793303542	1.716343171	1.393398646	2.24290233
circRNA.1646	hsa_circ_0021569	11:32927157|32928123(+)	exon	ENSG00000060749(QSER1:glutamine and serine rich 1 [Source:HGNC Symbol;Acc:HGNC:26154]),	0	0	0	2	0	3	0	3	0	0	0	0.145135056	0	0.271001553	0	0.224290233
circRNA.1647	hsa_circ_0021570	11:32927157|32935435(+)	exon	ENSG00000060749(QSER1:glutamine and serine rich 1 [Source:HGNC Symbol;Acc:HGNC:26154]),	0	0	0	0	4	2	3	5	0	0	0	0	0.298883924	0.180667702	0.232233108	0.373817055
circRNA.1648	-	11:33043750|33054725(+)	exon	ENSG00000176148(TCP11L1:t-complex 11 like 1 [Source:HGNC Symbol;Acc:HGNC:25655]),	0	0	4	0	2	0	0	0	0	0	0.32078905	0	0.149441962	0	0	0
circRNA.1649	-	11:33096306|33096978(-)	exon	ENSG00000176102(CSTF3:cleavage stimulation factor subunit 3 [Source:HGNC Symbol;Acc:HGNC:2485]),	0	0	0	2	0	0	2	4	0	0	0	0.145135056	0	0	0.154822072	0.299053644
circRNA.1650	hsa_circ_0000283	11:33105567|33106064(-)	exon	ENSG00000176102(CSTF3:cleavage stimulation factor subunit 3 [Source:HGNC Symbol;Acc:HGNC:2485]),	9	3	5	6	14	8	0	9	0.697273575	0.20818641	0.400986312	0.435405167	1.046093733	0.722670809	0	0.672870699
circRNA.1651	-	11:33141667|33141986(-)	exon	ENSG00000176102(CSTF3:cleavage stimulation factor subunit 3 [Source:HGNC Symbol;Acc:HGNC:2485]),	0	0	0	0	0	0	2	0	0	0	0	0	0	0	0.154822072	0
circRNA.1652	-	11:33141667|33161369(-)	exon	ENSG00000176102(CSTF3:cleavage stimulation factor subunit 3 [Source:HGNC Symbol;Acc:HGNC:2485]),	14	0	0	0	0	0	0	0	1.084647784	0	0	0	0	0	0	0
circRNA.1653	hsa_circ_0002127	11:33286413|33286952(+)	exon	ENSG00000110422(HIPK3:homeodomain interacting protein kinase 3 [Source:HGNC Symbol;Acc:HGNC:4915]),	3	0	0	0	0	0	0	3	0.232424525	0	0	0	0	0	0	0.224290233
circRNA.1654	hsa_circ_0000284	11:33286413|33287511(+)	exon	ENSG00000110422(HIPK3:homeodomain interacting protein kinase 3 [Source:HGNC Symbol;Acc:HGNC:4915]),	396	214	344	180	885	386	174	476	30.68003732	14.85063059	27.5878583	13.06215501	66.12806812	34.86886653	13.46952025	35.58738364
circRNA.1655	-	11:33286413|33306009(+)	intron	ENSG00000110422(HIPK3:homeodomain interacting protein kinase 3 [Source:HGNC Symbol;Acc:HGNC:4915]),	0	0	0	0	5	0	0	0	0	0	0	0	0.373604905	0	0	0
circRNA.1656	hsa_circ_0008887	11:33286413|33328633(+)	exon	ENSG00000110422(HIPK3:homeodomain interacting protein kinase 3 [Source:HGNC Symbol;Acc:HGNC:4915]),	7	0	0	0	11	8	0	2	0.542323892	0	0	0	0.82193079	0.722670809	0	0.149526822
circRNA.1657	hsa_circ_0021603	11:33337075|33341686(+)	exon	ENSG00000110422(HIPK3:homeodomain interacting protein kinase 3 [Source:HGNC Symbol;Acc:HGNC:4915]),	0	0	2	0	3	0	0	0	0	0	0.160394525	0	0.224162943	0	0	0
circRNA.1658	hsa_circ_0021604	11:33338757|33341686(+)	exon	ENSG00000110422(HIPK3:homeodomain interacting protein kinase 3 [Source:HGNC Symbol;Acc:HGNC:4915]),	0	2	0	0	0	0	0	0	0	0.13879094	0	0	0	0	0	0
circRNA.1659	hsa_circ_0000285	11:33340968|33341686(+)	exon	ENSG00000110422(HIPK3:homeodomain interacting protein kinase 3 [Source:HGNC Symbol;Acc:HGNC:4915]),	2	2	4	0	2	3	3	0	0.154949683	0.13879094	0.32078905	0	0.149441962	0.271001553	0.232233108	0
circRNA.1660	hsa_circ_0021609	11:33551040|33552241(+)	exon	ENSG00000110427(KIAA1549L:KIAA1549 like [Source:HGNC Symbol;Acc:HGNC:24836]),	5	0	0	0	0	0	2	2	0.387374209	0	0	0	0	0	0.154822072	0.149526822
circRNA.1661	hsa_circ_0020845	11:3403593|3404963(+)	exon	ENSG00000223756(TSSC2:tumor suppressing subtransferable candidate 2 pseudogene [Source:HGNC Symbol;Acc:HGNC:12384]),	0	0	5	0	4	0	0	0	0	0	0.400986312	0	0.298883924	0	0	0
circRNA.1662	hsa_circ_0008227	11:34071726|34071987(+)	exon	ENSG00000135387(CAPRIN1:cell cycle associated protein 1 [Source:HGNC Symbol;Acc:HGNC:6743]),	3	0	0	0	0	0	0	9	0.232424525	0	0	0	0	0	0	0.672870699
circRNA.1663	hsa_circ_0005974	11:34071726|34076642(+)	exon	ENSG00000135387(CAPRIN1:cell cycle associated protein 1 [Source:HGNC Symbol;Acc:HGNC:6743]),	70	7	17	8	34	20	23	66	5.42323892	0.48576829	1.363353462	0.580540223	2.540513352	1.806677022	1.780453826	4.934385126
circRNA.1664	-	11:34076236|34076642(+)	exon	ENSG00000135387(CAPRIN1:cell cycle associated protein 1 [Source:HGNC Symbol;Acc:HGNC:6743]),	0	0	10	0	5	0	4	7	0	0	0.801972625	0	0.373604905	0	0.309644144	0.523343877
circRNA.1665	-	11:34079628|34083041(+)	exon	ENSG00000135387(CAPRIN1:cell cycle associated protein 1 [Source:HGNC Symbol;Acc:HGNC:6743]),	8	3	0	3	6	2	5	6	0.619798734	0.20818641	0	0.217702584	0.448325886	0.180667702	0.387055179	0.448580466
circRNA.1666	-	11:34079628|34086413(+)	exon	ENSG00000135387(CAPRIN1:cell cycle associated protein 1 [Source:HGNC Symbol;Acc:HGNC:6743]),	5	0	0	4	0	0	2	3	0.387374209	0	0	0.290270111	0	0	0.154822072	0.224290233
circRNA.1667	hsa_circ_0000286	11:34079628|34089456(+)	exon	ENSG00000135387(CAPRIN1:cell cycle associated protein 1 [Source:HGNC Symbol;Acc:HGNC:6743]),	3	0	0	0	0	0	0	0	0.232424525	0	0	0	0	0	0	0
circRNA.1668	-	11:34082825|34083041(+)	exon	ENSG00000135387(CAPRIN1:cell cycle associated protein 1 [Source:HGNC Symbol;Acc:HGNC:6743]),	7	0	0	0	3	2	7	0	0.542323892	0	0	0	0.224162943	0.180667702	0.541877251	0
circRNA.1669	hsa_circ_0021639	11:34082825|34089456(+)	exon	ENSG00000135387(CAPRIN1:cell cycle associated protein 1 [Source:HGNC Symbol;Acc:HGNC:6743]),	0	0	0	0	0	5	0	0	0	0	0	0	0	0.451669256	0	0
circRNA.1670	hsa_circ_0021644	11:34086064|34086413(+)	exon	ENSG00000135387(CAPRIN1:cell cycle associated protein 1 [Source:HGNC Symbol;Acc:HGNC:6743]),	6	6	5	2	0	2	6	0	0.46484905	0.41637282	0.400986312	0.145135056	0	0.180667702	0.464466215	0
circRNA.1671	-	11:34086305|34090289(+)	exon	ENSG00000135387(CAPRIN1:cell cycle associated protein 1 [Source:HGNC Symbol;Acc:HGNC:6743]),	2	0	0	0	0	0	0	0	0.154949683	0	0	0	0	0	0	0
circRNA.1672	hsa_circ_0021652	11:34089395|34090678(+)	exon	ENSG00000135387(CAPRIN1:cell cycle associated protein 1 [Source:HGNC Symbol;Acc:HGNC:6743]),	5	4	0	0	2	0	2	13	0.387374209	0.27758188	0	0	0.149441962	0	0.154822072	0.971924343
circRNA.1673	hsa_circ_0002280	11:34089395|34092056(+)	exon	ENSG00000135387(CAPRIN1:cell cycle associated protein 1 [Source:HGNC Symbol;Acc:HGNC:6743]),	4	0	0	0	0	0	0	3	0.309899367	0	0	0	0	0	0	0.224290233
circRNA.1674	hsa_circ_0000288	11:34090179|34090678(+)	exon	ENSG00000135387(CAPRIN1:cell cycle associated protein 1 [Source:HGNC Symbol;Acc:HGNC:6743]),	9	4	10	7	8	2	7	12	0.697273575	0.27758188	0.801972625	0.507972695	0.597767847	0.180667702	0.541877251	0.897160932
circRNA.1675	hsa_circ_0004851	11:34090179|34092056(+)	exon	ENSG00000135387(CAPRIN1:cell cycle associated protein 1 [Source:HGNC Symbol;Acc:HGNC:6743]),	16	4	11	9	13	4	8	16	1.239597468	0.27758188	0.882169887	0.653107751	0.971372752	0.361335404	0.619288287	1.196214576
circRNA.1676	-	11:34197325|34204690(-)	exon	ENSG00000166016(ABTB2:ankyrin repeat and BTB domain containing 2 [Source:HGNC Symbol;Acc:HGNC:23842]),	7	3	0	0	0	0	0	3	0.542323892	0.20818641	0	0	0	0	0	0.224290233
circRNA.1677	-	11:34480273|34490059(-)	exon	ENSG00000135374(ELF5:E74 like ETS transcription factor 5 [Source:HGNC Symbol;Acc:HGNC:3320]),	0	3	0	0	0	3	0	0	0	0.20818641	0	0	0	0.271001553	0	0
circRNA.1678	-	11:34882676|34888869(-)	exon	ENSG00000149089(APIP:APAF1 interacting protein [Source:HGNC Symbol;Acc:HGNC:17581]),	3	0	0	0	0	0	0	0	0.232424525	0	0	0	0	0	0	0
circRNA.1679	hsa_circ_0006254	11:34947506|34970286(+)	exon	ENSG00000110435(PDHX:pyruvate dehydrogenase complex component X [Source:HGNC Symbol;Acc:HGNC:21350]),	0	0	0	0	3	0	0	0	0	0	0	0	0.224162943	0	0	0
circRNA.1680	hsa_circ_0021712	11:34957384|34978182(+)	exon	ENSG00000110435(PDHX:pyruvate dehydrogenase complex component X [Source:HGNC Symbol;Acc:HGNC:21350]),	3	0	4	0	0	0	0	5	0.232424525	0	0.32078905	0	0	0	0	0.373817055
circRNA.1681	-	11:34966640|34984728(+)	exon	ENSG00000110435(PDHX:pyruvate dehydrogenase complex component X [Source:HGNC Symbol;Acc:HGNC:21350]),	0	3	0	0	0	0	0	2	0	0.20818641	0	0	0	0	0	0.149526822
circRNA.1682	hsa_circ_0000290	11:34970139|34984728(+)	exon	ENSG00000110435(PDHX:pyruvate dehydrogenase complex component X [Source:HGNC Symbol;Acc:HGNC:21350]),	34	14	52	13	36	29	16	29	2.634144618	0.971536581	4.170257649	0.943377862	2.689955313	2.619681682	1.238576574	2.168138919
circRNA.1683	-	11:3500466|3501281(-)	intron	ENSG00000254757(AC127526.1:novel transcript),ENSG00000255367(AC127526.2:uncharacterized LOC101927708 [Source:NCBI gene;Acc:101927708]),	0	0	0	0	0	2	0	0	0	0	0	0	0	0.180667702	0	0
circRNA.1684	-	11:35725924|35726163(+)	exon	ENSG00000166326(TRIM44:tripartite motif containing 44 [Source:HGNC Symbol;Acc:HGNC:19016]),	14	0	10	0	8	7	9	16	1.084647784	0	0.801972625	0	0.597767847	0.632336958	0.696699323	1.196214576
circRNA.1685	-	11:36036103|36098461(+)	exon	ENSG00000179241(LDLRAD3:low density lipoprotein receptor class A domain containing 3 [Source:HGNC Symbol;Acc:HGNC:27046]),	0	0	0	0	0	0	0	4	0	0	0	0	0	0	0	0.299053644
circRNA.1686	hsa_circ_0004453	11:36081653|36098461(+)	exon	ENSG00000179241(LDLRAD3:low density lipoprotein receptor class A domain containing 3 [Source:HGNC Symbol;Acc:HGNC:27046]),	13	0	0	17	14	0	9	28	1.007172942	0	0	1.233647973	1.046093733	0	0.696699323	2.093375508
circRNA.1687	hsa_circ_0006988	11:36227085|36227430(+)	exon	ENSG00000179241(LDLRAD3:low density lipoprotein receptor class A domain containing 3 [Source:HGNC Symbol;Acc:HGNC:27046]),	97	17	13	43	55	19	64	165	7.515059647	1.179722991	1.042564412	3.120403698	4.109653951	1.716343171	4.954306298	12.33596281
circRNA.1688	-	11:36296290|36297626(+)	intron	ENSG00000135362(PRR5L:proline rich 5 like [Source:HGNC Symbol;Acc:HGNC:25878]),	0	0	0	0	0	0	0	2	0	0	0	0	0	0	0	0.149526822
circRNA.1689	hsa_circ_0005044	11:36393846|36403378(+)	exon	ENSG00000135362(PRR5L:proline rich 5 like [Source:HGNC Symbol;Acc:HGNC:25878]),	0	0	6	0	23	0	0	0	0	0	0.481183575	0	1.718582561	0	0	0
circRNA.1690	-	11:36393846|36419303(+)	exon	ENSG00000135362(PRR5L:proline rich 5 like [Source:HGNC Symbol;Acc:HGNC:25878]),	0	0	0	0	6	0	0	0	0	0	0	0	0.448325886	0	0	0
circRNA.1691	hsa_circ_0021755	11:36400997|36403378(+)	exon	ENSG00000135362(PRR5L:proline rich 5 like [Source:HGNC Symbol;Acc:HGNC:25878]),	0	0	2	0	3	0	0	0	0	0	0.160394525	0	0.224162943	0	0	0
circRNA.1692	hsa_circ_0021756	11:36494976|36497266(-)	exon	ENSG00000175104(TRAF6:TNF receptor associated factor 6 [Source:HGNC Symbol;Acc:HGNC:12036]),	2	0	2	0	3	4	4	3	0.154949683	0	0.160394525	0	0.224162943	0.361335404	0.309644144	0.224290233
circRNA.1693	hsa_circ_0003321	11:36610081|36636117(+)	exon	ENSG00000166352(C11orf74:chromosome 11 open reading frame 74 [Source:HGNC Symbol;Acc:HGNC:25142]),	2	3	4	0	0	2	0	2	0.154949683	0.20818641	0.32078905	0	0	0.180667702	0	0.149526822
circRNA.1694	-	11:36703118|36710807(+)	intergenic_region	n/a	0	0	0	0	0	0	0	2	0	0	0	0	0	0	0	0.149526822
circRNA.1695	hsa_circ_0004146	11:3691347|3693375(-)	exon	ENSG00000110713(NUP98:nucleoporin 98 [Source:HGNC Symbol;Acc:HGNC:8068]),	6	4	3	3	3	6	0	3	0.46484905	0.27758188	0.240591787	0.217702584	0.224162943	0.542003107	0	0.224290233
circRNA.1696	hsa_circ_0006430	11:3691347|3695606(-)	exon	ENSG00000110713(NUP98:nucleoporin 98 [Source:HGNC Symbol;Acc:HGNC:8068]),	2	0	0	0	0	2	2	0	0.154949683	0	0	0	0	0.180667702	0.154822072	0
circRNA.1697	-	11:3695449|3702892(-)	exon	ENSG00000110713(NUP98:nucleoporin 98 [Source:HGNC Symbol;Acc:HGNC:8068]),	0	0	0	0	0	0	0	2	0	0	0	0	0	0	0	0.149526822
circRNA.1698	-	11:3699082|3702892(-)	exon	ENSG00000110713(NUP98:nucleoporin 98 [Source:HGNC Symbol;Acc:HGNC:8068]),	2	0	0	0	2	0	0	0	0.154949683	0	0	0	0.149441962	0	0	0
circRNA.1699	hsa_circ_0007605	11:3702463|3702892(-)	exon	ENSG00000110713(NUP98:nucleoporin 98 [Source:HGNC Symbol;Acc:HGNC:8068]),	0	0	2	0	0	0	2	3	0	0	0.160394525	0	0	0	0.154822072	0.224290233
circRNA.1700	-	11:3702463|3704838(-)	intron	ENSG00000110713(NUP98:nucleoporin 98 [Source:HGNC Symbol;Acc:HGNC:8068]),	0	0	0	0	0	0	0	4	0	0	0	0	0	0	0	0.299053644
circRNA.1701	-	11:3702463|3705356(-)	exon	ENSG00000110713(NUP98:nucleoporin 98 [Source:HGNC Symbol;Acc:HGNC:8068]),	0	0	0	0	0	0	0	3	0	0	0	0	0	0	0	0.224290233
circRNA.1702	hsa_circ_0006548	11:3702463|3706627(-)	exon	ENSG00000110713(NUP98:nucleoporin 98 [Source:HGNC Symbol;Acc:HGNC:8068]),	0	0	0	0	0	0	0	2	0	0	0	0	0	0	0	0.149526822
circRNA.1703	hsa_circ_0020875	11:3705200|3706627(-)	exon	ENSG00000110713(NUP98:nucleoporin 98 [Source:HGNC Symbol;Acc:HGNC:8068]),	5	6	3	0	6	2	6	10	0.387374209	0.41637282	0.240591787	0	0.448325886	0.180667702	0.464466215	0.74763411
circRNA.1704	hsa_circ_0002350	11:3731391|3731578(-)	exon	ENSG00000110713(NUP98:nucleoporin 98 [Source:HGNC Symbol;Acc:HGNC:8068]),	0	0	6	9	4	4	0	4	0	0	0.481183575	0.653107751	0.298883924	0.361335404	0	0.299053644
circRNA.1705	hsa_circ_0000274	11:3731391|3753408(-)	exon	ENSG00000110713(NUP98:nucleoporin 98 [Source:HGNC Symbol;Acc:HGNC:8068]),	2	0	4	0	2	0	0	0	0.154949683	0	0.32078905	0	0.149441962	0	0	0
circRNA.1706	hsa_circ_0008451	11:3735191|3753408(-)	exon	ENSG00000110713(NUP98:nucleoporin 98 [Source:HGNC Symbol;Acc:HGNC:8068]),	0	0	3	0	0	0	0	0	0	0	0.240591787	0	0	0	0	0
circRNA.1707	-	11:3735382|3739060(-)	intron	ENSG00000110713(NUP98:nucleoporin 98 [Source:HGNC Symbol;Acc:HGNC:8068]),	2	0	0	0	0	0	0	0	0.154949683	0	0	0	0	0	0	0
circRNA.1708	hsa_circ_0005201	11:3744509|3753408(-)	exon	ENSG00000110713(NUP98:nucleoporin 98 [Source:HGNC Symbol;Acc:HGNC:8068]),	0	0	0	0	0	0	0	2	0	0	0	0	0	0	0	0.149526822
circRNA.1709	hsa_circ_0020910	11:3762902|3768744(-)	exon	ENSG00000110713(NUP98:nucleoporin 98 [Source:HGNC Symbol;Acc:HGNC:8068]),	0	0	0	0	3	0	0	0	0	0	0	0	0.224162943	0	0	0
circRNA.1710	hsa_circ_0002464	11:3771748|3773739(-)	exon	ENSG00000110713(NUP98:nucleoporin 98 [Source:HGNC Symbol;Acc:HGNC:8068]),	10	2	3	2	5	0	0	5	0.774748417	0.13879094	0.240591787	0.145135056	0.373604905	0	0	0.373817055
circRNA.1711	hsa_circ_0004637	11:3771748|3776021(-)	exon	ENSG00000110713(NUP98:nucleoporin 98 [Source:HGNC Symbol;Acc:HGNC:8068]),	0	0	0	0	0	0	4	0	0	0	0	0	0	0	0.309644144	0
circRNA.1712	hsa_circ_0004960	11:3773632|3776021(-)	exon	ENSG00000110713(NUP98:nucleoporin 98 [Source:HGNC Symbol;Acc:HGNC:8068]),	10	0	20	8	26	16	9	26	0.774748417	0	1.60394525	0.580540223	1.942745504	1.445341618	0.696699323	1.943848686
circRNA.1713	hsa_circ_0020919	11:3778873|3782145(-)	exon	ENSG00000110713(NUP98:nucleoporin 98 [Source:HGNC Symbol;Acc:HGNC:8068]),	0	0	0	0	0	0	0	2	0	0	0	0	0	0	0	0.149526822
circRNA.1714	hsa_circ_0020927	11:3967552|4023987(+)	exon	ENSG00000167323(STIM1:stromal interaction molecule 1 [Source:HGNC Symbol;Acc:HGNC:11386]),	0	0	0	0	0	0	0	3	0	0	0	0	0	0	0	0.224290233
circRNA.1715	hsa_circ_0007414	11:4101993|4106223(+)	exon	ENSG00000167325(RRM1:ribonucleotide reductase catalytic subunit M1 [Source:HGNC Symbol;Acc:HGNC:10451]),	4	0	0	0	2	0	2	2	0.309899367	0	0	0	0.149441962	0	0.154822072	0.149526822
circRNA.1716	hsa_circ_0020946	11:4101993|4109703(+)	exon	ENSG00000167325(RRM1:ribonucleotide reductase catalytic subunit M1 [Source:HGNC Symbol;Acc:HGNC:10451]),	3	0	0	0	4	0	0	5	0.232424525	0	0	0	0.298883924	0	0	0.373817055
circRNA.1717	hsa_circ_0007923	11:4101993|4112062(+)	exon	ENSG00000167325(RRM1:ribonucleotide reductase catalytic subunit M1 [Source:HGNC Symbol;Acc:HGNC:10451]),	5	0	0	2	0	0	0	5	0.387374209	0	0	0.145135056	0	0	0	0.373817055
circRNA.1718	hsa_circ_0020948	11:4106046|4109703(+)	exon	ENSG00000167325(RRM1:ribonucleotide reductase catalytic subunit M1 [Source:HGNC Symbol;Acc:HGNC:10451]),	0	0	0	0	0	0	0	2	0	0	0	0	0	0	0	0.149526822
circRNA.1719	-	11:41085580|41087044(-)	intron	ENSG00000148948(LRRC4C:leucine rich repeat containing 4C [Source:HGNC Symbol;Acc:HGNC:29317]),	0	0	0	0	0	0	0	3	0	0	0	0	0	0	0	0.224290233
circRNA.1720	-	11:4118320|4119928(+)	exon	ENSG00000167325(RRM1:ribonucleotide reductase catalytic subunit M1 [Source:HGNC Symbol;Acc:HGNC:10451]),	4	0	0	0	0	0	0	0	0.309899367	0	0	0	0	0	0	0
circRNA.1721	-	11:41213358|41223008(-)	intron	ENSG00000148948(LRRC4C:leucine rich repeat containing 4C [Source:HGNC Symbol;Acc:HGNC:29317]),	0	0	0	0	0	2	0	2	0	0	0	0	0	0.180667702	0	0.149526822
circRNA.1722	-	11:41222797|41223008(-)	exon	ENSG00000148948(LRRC4C:leucine rich repeat containing 4C [Source:HGNC Symbol;Acc:HGNC:29317]),	5	5	11	0	30	25	5	66	0.387374209	0.34697735	0.882169887	0	2.241629428	2.258346278	0.387055179	4.934385126
circRNA.1723	-	11:42068748|42126699(-)	exon	ENSG00000255300(AC079917.1:novel transcript),	0	0	0	0	0	0	0	2	0	0	0	0	0	0	0	0.149526822
circRNA.1724	-	11:43326507|43335994(+)	exon	ENSG00000166181(API5:apoptosis inhibitor 5 [Source:HGNC Symbol;Acc:HGNC:594]),	0	0	0	0	2	0	0	0	0	0	0	0	0.149441962	0	0	0
circRNA.1725	hsa_circ_0021773	11:43399888|43407577(+)	exon	ENSG00000052841(TTC17:tetratricopeptide repeat domain 17 [Source:HGNC Symbol;Acc:HGNC:25596]),	2	0	0	0	0	0	0	0	0.154949683	0	0	0	0	0	0	0
circRNA.1726	-	11:43750911|43754121(+)	exon	ENSG00000283341(AC068205.2:novel transcript),ENSG00000149084(HSD17B12:hydroxysteroid 17-beta dehydrogenase 12 [Source:HGNC Symbol;Acc:HGNC:18646]),	0	0	0	0	0	3	0	0	0	0	0	0	0	0.271001553	0	0
circRNA.1727	-	11:43798320|43816391(+)	exon	ENSG00000283341(AC068205.2:novel transcript),ENSG00000149084(HSD17B12:hydroxysteroid 17-beta dehydrogenase 12 [Source:HGNC Symbol;Acc:HGNC:18646]),	0	0	0	0	0	0	0	2	0	0	0	0	0	0	0	0.149526822
circRNA.1728	-	11:43798320|43840064(+)	exon	ENSG00000149084(HSD17B12:hydroxysteroid 17-beta dehydrogenase 12 [Source:HGNC Symbol;Acc:HGNC:18646]),	2	0	0	0	0	0	0	4	0.154949683	0	0	0	0	0	0	0.299053644
circRNA.1729	-	11:43830976|43840064(+)	exon	ENSG00000149084(HSD17B12:hydroxysteroid 17-beta dehydrogenase 12 [Source:HGNC Symbol;Acc:HGNC:18646]),	15	15	11	11	16	9	19	27	1.162122626	1.040932051	0.882169887	0.798242806	1.195535695	0.81300466	1.470809682	2.018612097
circRNA.1730	hsa_circ_0008830	11:44107683|44130138(+)	exon	ENSG00000151348(EXT2:exostosin glycosyltransferase 2 [Source:HGNC Symbol;Acc:HGNC:3513]),	0	0	0	0	0	0	0	3	0	0	0	0	0	0	0	0.224290233
circRNA.1731	hsa_circ_0021801	11:44124789|44130138(+)	exon	ENSG00000151348(EXT2:exostosin glycosyltransferase 2 [Source:HGNC Symbol;Acc:HGNC:3513]),	0	0	0	0	3	0	0	0	0	0	0	0	0.224162943	0	0	0
circRNA.1732	-	11:44764426|44819623(+)	intron	ENSG00000157570(TSPAN18:tetraspanin 18 [Source:HGNC Symbol;Acc:HGNC:20660]),	0	0	0	0	0	0	2	0	0	0	0	0	0	0	0.154822072	0
circRNA.1733	hsa_circ_0021806	11:45858731|45861032(+)	exon	ENSG00000121671(CRY2:cryptochrome circadian regulator 2 [Source:HGNC Symbol;Acc:HGNC:2385]),	3	0	0	0	0	0	0	0	0.232424525	0	0	0	0	0	0	0
circRNA.1734	hsa_circ_0021821	11:45936494|45938312(-)	exon	ENSG00000135365(PHF21A:PHD finger protein 21A [Source:HGNC Symbol;Acc:HGNC:24156]),	6	3	10	0	9	6	6	13	0.46484905	0.20818641	0.801972625	0	0.672488828	0.542003107	0.464466215	0.971924343
circRNA.1735	-	11:46076754|46084302(-)	exon	ENSG00000135365(PHF21A:PHD finger protein 21A [Source:HGNC Symbol;Acc:HGNC:24156]),	11	4	16	9	14	2	6	13	0.852223259	0.27758188	1.2831562	0.653107751	1.046093733	0.180667702	0.464466215	0.971924343
circRNA.1736	hsa_circ_0000296	11:46076754|46092223(-)	exon	ENSG00000135365(PHF21A:PHD finger protein 21A [Source:HGNC Symbol;Acc:HGNC:24156]),	399	61	113	135	151	115	211	348	30.91246185	4.233123672	9.062290661	9.79661626	11.28286812	10.38839288	16.33372857	26.01766703
circRNA.1737	-	11:46079134|46092223(-)	exon	ENSG00000135365(PHF21A:PHD finger protein 21A [Source:HGNC Symbol;Acc:HGNC:24156]),	0	0	3	0	0	0	0	0	0	0	0.240591787	0	0	0	0	0
circRNA.1738	hsa_circ_0021827	11:46084166|46092223(-)	exon	ENSG00000135365(PHF21A:PHD finger protein 21A [Source:HGNC Symbol;Acc:HGNC:24156]),	7	0	6	0	0	0	0	7	0.542323892	0	0.481183575	0	0	0	0	0.523343877
circRNA.1739	hsa_circ_0021843	11:46433474|46435037(-)	exon	ENSG00000110497(AMBRA1:autophagy and beclin 1 regulator 1 [Source:HGNC Symbol;Acc:HGNC:25990]),	0	0	0	0	0	0	0	2	0	0	0	0	0	0	0	0.149526822
circRNA.1740	hsa_circ_0009155	11:46493608|46494204(-)	exon	ENSG00000110497(AMBRA1:autophagy and beclin 1 regulator 1 [Source:HGNC Symbol;Acc:HGNC:25990]),	0	4	0	0	0	0	2	3	0	0.27758188	0	0	0	0	0.154822072	0.224290233
circRNA.1741	hsa_circ_0007001	11:46493608|46508370(-)	exon	ENSG00000110497(AMBRA1:autophagy and beclin 1 regulator 1 [Source:HGNC Symbol;Acc:HGNC:25990]),	20	3	6	15	9	0	19	17	1.549496834	0.20818641	0.481183575	1.088512918	0.672488828	0	1.470809682	1.270977987
circRNA.1742	hsa_circ_0007061	11:46493608|46512813(-)	exon	ENSG00000110497(AMBRA1:autophagy and beclin 1 regulator 1 [Source:HGNC Symbol;Acc:HGNC:25990]),	41	3	7	28	20	9	25	29	3.176468511	0.20818641	0.561380837	2.03189078	1.494419619	0.81300466	1.935275897	2.168138919
circRNA.1743	hsa_circ_0003110	11:46508191|46512813(-)	exon	ENSG00000110497(AMBRA1:autophagy and beclin 1 regulator 1 [Source:HGNC Symbol;Acc:HGNC:25990]),	3	0	4	0	0	5	2	2	0.232424525	0	0.32078905	0	0	0.451669256	0.154822072	0.149526822
circRNA.1744	-	11:46630045|46650317(+)	exon	ENSG00000175224(ATG13:autophagy related 13 [Source:HGNC Symbol;Acc:HGNC:29091]),	0	0	0	0	3	0	0	0	0	0	0	0	0.224162943	0	0	0
circRNA.1745	-	11:46644279|46650317(+)	exon	ENSG00000175224(ATG13:autophagy related 13 [Source:HGNC Symbol;Acc:HGNC:29091]),	0	0	0	0	0	0	0	2	0	0	0	0	0	0	0	0.149526822
circRNA.1746	hsa_circ_0021873	11:46659392|46665519(+)	exon	ENSG00000175224(ATG13:autophagy related 13 [Source:HGNC Symbol;Acc:HGNC:29091]),	0	0	0	0	0	3	0	0	0	0	0	0	0	0.271001553	0	0
circRNA.1747	hsa_circ_0021902	11:46754888|46760784(-)	exon	ENSG00000175216(CKAP5:cytoskeleton associated protein 5 [Source:HGNC Symbol;Acc:HGNC:28959]),	5	0	2	2	2	0	0	2	0.387374209	0	0.160394525	0.145135056	0.149441962	0	0	0.149526822
circRNA.1748	-	11:46758923|46760784(-)	exon	ENSG00000175216(CKAP5:cytoskeleton associated protein 5 [Source:HGNC Symbol;Acc:HGNC:28959]),	0	0	0	0	0	0	0	5	0	0	0	0	0	0	0	0.373817055
circRNA.1749	hsa_circ_0021919	11:46780194|46780485(-)	exon	ENSG00000175216(CKAP5:cytoskeleton associated protein 5 [Source:HGNC Symbol;Acc:HGNC:28959]),	2	0	0	0	0	0	0	0	0.154949683	0	0	0	0	0	0	0
circRNA.1750	-	11:46783274|46788773(-)	exon	ENSG00000175216(CKAP5:cytoskeleton associated protein 5 [Source:HGNC Symbol;Acc:HGNC:28959]),	3	0	0	3	0	0	4	0	0.232424525	0	0	0.217702584	0	0	0.309644144	0
circRNA.1751	-	11:46783274|46790583(-)	exon	ENSG00000175216(CKAP5:cytoskeleton associated protein 5 [Source:HGNC Symbol;Acc:HGNC:28959]),	0	0	0	0	0	0	4	0	0	0	0	0	0	0	0.309644144	0
circRNA.1752	-	11:46788681|46790583(-)	exon	ENSG00000175216(CKAP5:cytoskeleton associated protein 5 [Source:HGNC Symbol;Acc:HGNC:28959]),	6	0	3	5	6	0	9	2	0.46484905	0	0.240591787	0.362837639	0.448325886	0	0.696699323	0.149526822
circRNA.1753	hsa_circ_0007985	11:46790076|46790583(-)	exon	ENSG00000175216(CKAP5:cytoskeleton associated protein 5 [Source:HGNC Symbol;Acc:HGNC:28959]),	2	2	3	0	4	2	10	3	0.154949683	0.13879094	0.240591787	0	0.298883924	0.180667702	0.774110359	0.224290233
circRNA.1754	hsa_circ_0003555	11:46795594|46798172(-)	exon	ENSG00000175216(CKAP5:cytoskeleton associated protein 5 [Source:HGNC Symbol;Acc:HGNC:28959]),	0	0	3	0	0	0	0	0	0	0	0.240591787	0	0	0	0	0
circRNA.1755	hsa_circ_0021929	11:46816198|46821268(-)	exon	ENSG00000175216(CKAP5:cytoskeleton associated protein 5 [Source:HGNC Symbol;Acc:HGNC:28959]),	0	0	0	0	0	2	0	5	0	0	0	0	0	0.180667702	0	0.373817055
circRNA.1756	-	11:46878907|46879315(-)	exon	ENSG00000134569(LRP4:LDL receptor related protein 4 [Source:HGNC Symbol;Acc:HGNC:6696]),	0	0	0	0	0	0	5	2	0	0	0	0	0	0	0.387055179	0.149526822
circRNA.1757	-	11:46889411|46890494(-)	exon	ENSG00000134569(LRP4:LDL receptor related protein 4 [Source:HGNC Symbol;Acc:HGNC:6696]),	5	0	0	0	0	0	8	6	0.387374209	0	0	0	0	0	0.619288287	0.448580466
circRNA.1758	-	11:46892973|46895291(-)	exon	ENSG00000134569(LRP4:LDL receptor related protein 4 [Source:HGNC Symbol;Acc:HGNC:6696]),	0	0	0	0	0	0	3	2	0	0	0	0	0	0	0.232233108	0.149526822
circRNA.1759	-	11:46894589|46895291(-)	exon	ENSG00000134569(LRP4:LDL receptor related protein 4 [Source:HGNC Symbol;Acc:HGNC:6696]),	6	0	0	0	0	0	2	10	0.46484905	0	0	0	0	0	0.154822072	0.74763411
circRNA.1760	-	11:46972689|46987310(+)	intron	ENSG00000149179(C11orf49:chromosome 11 open reading frame 49 [Source:HGNC Symbol;Acc:HGNC:28720]),	0	0	0	0	0	0	0	2	0	0	0	0	0	0	0	0.149526822
circRNA.1761	-	11:46987208|47052518(+)	exon	ENSG00000149179(C11orf49:chromosome 11 open reading frame 49 [Source:HGNC Symbol;Acc:HGNC:28720]),	0	0	0	0	0	0	3	0	0	0	0	0	0	0	0.232233108	0
circRNA.1762	hsa_circ_0021938	11:47155176|47157922(+)	exon	ENSG00000149179(C11orf49:chromosome 11 open reading frame 49 [Source:HGNC Symbol;Acc:HGNC:28720]),	0	0	0	0	0	0	3	0	0	0	0	0	0	0	0.232233108	0
circRNA.1763	hsa_circ_0000298	11:47166268|47168251(-)	exon	ENSG00000149182(ARFGAP2:ADP ribosylation factor GTPase activating protein 2 [Source:HGNC Symbol;Acc:HGNC:13504]),	7	0	4	0	0	5	2	3	0.542323892	0	0.32078905	0	0	0.451669256	0.154822072	0.224290233
circRNA.1764	hsa_circ_0000299	11:47216336|47217049(+)	exon	ENSG00000134574(DDB2:damage specific DNA binding protein 2 [Source:HGNC Symbol;Acc:HGNC:2718]),	0	0	0	0	0	0	0	2	0	0	0	0	0	0	0	0.149526822
circRNA.1765	-	11:47261241|47262018(+)	exon	ENSG00000025434(NR1H3:nuclear receptor subfamily 1 group H member 3 [Source:HGNC Symbol;Acc:HGNC:7966]),	0	0	0	0	0	2	0	0	0	0	0	0	0	0.180667702	0	0
circRNA.1766	-	11:47295496|47296055(+)	exon	ENSG00000110514(MADD:MAP kinase activating death domain [Source:HGNC Symbol;Acc:HGNC:6766]),	0	2	0	0	0	0	0	0	0	0.13879094	0	0	0	0	0	0
circRNA.1767	-	11:47411926|47412467(+)	exon	ENSG00000165915(SLC39A13:solute carrier family 39 member 13 [Source:HGNC Symbol;Acc:HGNC:20859]),	3	0	0	0	2	0	0	0	0.232424525	0	0	0	0.149441962	0	0	0
circRNA.1768	hsa_circ_0006723	11:47422574|47422973(-)	exon	ENSG00000165916(PSMC3:proteasome 26S subunit, ATPase 3 [Source:HGNC Symbol;Acc:HGNC:9549]),	17	0	4	12	3	2	11	6	1.317072309	0	0.32078905	0.870810334	0.224162943	0.180667702	0.851521395	0.448580466
circRNA.1769	-	11:4743831|4767341(+)	intron	ENSG00000167346(MMP26:matrix metallopeptidase 26 [Source:HGNC Symbol;Acc:HGNC:14249]),	8	0	0	0	0	0	0	2	0.619798734	0	0	0	0	0	0	0.149526822
circRNA.1770	hsa_circ_0022003	11:47482695|47483532(-)	exon	ENSG00000149187(CELF1:CUGBP Elav-like family member 1 [Source:HGNC Symbol;Acc:HGNC:2549]),	4	0	0	2	0	0	5	2	0.309899367	0	0	0.145135056	0	0	0.387055179	0.149526822
circRNA.1771	hsa_circ_0006027	11:47483453|47484523(-)	exon	ENSG00000149187(CELF1:CUGBP Elav-like family member 1 [Source:HGNC Symbol;Acc:HGNC:2549]),	9	4	5	4	9	4	8	12	0.697273575	0.27758188	0.400986312	0.290270111	0.672488828	0.361335404	0.619288287	0.897160932
circRNA.1772	hsa_circ_0022007	11:47484389|47489024(-)	exon	ENSG00000149187(CELF1:CUGBP Elav-like family member 1 [Source:HGNC Symbol;Acc:HGNC:2549]),	3	3	3	0	6	0	2	6	0.232424525	0.20818641	0.240591787	0	0.448325886	0	0.154822072	0.448580466
circRNA.1773	hsa_circ_0007254	11:47486750|47489024(-)	exon	ENSG00000149187(CELF1:CUGBP Elav-like family member 1 [Source:HGNC Symbol;Acc:HGNC:2549]),	0	2	5	0	5	0	2	16	0	0.13879094	0.400986312	0	0.373604905	0	0.154822072	1.196214576
circRNA.1774	hsa_circ_0004112	11:47486750|47500932(-)	exon	ENSG00000149187(CELF1:CUGBP Elav-like family member 1 [Source:HGNC Symbol;Acc:HGNC:2549]),	0	0	3	4	0	0	0	2	0	0	0.240591787	0.290270111	0	0	0	0.149526822
circRNA.1775	-	11:47502967|47506897(-)	intron	ENSG00000149187(CELF1:CUGBP Elav-like family member 1 [Source:HGNC Symbol;Acc:HGNC:2549]),	0	0	0	2	0	0	0	0	0	0	0	0.145135056	0	0	0	0
circRNA.1776	hsa_circ_0022015	11:47582088|47582468(+)	exon	ENSG00000213619(NDUFS3:NADH:ubiquinone oxidoreductase core subunit S3 [Source:HGNC Symbol;Acc:HGNC:7710]),	0	0	0	0	2	7	0	0	0	0	0	0	0.149441962	0.632336958	0	0
circRNA.1777	-	11:47622701|47631711(-)	exon	ENSG00000109919(MTCH2:mitochondrial carrier 2 [Source:HGNC Symbol;Acc:HGNC:17587]),	0	0	0	3	3	0	0	3	0	0	0	0.217702584	0.224162943	0	0	0.224290233
circRNA.1778	-	11:47625674|47631711(-)	exon	ENSG00000109919(MTCH2:mitochondrial carrier 2 [Source:HGNC Symbol;Acc:HGNC:17587]),	3	0	0	0	0	0	0	0	0.232424525	0	0	0	0	0	0	0
circRNA.1779	hsa_circ_0022026	11:47625674|47634734(-)	exon	ENSG00000109919(MTCH2:mitochondrial carrier 2 [Source:HGNC Symbol;Acc:HGNC:17587]),	0	0	0	0	4	0	0	0	0	0	0	0	0.298883924	0	0	0
circRNA.1780	hsa_circ_0022027	11:47627080|47631087(-)	exon	ENSG00000109919(MTCH2:mitochondrial carrier 2 [Source:HGNC Symbol;Acc:HGNC:17587]),	0	4	4	2	9	0	0	4	0	0.27758188	0.32078905	0.145135056	0.672488828	0	0	0.299053644
circRNA.1781	hsa_circ_0022029	11:47627080|47635571(-)	exon	ENSG00000109919(MTCH2:mitochondrial carrier 2 [Source:HGNC Symbol;Acc:HGNC:17587]),	0	0	0	0	5	0	0	0	0	0	0	0	0.373604905	0	0	0
circRNA.1782	hsa_circ_0022031	11:47628953|47631087(-)	exon	ENSG00000109919(MTCH2:mitochondrial carrier 2 [Source:HGNC Symbol;Acc:HGNC:17587]),	5	5	3	2	6	9	0	0	0.387374209	0.34697735	0.240591787	0.145135056	0.448325886	0.81300466	0	0
circRNA.1783	-	11:47628953|47635571(-)	exon	ENSG00000109919(MTCH2:mitochondrial carrier 2 [Source:HGNC Symbol;Acc:HGNC:17587]),	0	0	0	2	0	0	0	0	0	0	0	0.145135056	0	0	0	0
circRNA.1784	-	11:47631654|47634734(-)	exon	ENSG00000109919(MTCH2:mitochondrial carrier 2 [Source:HGNC Symbol;Acc:HGNC:17587]),	0	0	3	0	0	2	2	0	0	0	0.240591787	0	0	0.180667702	0.154822072	0
circRNA.1785	-	11:47734025|47736740(-)	exon	ENSG00000109920(FNBP4:formin binding protein 4 [Source:HGNC Symbol;Acc:HGNC:19752]),	2	0	0	3	3	0	0	2	0.154949683	0	0	0.217702584	0.224162943	0	0	0.149526822
circRNA.1786	-	11:47750916|47753102(-)	exon	ENSG00000109920(FNBP4:formin binding protein 4 [Source:HGNC Symbol;Acc:HGNC:19752]),	0	0	0	2	0	0	0	0	0	0	0	0.145135056	0	0	0	0
circRNA.1787	hsa_circ_0004075	11:47752916|47754664(-)	exon	ENSG00000109920(FNBP4:formin binding protein 4 [Source:HGNC Symbol;Acc:HGNC:19752]),	5	8	9	6	8	7	0	3	0.387374209	0.55516376	0.721775362	0.435405167	0.597767847	0.632336958	0	0.224290233
circRNA.1788	hsa_circ_0022058	11:47783073|47786554(-)	exon	ENSG00000030066(NUP160:nucleoporin 160 [Source:HGNC Symbol;Acc:HGNC:18017]),	9	0	0	0	3	0	0	8	0.697273575	0	0	0	0.224162943	0	0	0.598107288
circRNA.1789	hsa_circ_0022062	11:47788182|47788611(-)	exon	ENSG00000030066(NUP160:nucleoporin 160 [Source:HGNC Symbol;Acc:HGNC:18017]),	0	0	0	0	0	0	0	3	0	0	0	0	0	0	0	0.224290233
circRNA.1790	hsa_circ_0022075	11:47797779|47801930(-)	exon	ENSG00000030066(NUP160:nucleoporin 160 [Source:HGNC Symbol;Acc:HGNC:18017]),	3	0	0	0	4	0	0	3	0.232424525	0	0	0	0.298883924	0	0	0.224290233
circRNA.1791	-	11:47815479|47819458(-)	exon	ENSG00000030066(NUP160:nucleoporin 160 [Source:HGNC Symbol;Acc:HGNC:18017]),	19	10	12	5	18	12	17	26	1.472021993	0.6939547	0.96236715	0.362837639	1.344977657	1.084006213	1.31598761	1.943848686
circRNA.1792	hsa_circ_0005696	11:47821724|47837623(-)	exon	ENSG00000030066(NUP160:nucleoporin 160 [Source:HGNC Symbol;Acc:HGNC:18017]),	4	0	0	0	4	0	0	2	0.309899367	0	0	0	0.298883924	0	0	0.149526822
circRNA.1793	-	11:49351202|49370403(+)	exon	ENSG00000255532(AC118942.1:NADPH oxidase 4 pseudogene),	0	0	0	0	0	0	2	0	0	0	0	0	0	0	0.154822072	0
circRNA.1794	-	11:49351202|49379591(+)	exon	ENSG00000255532(AC118942.1:NADPH oxidase 4 pseudogene),	0	0	0	0	0	0	19	0	0	0	0	0	0	0	1.470809682	0
circRNA.1795	-	11:49366071|49370403(+)	exon	ENSG00000255532(AC118942.1:NADPH oxidase 4 pseudogene),	0	0	0	0	0	0	2	0	0	0	0	0	0	0	0.154822072	0
circRNA.1796	-	11:49366071|49379591(+)	exon	ENSG00000255532(AC118942.1:NADPH oxidase 4 pseudogene),	0	0	0	0	0	0	24	0	0	0	0	0	0	0	1.857864862	0
circRNA.1797	-	11:5325197|5346910(-)	intron	ENSG00000196565(HBG2:hemoglobin subunit gamma 2 [Source:HGNC Symbol;Acc:HGNC:4832]),ENSG00000213931(HBE1:hemoglobin subunit epsilon 1 [Source:HGNC Symbol;Acc:HGNC:4830]),ENSG00000167355(OR51B5:olfactory receptor family 51 subfamily B member 5 [Source:HGNC Symbol;Acc:HGNC:19599]),	0	0	0	0	2	0	0	0	0	0	0	0	0.149441962	0	0	0
circRNA.1798	hsa_circ_0020976	11:5345773|5346910(-)	exon	ENSG00000167355(OR51B5:olfactory receptor family 51 subfamily B member 5 [Source:HGNC Symbol;Acc:HGNC:19599]),	0	0	7	0	0	0	0	0	0	0	0.561380837	0	0	0	0	0
circRNA.1799	-	11:5645685|5645863(-)	intergenic_region	n/a	0	0	3	0	0	0	0	0	0	0	0.240591787	0	0	0	0	0
circRNA.1800	-	11:5667689|5668099(-)	intron	ENSG00000132256(TRIM5:tripartite motif containing 5 [Source:HGNC Symbol;Acc:HGNC:16276]),	0	0	0	0	0	9	0	2	0	0	0	0	0	0.81300466	0	0.149526822
circRNA.1801	hsa_circ_0005204	11:57491224|57491862(-)	exon	ENSG00000149150(SLC43A1:solute carrier family 43 member 1 [Source:HGNC Symbol;Acc:HGNC:9225]),	16	15	24	7	31	26	0	19	1.239597468	1.040932051	1.9247343	0.507972695	2.316350409	2.348680129	0	1.420504809
circRNA.1802	-	11:57602035|57614596(+)	exon	ENSG00000149131(SERPING1:serpin family G member 1 [Source:HGNC Symbol;Acc:HGNC:1228]),	0	0	0	2	0	0	0	0	0	0	0	0.145135056	0	0	0	0
circRNA.1803	-	11:57814311|57815500(+)	exon	ENSG00000198561(CTNND1:catenin delta 1 [Source:HGNC Symbol;Acc:HGNC:2515]),	0	3	0	0	0	0	0	0	0	0.20818641	0	0	0	0	0	0
circRNA.1804	-	11:581492|582081(+)	exon	ENSG00000070047(PHRF1:PHD and ring finger domains 1 [Source:HGNC Symbol;Acc:HGNC:24351]),	0	2	4	3	4	0	0	5	0	0.13879094	0.32078905	0.217702584	0.298883924	0	0	0.373817055
circRNA.1805	hsa_circ_0020670	11:581492|587464(+)	exon	ENSG00000070047(PHRF1:PHD and ring finger domains 1 [Source:HGNC Symbol;Acc:HGNC:24351]),	0	0	0	0	0	3	0	0	0	0	0	0	0	0.271001553	0	0
circRNA.1806	-	11:581962|582387(+)	intron	ENSG00000070047(PHRF1:PHD and ring finger domains 1 [Source:HGNC Symbol;Acc:HGNC:24351]),	0	0	0	0	2	0	0	0	0	0	0	0	0.149441962	0	0	0
circRNA.1807	-	11:59639048|59639383(-)	exon	ENSG00000166889(PATL1:PAT1 homolog 1, processing body mRNA decay factor [Source:HGNC Symbol;Acc:HGNC:26721]),	0	0	0	2	3	0	0	0	0	0	0	0.145135056	0.224162943	0	0	0
circRNA.1808	hsa_circ_0004988	11:59639048|59643035(-)	exon	ENSG00000166889(PATL1:PAT1 homolog 1, processing body mRNA decay factor [Source:HGNC Symbol;Acc:HGNC:26721]),	0	5	7	0	0	0	0	0	0	0.34697735	0.561380837	0	0	0	0	0
circRNA.1809	hsa_circ_0022201	11:59642880|59647913(-)	exon	ENSG00000166889(PATL1:PAT1 homolog 1, processing body mRNA decay factor [Source:HGNC Symbol;Acc:HGNC:26721]),	0	0	3	4	2	4	2	0	0	0	0.240591787	0.290270111	0.149441962	0.361335404	0.154822072	0
circRNA.1810	hsa_circ_0004162	11:59658866|59659469(-)	exon	ENSG00000166889(PATL1:PAT1 homolog 1, processing body mRNA decay factor [Source:HGNC Symbol;Acc:HGNC:26721]),	4	11	25	11	14	18	3	12	0.309899367	0.76335017	2.004931562	0.798242806	1.046093733	1.62600932	0.232233108	0.897160932
circRNA.1811	-	11:59942847|59947862(+)	exon	ENSG00000214788(OOSP1:oocyte secreted protein 1 [Source:NCBI gene;Acc:255649]),	0	3	0	0	0	0	0	0	0	0.20818641	0	0	0	0	0	0
circRNA.1812	-	11:601574|603436(+)	intron	ENSG00000070047(PHRF1:PHD and ring finger domains 1 [Source:HGNC Symbol;Acc:HGNC:24351]),	0	0	0	2	0	0	0	0	0	0	0	0.145135056	0	0	0	0
circRNA.1813	-	11:60898101|60898626(-)	exon	ENSG00000110107(PRPF19:pre-mRNA processing factor 19 [Source:HGNC Symbol;Acc:HGNC:17896]),	0	0	0	0	4	0	0	0	0	0	0	0	0.298883924	0	0	0
circRNA.1814	hsa_circ_0005701	11:60919686|60920988(+)	exon	ENSG00000110108(TMEM109:transmembrane protein 109 [Source:HGNC Symbol;Acc:HGNC:28771]),	5	0	0	7	5	0	0	9	0.387374209	0	0	0.507972695	0.373604905	0	0	0.672870699
circRNA.1815	-	11:61271439|61274584(-)	exon	ENSG00000167992(VWCE:von Willebrand factor C and EGF domains [Source:HGNC Symbol;Acc:HGNC:26487]),	0	0	0	0	0	0	0	2	0	0	0	0	0	0	0	0.149526822
circRNA.1816	hsa_circ_0022245	11:61271675|61274584(-)	exon	ENSG00000167992(VWCE:von Willebrand factor C and EGF domains [Source:HGNC Symbol;Acc:HGNC:26487]),	7	0	0	0	0	0	15	8	0.542323892	0	0	0	0	0	1.161165538	0.598107288
circRNA.1817	-	11:61271695|61274584(-)	exon	ENSG00000167992(VWCE:von Willebrand factor C and EGF domains [Source:HGNC Symbol;Acc:HGNC:26487]),	3	0	0	0	0	0	4	0	0.232424525	0	0	0	0	0	0.309644144	0
circRNA.1818	hsa_circ_0022282	11:61311784|61312084(-)	exon	ENSG00000167986(DDB1:damage specific DNA binding protein 1 [Source:HGNC Symbol;Acc:HGNC:2717]),	2	0	0	0	0	0	2	0	0.154949683	0	0	0	0	0	0.154822072	0
circRNA.1819	-	11:61313499|61313706(-)	exon	ENSG00000167986(DDB1:damage specific DNA binding protein 1 [Source:HGNC Symbol;Acc:HGNC:2717]),	0	0	0	0	0	0	3	0	0	0	0	0	0	0	0.232233108	0
circRNA.1820	-	11:61321595|61322412(-)	exon	ENSG00000167986(DDB1:damage specific DNA binding protein 1 [Source:HGNC Symbol;Acc:HGNC:2717]),	0	0	0	2	0	0	0	0	0	0	0	0.145135056	0	0	0	0
circRNA.1821	-	11:61321595|61323094(-)	exon	ENSG00000167986(DDB1:damage specific DNA binding protein 1 [Source:HGNC Symbol;Acc:HGNC:2717]),	0	2	0	2	5	0	0	2	0	0.13879094	0	0.145135056	0.373604905	0	0	0.149526822
circRNA.1822	hsa_circ_0022306	11:61325611|61330074(-)	exon	ENSG00000167986(DDB1:damage specific DNA binding protein 1 [Source:HGNC Symbol;Acc:HGNC:2717]),	4	0	2	0	0	0	0	5	0.309899367	0	0.160394525	0	0	0	0	0.373817055
circRNA.1823	hsa_circ_0003900	11:61326779|61330074(-)	exon	ENSG00000167986(DDB1:damage specific DNA binding protein 1 [Source:HGNC Symbol;Acc:HGNC:2717]),	0	0	4	0	4	2	0	0	0	0	0.32078905	0	0.298883924	0.180667702	0	0
circRNA.1824	hsa_circ_0022308	11:61329363|61330074(-)	exon	ENSG00000167986(DDB1:damage specific DNA binding protein 1 [Source:HGNC Symbol;Acc:HGNC:2717]),	0	0	0	0	3	0	3	6	0	0	0	0	0.224162943	0	0.232233108	0.448580466
circRNA.1825	hsa_circ_0005130	11:61366045|61366216(+)	exon	ENSG00000149483(TMEM138:transmembrane protein 138 [Source:HGNC Symbol;Acc:HGNC:26944]),	0	0	0	0	4	0	0	0	0	0	0	0	0.298883924	0	0	0
circRNA.1826	hsa_circ_0002058	11:61366045|61367998(+)	exon	ENSG00000149483(TMEM138:transmembrane protein 138 [Source:HGNC Symbol;Acc:HGNC:26944]),	42	6	15	12	36	17	30	57	3.253943352	0.41637282	1.202958937	0.870810334	2.689955313	1.535675469	2.322331077	4.261514427
circRNA.1827	-	11:61411769|61415784(-)	exon	ENSG00000149532(CPSF7:cleavage and polyadenylation specific factor 7 [Source:HGNC Symbol;Acc:HGNC:30098]),	0	0	0	0	2	0	0	0	0	0	0	0	0.149441962	0	0	0
circRNA.1828	-	11:61437625|61438080(+)	exon	ENSG00000256591(AP003108.2:novel transcript),ENSG00000167985(SDHAF2:succinate dehydrogenase complex assembly factor 2 [Source:HGNC Symbol;Acc:HGNC:26034]),	0	0	0	0	0	0	0	4	0	0	0	0	0	0	0	0.299053644
circRNA.1829	hsa_circ_0000311	11:61437625|61438113(+)	exon	ENSG00000256591(AP003108.2:novel transcript),ENSG00000167985(SDHAF2:succinate dehydrogenase complex assembly factor 2 [Source:HGNC Symbol;Acc:HGNC:26034]),	79	23	13	45	52	32	66	136	6.120512496	1.596095811	1.042564412	3.265538753	3.885491008	2.890683235	5.109128369	10.1678239
circRNA.1830	-	11:61437625|61438342(+)	exon	ENSG00000167985(SDHAF2:succinate dehydrogenase complex assembly factor 2 [Source:HGNC Symbol;Acc:HGNC:26034]),	9	0	4	0	11	3	0	14	0.697273575	0	0.32078905	0	0.82193079	0.271001553	0	1.046687754
circRNA.1831	-	11:61437625|61438362(+)	intron	ENSG00000256591(AP003108.2:novel transcript),ENSG00000167985(SDHAF2:succinate dehydrogenase complex assembly factor 2 [Source:HGNC Symbol;Acc:HGNC:26034]),	4	0	0	0	9	4	0	5	0.309899367	0	0	0	0.672488828	0.361335404	0	0.373817055
circRNA.1832	-	11:61437625|61446113(+)	exon	ENSG00000256591(AP003108.2:novel transcript),ENSG00000167985(SDHAF2:succinate dehydrogenase complex assembly factor 2 [Source:HGNC Symbol;Acc:HGNC:26034]),	0	0	0	0	0	0	0	2	0	0	0	0	0	0	0	0.149526822
circRNA.1833	hsa_circ_0022378	11:61806664|61811075(-)	exon	ENSG00000149485(FADS1:fatty acid desaturase 1 [Source:HGNC Symbol;Acc:HGNC:3574]),	7	0	0	0	0	0	8	9	0.542323892	0	0	0	0	0	0.619288287	0.672870699
circRNA.1834	hsa_circ_0022382	11:61837778|61840725(+)	exon	ENSG00000134824(FADS2:fatty acid desaturase 2 [Source:HGNC Symbol;Acc:HGNC:3575]),	2	0	0	0	0	0	0	0	0.154949683	0	0	0	0	0	0	0
circRNA.1835	hsa_circ_0022392	11:61862972|61863786(+)	exon	ENSG00000134824(FADS2:fatty acid desaturase 2 [Source:HGNC Symbol;Acc:HGNC:3575]),	0	0	0	0	0	0	0	5	0	0	0	0	0	0	0	0.373817055
circRNA.1836	hsa_circ_0008194	11:62535945|62536567(-)	exon	ENSG00000124942(AHNAK:AHNAK nucleoprotein [Source:HGNC Symbol;Acc:HGNC:347]),	0	14	8	8	3	4	0	2	0	0.971536581	0.6415781	0.580540223	0.224162943	0.361335404	0	0.149526822
circRNA.1837	-	11:62589031|62589221(-)	exon	ENSG00000255508(AP002990.1:novel transcript),ENSG00000149016(TUT1:terminal uridylyl transferase 1, U6 snRNA-specific [Source:HGNC Symbol;Acc:HGNC:26184]),	0	4	11	3	3	4	6	0	0	0.27758188	0.882169887	0.217702584	0.224162943	0.361335404	0.464466215	0
circRNA.1838	hsa_circ_0008011	11:62638983|62639731(-)	exon	ENSG00000089597(GANAB:glucosidase II alpha subunit [Source:HGNC Symbol;Acc:HGNC:4138]),	6	0	3	7	2	0	13	11	0.46484905	0	0.240591787	0.507972695	0.149441962	0	1.006343467	0.822397521
circRNA.1839	hsa_circ_0022505	11:62694568|62702549(-)	exon	ENSG00000234857(HNRNPUL2-BSCL2:HNRNPUL2-BSCL2 readthrough (NMD candidate) [Source:HGNC Symbol;Acc:HGNC:49189]),ENSG00000168000(BSCL2:BSCL2, seipin lipid droplet biogenesis associated [Source:HGNC Symbol;Acc:HGNC:15832]),	0	0	0	0	2	2	2	8	0	0	0	0	0.149441962	0.180667702	0.154822072	0.598107288
circRNA.1840	hsa_circ_0007866	11:62723587|62724426(-)	exon	ENSG00000234857(HNRNPUL2-BSCL2:HNRNPUL2-BSCL2 readthrough (NMD candidate) [Source:HGNC Symbol;Acc:HGNC:49189]),ENSG00000214753(HNRNPUL2:heterogeneous nuclear ribonucleoprotein U like 2 [Source:HGNC Symbol;Acc:HGNC:25451]),	0	0	4	0	0	0	0	3	0	0	0.32078905	0	0	0	0	0.224290233
circRNA.1841	-	11:62733118|62735564(+)	exon	ENSG00000162222(TTC9C:tetratricopeptide repeat domain 9C [Source:HGNC Symbol;Acc:HGNC:28432]),	0	0	0	0	0	2	0	0	0	0	0	0	0	0.180667702	0	0
circRNA.1842	hsa_circ_0006855	11:62781894|62782825(+)	exon	ENSG00000162227(TAF6L:TATA-box binding protein associated factor 6 like [Source:HGNC Symbol;Acc:HGNC:17305]),	0	0	0	0	0	0	0	4	0	0	0	0	0	0	0	0.299053644
circRNA.1843	hsa_circ_0022537	11:62827155|62827631(-)	exon	ENSG00000162236(STX5:syntaxin 5 [Source:HGNC Symbol;Acc:HGNC:11440]),	3	7	6	3	5	10	0	8	0.232424525	0.48576829	0.481183575	0.217702584	0.373604905	0.903338511	0	0.598107288
circRNA.1844	-	11:62853801|62855216(-)	exon	ENSG00000255717(SNHG1:small nucleolar RNA host gene 1 [Source:HGNC Symbol;Acc:HGNC:32688]),	2	0	0	0	4	0	0	0	0.154949683	0	0	0	0.298883924	0	0	0
circRNA.1845	hsa_circ_0022575	11:62870745|62871669(+)	exon	ENSG00000168003(SLC3A2:solute carrier family 3 member 2 [Source:HGNC Symbol;Acc:HGNC:11026]),	0	0	0	0	0	0	0	3	0	0	0	0	0	0	0	0.224290233
circRNA.1846	hsa_circ_0022587	11:62882908|62885608(+)	exon	ENSG00000168003(SLC3A2:solute carrier family 3 member 2 [Source:HGNC Symbol;Acc:HGNC:11026]),	0	0	0	3	0	0	0	5	0	0	0	0.217702584	0	0	0	0.373817055
circRNA.1847	-	11:63095991|63119335(-)	exon	ENSG00000197658(SLC22A24:solute carrier family 22 member 24 [Source:HGNC Symbol;Acc:HGNC:28542]),	0	0	0	0	2	9	0	0	0	0	0	0	0.149441962	0.81300466	0	0
circRNA.1848	-	11:6323585|6324035(+)	intergenic_region	n/a	0	0	3	0	0	2	0	0	0	0	0.240591787	0	0	0.180667702	0	0
circRNA.1849	hsa_circ_0022599	11:63651936|63652575(-)	exon	ENSG00000184743(ATL3:atlastin GTPase 3 [Source:HGNC Symbol;Acc:HGNC:24526]),	4	41	26	5	0	39	9	0	0.309899367	2.845214272	2.085128825	0.362837639	0	3.523020193	0.696699323	0
circRNA.1850	hsa_circ_0022601	11:63658761|63659252(-)	exon	ENSG00000184743(ATL3:atlastin GTPase 3 [Source:HGNC Symbol;Acc:HGNC:24526]),	4	3	3	0	9	5	0	0	0.309899367	0.20818641	0.240591787	0	0.672488828	0.451669256	0	0
circRNA.1851	-	11:63818216|63818365(+)	exon	ENSG00000168005(SPINDOC:spindlin interactor and repressor of chromatin binding [Source:HGNC Symbol;Acc:HGNC:25115]),	4	0	0	0	0	0	0	0	0.309899367	0	0	0	0	0	0	0
circRNA.1852	hsa_circ_0022614	11:63895159|63895633(+)	exon	ENSG00000072518(MARK2:microtubule affinity regulating kinase 2 [Source:HGNC Symbol;Acc:HGNC:3332]),	23	5	6	20	3	4	7	23	1.78192136	0.34697735	0.481183575	1.451350557	0.224162943	0.361335404	0.541877251	1.719558453
circRNA.1853	-	11:63946725|63947003(+)	exon	ENSG00000110583(NAA40:N(alpha)-acetyltransferase 40, NatD catalytic subunit [Source:HGNC Symbol;Acc:HGNC:25845]),	2	0	0	0	0	0	2	3	0.154949683	0	0	0	0	0	0.154822072	0.224290233
circRNA.1854	hsa_circ_0022623	11:63952238|63952839(+)	exon	ENSG00000110583(NAA40:N(alpha)-acetyltransferase 40, NatD catalytic subunit [Source:HGNC Symbol;Acc:HGNC:25845]),	0	0	0	0	5	0	0	0	0	0	0	0	0.373604905	0	0	0
circRNA.1855	-	11:64193078|64195813(+)	exon	ENSG00000168439(STIP1:stress induced phosphoprotein 1 [Source:HGNC Symbol;Acc:HGNC:11387]),	0	0	0	0	2	0	0	0	0	0	0	0	0.149441962	0	0	0
circRNA.1856	-	11:64194189|64197974(+)	exon	ENSG00000168439(STIP1:stress induced phosphoprotein 1 [Source:HGNC Symbol;Acc:HGNC:11387]),	3	0	0	0	0	0	0	0	0.232424525	0	0	0	0	0	0	0
circRNA.1857	hsa_circ_0022702	11:64626463|64635452(-)	exon	ENSG00000110076(NRXN2:neurexin 2 [Source:HGNC Symbol;Acc:HGNC:8009]),	2	0	0	0	0	0	0	0	0.154949683	0	0	0	0	0	0	0
circRNA.1858	-	11:64630402|64635452(-)	exon	ENSG00000110076(NRXN2:neurexin 2 [Source:HGNC Symbol;Acc:HGNC:8009]),	3	0	0	0	0	0	5	8	0.232424525	0	0	0	0	0	0.387055179	0.598107288
circRNA.1859	-	11:6494757|6495410(+)	intron	ENSG00000283977(AC084337.2:novel transcript),	2	0	0	0	0	0	0	0	0.154949683	0	0	0	0	0	0	0
circRNA.1861	-	11:64994253|64994549(-)	intron	ENSG00000168062(BATF2:basic leucine zipper ATF-like transcription factor 2 [Source:HGNC Symbol;Acc:HGNC:25163]),	0	5	6	0	7	3	0	0	0	0.34697735	0.481183575	0	0.523046867	0.271001553	0	0
circRNA.1862	hsa_circ_0022746	11:65032168|65032551(+)	exon	ENSG00000110025(SNX15:sorting nexin 15 [Source:HGNC Symbol;Acc:HGNC:14978]),ENSG00000273003(ARL2-SNX15:ARL2-SNX15 readthrough (NMD candidate) [Source:HGNC Symbol;Acc:HGNC:49197]),	0	3	2	0	6	2	4	3	0	0.20818641	0.160394525	0	0.448325886	0.180667702	0.309644144	0.224290233
circRNA.1863	-	11:6519600|6520102(+)	exon	ENSG00000179532(DNHD1:dynein heavy chain domain 1 [Source:HGNC Symbol;Acc:HGNC:26532]),	0	0	0	0	0	0	0	2	0	0	0	0	0	0	0	0.149526822
circRNA.1864	hsa_circ_0022803	11:65266582|65268729(+)	exon	ENSG00000014138(POLA2:DNA polymerase alpha 2, accessory subunit [Source:HGNC Symbol;Acc:HGNC:30073]),	0	0	0	0	2	0	0	0	0	0	0	0	0.149441962	0	0	0
circRNA.1865	hsa_circ_0022804	11:65267477|65268729(+)	exon	ENSG00000014138(POLA2:DNA polymerase alpha 2, accessory subunit [Source:HGNC Symbol;Acc:HGNC:30073]),	3	0	2	0	0	0	0	5	0.232424525	0	0.160394525	0	0	0	0	0.373817055
circRNA.1866	-	11:65267477|65275998(+)	exon	ENSG00000014138(POLA2:DNA polymerase alpha 2, accessory subunit [Source:HGNC Symbol;Acc:HGNC:30073]),	0	0	0	0	0	0	0	3	0	0	0	0	0	0	0	0.224290233
circRNA.1867	hsa_circ_0004291	11:65294153|65295990(+)	exon	ENSG00000014138(POLA2:DNA polymerase alpha 2, accessory subunit [Source:HGNC Symbol;Acc:HGNC:30073]),	3	0	0	0	0	0	0	0	0.232424525	0	0	0	0	0	0	0
circRNA.1868	-	11:65393573|65394425(+)	exon	ENSG00000126391(FRMD8:FERM domain containing 8 [Source:HGNC Symbol;Acc:HGNC:25462]),	0	0	0	0	0	0	0	2	0	0	0	0	0	0	0	0.149526822
circRNA.1869	hsa_circ_0003812	11:65430769|65437657(+)	exon	ENSG00000245532(NEAT1:nuclear paraspeckle assembly transcript 1 [Source:HGNC Symbol;Acc:HGNC:30815]),	0	0	5	3	0	4	0	3	0	0	0.400986312	0.217702584	0	0.361335404	0	0.224290233
circRNA.1870	-	11:65430769|65444063(+)	exon	ENSG00000245532(NEAT1:nuclear paraspeckle assembly transcript 1 [Source:HGNC Symbol;Acc:HGNC:30815]),	7	0	0	0	0	0	0	0	0.542323892	0	0	0	0	0	0	0
circRNA.1871	hsa_circ_0007185	11:65434479|65437657(+)	exon	ENSG00000245532(NEAT1:nuclear paraspeckle assembly transcript 1 [Source:HGNC Symbol;Acc:HGNC:30815]),	0	0	0	0	3	0	0	0	0	0	0	0	0.224162943	0	0	0
circRNA.1872	hsa_circ_0006417	11:65435053|65437657(+)	exon	ENSG00000245532(NEAT1:nuclear paraspeckle assembly transcript 1 [Source:HGNC Symbol;Acc:HGNC:30815]),	24	0	5	5	6	3	0	7	1.859396201	0	0.400986312	0.362837639	0.448325886	0.271001553	0	0.523343877
circRNA.1873	-	11:65435053|65444063(+)	exon	ENSG00000245532(NEAT1:nuclear paraspeckle assembly transcript 1 [Source:HGNC Symbol;Acc:HGNC:30815]),	13	0	0	2	3	0	0	0	1.007172942	0	0	0.145135056	0.224162943	0	0	0
circRNA.1874	-	11:65436538|65444063(+)	exon	ENSG00000245532(NEAT1:nuclear paraspeckle assembly transcript 1 [Source:HGNC Symbol;Acc:HGNC:30815]),	2	0	0	0	0	0	0	0	0.154949683	0	0	0	0	0	0	0
circRNA.1875	hsa_circ_0005929	11:65443064|65444063(+)	exon	ENSG00000245532(NEAT1:nuclear paraspeckle assembly transcript 1 [Source:HGNC Symbol;Acc:HGNC:30815]),	0	0	0	4	2	0	0	0	0	0	0	0.290270111	0.149441962	0	0	0
circRNA.1877	hsa_circ_0022847	11:65605761|65608448(-)	exon	ENSG00000173327(MAP3K11:mitogen-activated protein kinase kinase kinase 11 [Source:HGNC Symbol;Acc:HGNC:6850]),	0	0	0	0	0	0	0	5	0	0	0	0	0	0	0	0.373817055
circRNA.1878	-	11:65894014|65897006(-)	exon	ENSG00000175592(FOSL1:FOS like 1, AP-1 transcription factor subunit [Source:HGNC Symbol;Acc:HGNC:13718]),	0	0	0	6	0	0	0	0	0	0	0	0.435405167	0	0	0	0
circRNA.1879	hsa_circ_0022927	11:66000053|66000406(-)	exon	ENSG00000175376(EIF1AD:eukaryotic translation initiation factor 1A domain containing [Source:HGNC Symbol;Acc:HGNC:28147]),	0	0	0	0	0	0	0	2	0	0	0	0	0	0	0	0.149526822
circRNA.1880	hsa_circ_0008248	11:66210362|66211259(+)	exon	ENSG00000175115(PACS1:phosphofurin acidic cluster sorting protein 1 [Source:HGNC Symbol;Acc:HGNC:30032]),	0	0	12	3	4	5	5	3	0	0	0.96236715	0.217702584	0.298883924	0.451669256	0.387055179	0.224290233
circRNA.1881	hsa_circ_0006857	11:66238804|66239277(+)	exon	ENSG00000175115(PACS1:phosphofurin acidic cluster sorting protein 1 [Source:HGNC Symbol;Acc:HGNC:30032]),	4	0	3	0	2	0	0	0	0.309899367	0	0.240591787	0	0.149441962	0	0	0
circRNA.1882	hsa_circ_0000330	11:66639700|66640123(+)	exon	ENSG00000248643(RBM14-RBM4:RBM14-RBM4 readthrough [Source:HGNC Symbol;Acc:HGNC:38840]),ENSG00000173933(RBM4:RNA binding motif protein 4 [Source:HGNC Symbol;Acc:HGNC:9901]),	16	2	9	0	7	7	12	19	1.239597468	0.13879094	0.721775362	0	0.523046867	0.632336958	0.928932431	1.420504809
circRNA.1883	-	11:66646027|66646364(+)	exon	ENSG00000248643(RBM14-RBM4:RBM14-RBM4 readthrough [Source:HGNC Symbol;Acc:HGNC:38840]),ENSG00000173933(RBM4:RNA binding motif protein 4 [Source:HGNC Symbol;Acc:HGNC:9901]),	0	0	0	0	3	0	0	0	0	0	0	0	0.224162943	0	0	0
circRNA.1884	-	11:66651740|66657259(+)	intron	ENSG00000173933(RBM4:RNA binding motif protein 4 [Source:HGNC Symbol;Acc:HGNC:9901]),	0	0	0	0	0	0	2	0	0	0	0	0	0	0	0.154822072	0
circRNA.1885	-	11:66748379|66759096(+)	exon	ENSG00000173715(C11orf80:chromosome 11 open reading frame 80 [Source:HGNC Symbol;Acc:HGNC:26197]),	3	5	2	0	12	10	2	3	0.232424525	0.34697735	0.160394525	0	0.896651771	0.903338511	0.154822072	0.224290233
circRNA.1886	-	11:66748379|66796364(+)	exon	ENSG00000173715(C11orf80:chromosome 11 open reading frame 80 [Source:HGNC Symbol;Acc:HGNC:26197]),	0	0	0	0	0	2	0	0	0	0	0	0	0	0.180667702	0	0
circRNA.1887	-	11:66748379|66816199(+)	exon	ENSG00000173715(C11orf80:chromosome 11 open reading frame 80 [Source:HGNC Symbol;Acc:HGNC:26197]),	0	0	0	0	2	0	0	0	0	0	0	0	0.149441962	0	0	0
circRNA.1888	hsa_circ_0023029	11:66748379|66828364(+)	exon	ENSG00000173715(C11orf80:chromosome 11 open reading frame 80 [Source:HGNC Symbol;Acc:HGNC:26197]),	0	0	0	0	2	0	0	0	0	0	0	0	0.149441962	0	0	0
circRNA.1889	-	11:66751522|66759096(+)	intron	ENSG00000173715(C11orf80:chromosome 11 open reading frame 80 [Source:HGNC Symbol;Acc:HGNC:26197]),	0	0	8	0	0	0	0	0	0	0	0.6415781	0	0	0	0	0
circRNA.1890	-	11:66752638|66759096(+)	intron	ENSG00000173715(C11orf80:chromosome 11 open reading frame 80 [Source:HGNC Symbol;Acc:HGNC:26197]),	4	6	13	0	27	23	0	5	0.309899367	0.41637282	1.042564412	0	2.017466485	2.077678575	0	0.373817055
circRNA.1891	-	11:66756353|66759096(+)	exon	ENSG00000173715(C11orf80:chromosome 11 open reading frame 80 [Source:HGNC Symbol;Acc:HGNC:26197]),	3	4	6	0	9	2	2	4	0.232424525	0.27758188	0.481183575	0	0.672488828	0.180667702	0.154822072	0.299053644
circRNA.1892	-	11:66756353|66762450(+)	exon	ENSG00000173715(C11orf80:chromosome 11 open reading frame 80 [Source:HGNC Symbol;Acc:HGNC:26197]),	4	0	0	0	0	0	0	0	0.309899367	0	0	0	0	0	0	0
circRNA.1893	-	11:66756353|66788269(+)	exon	ENSG00000173715(C11orf80:chromosome 11 open reading frame 80 [Source:HGNC Symbol;Acc:HGNC:26197]),	0	0	0	0	0	0	0	3	0	0	0	0	0	0	0	0.224290233
circRNA.1894	-	11:66759043|66762450(+)	exon	ENSG00000173715(C11orf80:chromosome 11 open reading frame 80 [Source:HGNC Symbol;Acc:HGNC:26197]),	7	0	0	0	2	0	0	5	0.542323892	0	0	0	0.149441962	0	0	0.373817055
circRNA.1895	-	11:66759043|66828364(+)	exon	ENSG00000173715(C11orf80:chromosome 11 open reading frame 80 [Source:HGNC Symbol;Acc:HGNC:26197]),	0	0	0	0	4	0	0	0	0	0	0	0	0.298883924	0	0	0
circRNA.1896	-	11:66803995|66822674(+)	exon	ENSG00000173715(C11orf80:chromosome 11 open reading frame 80 [Source:HGNC Symbol;Acc:HGNC:26197]),	2	0	0	0	3	2	0	0	0.154949683	0	0	0	0.224162943	0.180667702	0	0
circRNA.1897	-	11:66803995|66828364(+)	exon	ENSG00000173715(C11orf80:chromosome 11 open reading frame 80 [Source:HGNC Symbol;Acc:HGNC:26197]),	0	0	0	0	4	0	0	4	0	0	0	0	0.298883924	0	0	0.299053644
circRNA.1898	hsa_circ_0023031	11:66816053|66822674(+)	exon	ENSG00000173715(C11orf80:chromosome 11 open reading frame 80 [Source:HGNC Symbol;Acc:HGNC:26197]),	0	0	0	0	2	0	0	3	0	0	0	0	0.149441962	0	0	0.224290233
circRNA.1899	hsa_circ_0005793	11:66816053|66828364(+)	exon	ENSG00000173715(C11orf80:chromosome 11 open reading frame 80 [Source:HGNC Symbol;Acc:HGNC:26197]),	0	0	0	0	3	5	0	0	0	0	0	0	0.224162943	0.451669256	0	0
circRNA.1900	hsa_circ_0023033	11:66821643|66822674(+)	exon	ENSG00000173715(C11orf80:chromosome 11 open reading frame 80 [Source:HGNC Symbol;Acc:HGNC:26197]),	0	3	0	0	3	2	0	3	0	0.20818641	0	0	0.224162943	0.180667702	0	0.224290233
circRNA.1901	hsa_circ_0005611	11:66821643|66828364(+)	exon	ENSG00000173715(C11orf80:chromosome 11 open reading frame 80 [Source:HGNC Symbol;Acc:HGNC:26197]),	3	0	4	0	3	2	0	4	0.232424525	0	0.32078905	0	0.224162943	0.180667702	0	0.299053644
circRNA.1902	-	11:67065896|67066847(+)	exon	ENSG00000173156(RHOD:ras homolog family member D [Source:HGNC Symbol;Acc:HGNC:670]),	0	0	0	4	5	4	0	0	0	0	0	0.290270111	0.373604905	0.361335404	0	0
circRNA.1903	-	11:67180079|67181892(+)	exon	ENSG00000173120(KDM2A:lysine demethylase 2A [Source:HGNC Symbol;Acc:HGNC:13606]),	5	5	0	2	2	3	2	4	0.387374209	0.34697735	0	0.145135056	0.149441962	0.271001553	0.154822072	0.299053644
circRNA.1904	-	11:67181846|67219403(+)	exon	ENSG00000173120(KDM2A:lysine demethylase 2A [Source:HGNC Symbol;Acc:HGNC:13606]),	0	0	0	0	0	2	0	0	0	0	0	0	0	0.180667702	0	0
circRNA.1905	hsa_circ_0023056	11:67207510|67207688(+)	exon	ENSG00000173120(KDM2A:lysine demethylase 2A [Source:HGNC Symbol;Acc:HGNC:13606]),	0	0	2	3	0	2	7	4	0	0	0.160394525	0.217702584	0	0.180667702	0.541877251	0.299053644
circRNA.1906	-	11:67207510|67215949(+)	exon	ENSG00000173120(KDM2A:lysine demethylase 2A [Source:HGNC Symbol;Acc:HGNC:13606]),	0	0	0	0	0	3	0	0	0	0	0	0	0	0.271001553	0	0
circRNA.1907	hsa_circ_0023064	11:67217731|67219403(+)	exon	ENSG00000173120(KDM2A:lysine demethylase 2A [Source:HGNC Symbol;Acc:HGNC:13606]),	10	3	4	4	6	3	8	9	0.774748417	0.20818641	0.32078905	0.290270111	0.448325886	0.271001553	0.619288287	0.672870699
circRNA.1908	hsa_circ_0023065	11:67217731|67228163(+)	exon	ENSG00000173120(KDM2A:lysine demethylase 2A [Source:HGNC Symbol;Acc:HGNC:13606]),	9	0	4	0	2	0	4	5	0.697273575	0	0.32078905	0	0.149441962	0	0.309644144	0.373817055
circRNA.1909	-	11:68166982|68175183(-)	exon	ENSG00000110066(KMT5B:lysine methyltransferase 5B [Source:HGNC Symbol;Acc:HGNC:24283]),	0	0	0	0	0	0	2	0	0	0	0	0	0	0	0.154822072	0
circRNA.1910	-	11:68166982|68190152(-)	exon	ENSG00000110066(KMT5B:lysine methyltransferase 5B [Source:HGNC Symbol;Acc:HGNC:24283]),	0	0	3	0	2	3	0	0	0	0	0.240591787	0	0.149441962	0.271001553	0	0
circRNA.1911	-	11:68171015|68185928(-)	exon	ENSG00000110066(KMT5B:lysine methyltransferase 5B [Source:HGNC Symbol;Acc:HGNC:24283]),	0	0	3	0	0	0	0	0	0	0	0.240591787	0	0	0	0	0
circRNA.1912	-	11:68175018|68185928(-)	exon	ENSG00000110066(KMT5B:lysine methyltransferase 5B [Source:HGNC Symbol;Acc:HGNC:24283]),	0	0	0	0	0	3	0	0	0	0	0	0	0	0.271001553	0	0
circRNA.1913	-	11:68185781|68190152(-)	exon	ENSG00000110066(KMT5B:lysine methyltransferase 5B [Source:HGNC Symbol;Acc:HGNC:24283]),	5	4	5	0	10	7	0	9	0.387374209	0.27758188	0.400986312	0	0.747209809	0.632336958	0	0.672870699
circRNA.1914	hsa_circ_0023179	11:68347847|68348243(+)	exon	ENSG00000162337(LRP5:LDL receptor related protein 5 [Source:HGNC Symbol;Acc:HGNC:6697]),	5	0	0	0	0	0	0	4	0.387374209	0	0	0	0	0	0	0.299053644
circRNA.1915	hsa_circ_0023180	11:68347847|68357847(+)	exon	ENSG00000162337(LRP5:LDL receptor related protein 5 [Source:HGNC Symbol;Acc:HGNC:6697]),	4	0	0	0	0	0	0	2	0.309899367	0	0	0	0	0	0	0.149526822
circRNA.1916	hsa_circ_0023181	11:68347847|68363943(+)	exon	ENSG00000162337(LRP5:LDL receptor related protein 5 [Source:HGNC Symbol;Acc:HGNC:6697]),	0	0	0	4	0	0	0	0	0	0	0	0.290270111	0	0	0	0
circRNA.1917	hsa_circ_0023188	11:68357650|68357847(+)	exon	ENSG00000162337(LRP5:LDL receptor related protein 5 [Source:HGNC Symbol;Acc:HGNC:6697]),	0	0	0	0	0	0	0	2	0	0	0	0	0	0	0	0.149526822
circRNA.1918	hsa_circ_0023190	11:68357650|68365702(+)	exon	ENSG00000162337(LRP5:LDL receptor related protein 5 [Source:HGNC Symbol;Acc:HGNC:6697]),	3	0	0	0	0	0	0	0	0.232424525	0	0	0	0	0	0	0
circRNA.1919	hsa_circ_0023193	11:68363747|68363943(+)	exon	ENSG00000162337(LRP5:LDL receptor related protein 5 [Source:HGNC Symbol;Acc:HGNC:6697]),	3	0	0	0	0	0	0	0	0.232424525	0	0	0	0	0	0	0
circRNA.1920	-	11:68386316|68390052(+)	exon	ENSG00000162337(LRP5:LDL receptor related protein 5 [Source:HGNC Symbol;Acc:HGNC:6697]),	0	0	0	0	0	0	2	4	0	0	0	0	0	0	0.154822072	0.299053644
circRNA.1921	hsa_circ_0023216	11:68423489|68426187(+)	exon	ENSG00000162337(LRP5:LDL receptor related protein 5 [Source:HGNC Symbol;Acc:HGNC:6697]),	0	4	0	2	0	2	5	11	0	0.27758188	0	0.145135056	0	0.180667702	0.387055179	0.822397521
circRNA.1922	hsa_circ_0006277	11:68505145|68519651(+)	exon	ENSG00000110075(PPP6R3:protein phosphatase 6 regulatory subunit 3 [Source:HGNC Symbol;Acc:HGNC:1173]),	36	0	0	0	0	0	0	0	2.789094302	0	0	0	0	0	0	0
circRNA.1923	-	11:68505145|68522689(+)	exon	ENSG00000110075(PPP6R3:protein phosphatase 6 regulatory subunit 3 [Source:HGNC Symbol;Acc:HGNC:1173]),	2	0	0	0	0	0	0	0	0.154949683	0	0	0	0	0	0	0
circRNA.1924	hsa_circ_0004449	11:68505145|68537891(+)	exon	ENSG00000110075(PPP6R3:protein phosphatase 6 regulatory subunit 3 [Source:HGNC Symbol;Acc:HGNC:1173]),	21	0	0	0	5	0	8	20	1.626971676	0	0	0	0.373604905	0	0.619288287	1.49526822
circRNA.1925	-	11:68505145|68545024(+)	exon	ENSG00000110075(PPP6R3:protein phosphatase 6 regulatory subunit 3 [Source:HGNC Symbol;Acc:HGNC:1173]),	3	0	0	0	0	0	0	0	0.232424525	0	0	0	0	0	0	0
circRNA.1928	hsa_circ_0023224	11:68519501|68537891(+)	exon	ENSG00000110075(PPP6R3:protein phosphatase 6 regulatory subunit 3 [Source:HGNC Symbol;Acc:HGNC:1173]),	7	0	8	2	6	2	4	5	0.542323892	0	0.6415781	0.145135056	0.448325886	0.180667702	0.309644144	0.373817055
circRNA.1929	-	11:68519501|68545024(+)	exon	ENSG00000110075(PPP6R3:protein phosphatase 6 regulatory subunit 3 [Source:HGNC Symbol;Acc:HGNC:1173]),	0	0	0	0	0	0	0	3	0	0	0	0	0	0	0	0.224290233
circRNA.1930	-	11:68519501|68551186(+)	exon	ENSG00000110075(PPP6R3:protein phosphatase 6 regulatory subunit 3 [Source:HGNC Symbol;Acc:HGNC:1173]),	0	0	0	0	0	0	0	4	0	0	0	0	0	0	0	0.299053644
circRNA.1931	-	11:68537659|68545024(+)	exon	ENSG00000110075(PPP6R3:protein phosphatase 6 regulatory subunit 3 [Source:HGNC Symbol;Acc:HGNC:1173]),	0	0	0	0	0	0	2	0	0	0	0	0	0	0	0.154822072	0
circRNA.1932	-	11:68537659|68551186(+)	exon	ENSG00000110075(PPP6R3:protein phosphatase 6 regulatory subunit 3 [Source:HGNC Symbol;Acc:HGNC:1173]),	0	0	0	0	0	0	0	5	0	0	0	0	0	0	0	0.373817055
circRNA.1933	-	11:68544838|68551186(+)	exon	ENSG00000110075(PPP6R3:protein phosphatase 6 regulatory subunit 3 [Source:HGNC Symbol;Acc:HGNC:1173]),	0	0	0	0	6	0	0	0	0	0	0	0	0.448325886	0	0	0
circRNA.1934	-	11:68551121|68554257(+)	exon	ENSG00000110075(PPP6R3:protein phosphatase 6 regulatory subunit 3 [Source:HGNC Symbol;Acc:HGNC:1173]),	0	0	0	0	0	0	0	2	0	0	0	0	0	0	0	0.149526822
circRNA.1935	hsa_circ_0000334	11:68551121|68558679(+)	exon	ENSG00000110075(PPP6R3:protein phosphatase 6 regulatory subunit 3 [Source:HGNC Symbol;Acc:HGNC:1173]),	0	0	0	0	5	0	0	0	0	0	0	0	0.373604905	0	0	0
circRNA.1936	hsa_circ_0007660	11:68551121|68564432(+)	exon	ENSG00000110075(PPP6R3:protein phosphatase 6 regulatory subunit 3 [Source:HGNC Symbol;Acc:HGNC:1173]),	2	7	6	4	7	8	0	4	0.154949683	0.48576829	0.481183575	0.290270111	0.523046867	0.722670809	0	0.299053644
circRNA.1937	-	11:68558566|68574224(+)	exon	ENSG00000110075(PPP6R3:protein phosphatase 6 regulatory subunit 3 [Source:HGNC Symbol;Acc:HGNC:1173]),	0	0	0	0	2	0	0	0	0	0	0	0	0.149441962	0	0	0
circRNA.1938	-	11:68567014|68571104(+)	exon	ENSG00000110075(PPP6R3:protein phosphatase 6 regulatory subunit 3 [Source:HGNC Symbol;Acc:HGNC:1173]),	0	0	2	0	0	3	0	0	0	0	0.160394525	0	0	0.271001553	0	0
circRNA.1939	hsa_circ_0002038	11:68567014|68576043(+)	exon	ENSG00000110075(PPP6R3:protein phosphatase 6 regulatory subunit 3 [Source:HGNC Symbol;Acc:HGNC:1173]),	0	4	4	3	5	0	0	0	0	0.27758188	0.32078905	0.217702584	0.373604905	0	0	0
circRNA.1940	hsa_circ_0023231	11:68567014|68583129(+)	exon	ENSG00000110075(PPP6R3:protein phosphatase 6 regulatory subunit 3 [Source:HGNC Symbol;Acc:HGNC:1173]),	0	0	0	0	2	2	0	0	0	0	0	0	0.149441962	0.180667702	0	0
circRNA.1941	-	11:68567014|68596218(+)	exon	ENSG00000110075(PPP6R3:protein phosphatase 6 regulatory subunit 3 [Source:HGNC Symbol;Acc:HGNC:1173]),	0	0	0	0	2	0	0	0	0	0	0	0	0.149441962	0	0	0
circRNA.1942	hsa_circ_0023233	11:68569748|68576043(+)	exon	ENSG00000110075(PPP6R3:protein phosphatase 6 regulatory subunit 3 [Source:HGNC Symbol;Acc:HGNC:1173]),	2	0	0	0	0	2	0	3	0.154949683	0	0	0	0	0.180667702	0	0.224290233
circRNA.1943	-	11:68569748|68583129(+)	exon	ENSG00000110075(PPP6R3:protein phosphatase 6 regulatory subunit 3 [Source:HGNC Symbol;Acc:HGNC:1173]),	0	0	0	0	0	5	0	0	0	0	0	0	0	0.451669256	0	0
circRNA.1944	-	11:68574109|68583129(+)	exon	ENSG00000110075(PPP6R3:protein phosphatase 6 regulatory subunit 3 [Source:HGNC Symbol;Acc:HGNC:1173]),	0	0	0	0	2	0	0	2	0	0	0	0	0.149441962	0	0	0.149526822
circRNA.1945	hsa_circ_0001968	11:68591576|68600494(+)	exon	ENSG00000110075(PPP6R3:protein phosphatase 6 regulatory subunit 3 [Source:HGNC Symbol;Acc:HGNC:1173]),	0	0	0	0	0	2	0	0	0	0	0	0	0	0.180667702	0	0
circRNA.1946	hsa_circ_0008391	11:68596097|68603492(+)	exon	ENSG00000110075(PPP6R3:protein phosphatase 6 regulatory subunit 3 [Source:HGNC Symbol;Acc:HGNC:1173]),	0	0	3	0	0	0	0	0	0	0	0.240591787	0	0	0	0	0
circRNA.1947	hsa_circ_0007464	11:68600341|68603492(+)	exon	ENSG00000110075(PPP6R3:protein phosphatase 6 regulatory subunit 3 [Source:HGNC Symbol;Acc:HGNC:1173]),	3	0	4	0	0	3	2	0	0.232424525	0	0.32078905	0	0	0.271001553	0.154822072	0
circRNA.1948	hsa_circ_0002417	11:68601863|68603492(+)	exon	ENSG00000110075(PPP6R3:protein phosphatase 6 regulatory subunit 3 [Source:HGNC Symbol;Acc:HGNC:1173]),	17	2	6	2	9	2	12	7	1.317072309	0.13879094	0.481183575	0.145135056	0.672488828	0.180667702	0.928932431	0.523343877
circRNA.1949	-	11:68738700|68742394(-)	exon	ENSG00000132749(TESMIN:testis expressed metallothionein like protein [Source:HGNC Symbol;Acc:HGNC:7446]),	0	0	0	0	2	0	0	2	0	0	0	0	0.149441962	0	0	0.149526822
circRNA.1950	hsa_circ_0023248	11:68759569|68760338(-)	exon	ENSG00000110090(CPT1A:carnitine palmitoyltransferase 1A [Source:HGNC Symbol;Acc:HGNC:2328]),	0	0	0	0	0	5	0	0	0	0	0	0	0	0.451669256	0	0
circRNA.1951	hsa_circ_0023249	11:68759569|68761687(-)	exon	ENSG00000110090(CPT1A:carnitine palmitoyltransferase 1A [Source:HGNC Symbol;Acc:HGNC:2328]),	3	9	14	0	23	18	3	0	0.232424525	0.62455923	1.122761675	0	1.718582561	1.62600932	0.232233108	0
circRNA.1952	hsa_circ_0023253	11:68760225|68761687(-)	exon	ENSG00000110090(CPT1A:carnitine palmitoyltransferase 1A [Source:HGNC Symbol;Acc:HGNC:2328]),	0	0	7	0	2	4	0	0	0	0	0.561380837	0	0.149441962	0.361335404	0	0
circRNA.1953	hsa_circ_0023255	11:68761535|68761687(-)	exon	ENSG00000110090(CPT1A:carnitine palmitoyltransferase 1A [Source:HGNC Symbol;Acc:HGNC:2328]),	0	5	0	3	2	0	0	0	0	0.34697735	0	0.217702584	0.149441962	0	0	0
circRNA.1954	hsa_circ_0000335	11:68784815|68785010(-)	exon	ENSG00000110090(CPT1A:carnitine palmitoyltransferase 1A [Source:HGNC Symbol;Acc:HGNC:2328]),	0	0	2	0	0	0	0	2	0	0	0.160394525	0	0	0	0	0.149526822
circRNA.1955	hsa_circ_0023267	11:68793315|68794911(-)	exon	ENSG00000110090(CPT1A:carnitine palmitoyltransferase 1A [Source:HGNC Symbol;Acc:HGNC:2328]),	0	2	0	4	6	0	0	0	0	0.13879094	0	0.290270111	0.448325886	0	0	0
circRNA.1956	hsa_circ_0023276	11:68804000|68807638(-)	exon	ENSG00000110090(CPT1A:carnitine palmitoyltransferase 1A [Source:HGNC Symbol;Acc:HGNC:2328]),	9	3	4	8	7	4	2	7	0.697273575	0.20818641	0.32078905	0.580540223	0.523046867	0.361335404	0.154822072	0.523343877
circRNA.1957	hsa_circ_0005282	11:68804000|68812576(-)	exon	ENSG00000110090(CPT1A:carnitine palmitoyltransferase 1A [Source:HGNC Symbol;Acc:HGNC:2328]),	3	0	2	0	2	5	0	0	0.232424525	0	0.160394525	0	0.149441962	0.451669256	0	0
circRNA.1958	hsa_circ_0023278	11:68896515|68898012(-)	exon	ENSG00000197345(MRPL21:mitochondrial ribosomal protein L21 [Source:HGNC Symbol;Acc:HGNC:14479]),	0	2	0	0	0	0	0	0	0	0.13879094	0	0	0	0	0	0
circRNA.1959	hsa_circ_0023283	11:68911440|68911603(+)	exon	ENSG00000132740(IGHMBP2:immunoglobulin mu DNA binding protein 2 [Source:HGNC Symbol;Acc:HGNC:5542]),	0	2	0	0	0	0	0	3	0	0.13879094	0	0	0	0	0	0.224290233
circRNA.1960	-	11:6955690|6988320(+)	exon	ENSG00000149054(ZNF215:zinc finger protein 215 [Source:HGNC Symbol;Acc:HGNC:13007]),	0	0	0	2	0	0	0	2	0	0	0	0.145135056	0	0	0	0.149526822
circRNA.1962	-	11:6956490|6997020(-)	intron	ENSG00000149054(ZNF215:zinc finger protein 215 [Source:HGNC Symbol;Acc:HGNC:13007]),	2	0	0	0	0	0	0	0	0.154949683	0	0	0	0	0	0	0
circRNA.1963	hsa_circ_0020682	11:698869|700707(+)	exon	ENSG00000177042(TMEM80:transmembrane protein 80 [Source:HGNC Symbol;Acc:HGNC:27453]),	0	0	0	3	3	3	0	0	0	0	0	0.217702584	0.224162943	0.271001553	0	0
circRNA.1964	hsa_circ_0023310	11:70153057|70161362(+)	exon	ENSG00000131620(ANO1:anoctamin 1 [Source:HGNC Symbol;Acc:HGNC:21625]),	0	0	0	0	3	0	0	0	0	0	0	0	0.224162943	0	0	0
circRNA.1965	-	11:70330173|70335694(+)	exon	ENSG00000131626(PPFIA1:PTPRF interacting protein alpha 1 [Source:HGNC Symbol;Acc:HGNC:9245]),	2	3	0	0	0	0	2	0	0.154949683	0.20818641	0	0	0	0	0.154822072	0
circRNA.1966	hsa_circ_0002767	11:70349923|70356254(+)	exon	ENSG00000131626(PPFIA1:PTPRF interacting protein alpha 1 [Source:HGNC Symbol;Acc:HGNC:9245]),	2	0	0	0	2	0	0	0	0.154949683	0	0	0	0.149441962	0	0	0
circRNA.1967	hsa_circ_0000337	11:70354301|70356254(+)	exon	ENSG00000131626(PPFIA1:PTPRF interacting protein alpha 1 [Source:HGNC Symbol;Acc:HGNC:9245]),	16	4	3	5	14	6	8	19	1.239597468	0.27758188	0.240591787	0.362837639	1.046093733	0.542003107	0.619288287	1.420504809
circRNA.1968	hsa_circ_0003429	11:70354301|70362488(+)	exon	ENSG00000131626(PPFIA1:PTPRF interacting protein alpha 1 [Source:HGNC Symbol;Acc:HGNC:9245]),	3	5	0	0	8	0	0	5	0.232424525	0.34697735	0	0	0.597767847	0	0	0.373817055
circRNA.1969	-	11:70366525|70372534(-)	intron	ENSG00000131626(PPFIA1:PTPRF interacting protein alpha 1 [Source:HGNC Symbol;Acc:HGNC:9245]),	3	0	0	0	0	4	0	0	0.232424525	0	0	0	0	0.361335404	0	0
circRNA.1970	hsa_circ_0023333	11:70376532|70378195(+)	exon	ENSG00000131626(PPFIA1:PTPRF interacting protein alpha 1 [Source:HGNC Symbol;Acc:HGNC:9245]),	0	2	0	0	3	0	0	0	0	0.13879094	0	0	0.224162943	0	0	0
[truncated: 22,035 more rows]
